# Supplementary material for: Whole-Genome Sequencing Analyses Reveal the Whip-like Tail Formation, Innate Immune Evolution, and DNA Repair Mechanisms of Eupleurogrammus muticus
Source: Animals (Basel). 2024 Jan 29;14(3):434. doi: 10.3390/ani14030434 (PMC10854985; doi:10.3390/ani14030434)
Supplement: Supplementary file 1 [file animals-14-00434-s001.zip]

Archive with 4 entries (4 files):
- Supplementary material S1.pdf
- Supplementary material S2-Results of enrichment analysis of unique gene families in E. muticus.xlsx
- Supplementary material S3-Results of enrichment analysis of the contraction and expansion gene families in E. muticus.xlsx
- Supplementary material S4-Results of the positive selection analysis of E. muticus.xlsx
