# Supplementary material for: Whole-Genome Sequencing Analyses Reveal the Whip-like Tail Formation, Innate Immune Evolution, and DNA Repair Mechanisms of Eupleurogrammus muticus
Source: Animals (Basel). 2024 Jan 29;14(3):434. doi: 10.3390/ani14030434 (PMC10854985; doi:10.3390/ani14030434)
Supplement: Supplementary file 1 [file animals-14-00434-s001.zip › Supplementary material S2-Results of enrichment analysis of unique gene families in E. muticus.xlsx]

## Sheet: KEGG enrichment results
Pathway Hierarchy1	Pathway Hierarchy2	KEGG Pathway	Pathway ID	Gene Number	Background number	P-Value	Q-Value	Gene IDs	Hyperlink
Organismal Systems	Immune system	Neutrophil extracellular trap formation	ko04613	16	186	5.07198e-25	1.77519e-23	Emu0024740.1,Emu0133260.1,Emu0134010.1,Emu0133110.1,Emu0024830.1,Emu0024060.1,Emu0084810.1,Emu0024090.1,Emu0024770.1,Emu0024080.1,Emu0024030.1,Emu0024790.1,Emu0084830.1,Emu0024110.1,Emu0024040.1,Emu0133970.1	http://www.genome.jp/kegg-bin/show_pathway?ko04613/K11253%09yellow/K01370%09yellow/K11252%09yellow
Organismal Systems	Immune disease	Systemic lupus erythematosus	ko05322	14	119	4.13748e-24	7.2406e-23	Emu0024830.1,Emu0024740.1,Emu0133110.1,Emu0024060.1,Emu0024090.1,Emu0024030.1,Emu0024080.1,Emu0024770.1,Emu0024790.1,Emu0024110.1,Emu0133260.1,Emu0134010.1,Emu0024040.1,Emu0133970.1	http://www.genome.jp/kegg-bin/show_pathway?ko05322/K11253%09yellow/K11252%09yellow
Organismal Systems	Substance dependence	Alcoholism	ko05034	14	197	1.0689e-20	1.24706e-19	Emu0024830.1,Emu0024740.1,Emu0133110.1,Emu0024060.1,Emu0024090.1,Emu0024030.1,Emu0024080.1,Emu0024770.1,Emu0024790.1,Emu0024110.1,Emu0133260.1,Emu0134010.1,Emu0024040.1,Emu0133970.1	http://www.genome.jp/kegg-bin/show_pathway?ko05034/K11253%09yellow/K11252%09yellow
Organismal Systems	Infectious disease: bacterial	Shigellosis	ko05131	14	342	4.57928e-17	4.00687e-16	Emu0024830.1,Emu0024740.1,Emu0133110.1,Emu0024060.1,Emu0084810.1,Emu0024030.1,Emu0024080.1,Emu0024770.1,Emu0024790.1,Emu0084830.1,Emu0024110.1,Emu0133260.1,Emu0134010.1,Emu0133970.1	http://www.genome.jp/kegg-bin/show_pathway?ko05131/K11253%09yellow/K01370%09yellow
Organismal Systems	Environmental adaptation	Transcriptional misregulation in cancer	ko05202	12	260	1.81485e-15	1.27039e-14	Emu0024830.1,Emu0024740.1,Emu0133110.1,Emu0024060.1,Emu0024030.1,Emu0024080.1,Emu0024770.1,Emu0024790.1,Emu0024110.1,Emu0133260.1,Emu0134010.1,Emu0133970.1	http://www.genome.jp/kegg-bin/show_pathway?ko05202/K11253%09yellow
Organismal Systems	Immune system	Cytosolic DNA-sensing pathway	ko04623	4	52	7.29254e-08	4.25398e-07	Emu0084830.1,Emu0084810.1,Emu0106650.1,Emu0106220.1	http://www.genome.jp/kegg-bin/show_pathway?ko04623/K01370%09yellow/K03026%09yellow
Organismal Systems	Infectious disease: viral	Herpes simplex virus 1 infection	ko05168	5	253	1.27073e-05	6.35365e-05	Emu0126500.1,Emu0126480.1,Emu0126510.1,Emu0126520.1,Emu0126490.1	http://www.genome.jp/kegg-bin/show_pathway?ko05168/K09228%09yellow
Metabolism	Not included in regular maps	RNA polymerase	ko03020	2	32	4.08445e-05	0.000178695	Emu0106650.1,Emu0106220.1	http://www.genome.jp/kegg-bin/show_pathway?ko03020/K03026%09yellow
Organismal Systems	Infectious disease: bacterial	Pathogenic Escherichia coli infection	ko05130	5	344	7.13826e-05	0.000277599	Emu0084830.1,Emu0069830.1,Emu0069900.1,Emu0084810.1,Emu0088410.1	http://www.genome.jp/kegg-bin/show_pathway?ko05130/K01370%09yellow/K06087%09yellow/K10352%09yellow
Organismal Systems	Infectious disease: bacterial	Legionellosis	ko05134	2	75	0.000522923	0.00183023	Emu0084830.1,Emu0084810.1	http://www.genome.jp/kegg-bin/show_pathway?ko05134/K01370%09yellow
Organismal Systems	Infectious disease: bacterial	Pertussis	ko05133	2	90	0.000890516	0.00283346	Emu0084830.1,Emu0084810.1	http://www.genome.jp/kegg-bin/show_pathway?ko05133/K01370%09yellow
Cellular Processes	Cellular community - eukaryotes	Tight junction	ko04530	3	294	0.00326074	0.00877893	Emu0069830.1,Emu0069900.1,Emu0088410.1	http://www.genome.jp/kegg-bin/show_pathway?ko04530/K06087%09yellow/K10352%09yellow
Organismal Systems	Immune system	C-type lectin receptor signaling pathway	ko04625	2	141	0.00322353	0.00877893	Emu0084830.1,Emu0084810.1	http://www.genome.jp/kegg-bin/show_pathway?ko04625/K01370%09yellow
Cellular Processes	Transport and catabolism	Necroptosis	ko04217	2	157	0.00435953	0.0108988	Emu0084830.1,Emu0084810.1	http://www.genome.jp/kegg-bin/show_pathway?ko04217/K01370%09yellow
Organismal Systems	Immune system	NOD-like receptor signaling pathway	ko04621	2	177	0.00608502	0.013311	Emu0084830.1,Emu0084810.1	http://www.genome.jp/kegg-bin/show_pathway?ko04621/K01370%09yellow
Organismal Systems	Infectious disease: viral	Influenza A	ko05164	2	175	0.00589665	0.013311	Emu0084830.1,Emu0084810.1	http://www.genome.jp/kegg-bin/show_pathway?ko05164/K01370%09yellow
Organismal Systems	Immune system	Leukocyte transendothelial migration	ko04670	2	202	0.00874782	0.0180102	Emu0069830.1,Emu0069900.1	http://www.genome.jp/kegg-bin/show_pathway?ko04670/K06087%09yellow
Organismal Systems	Infectious disease: viral	Hepatitis C	ko05160	2	214	0.0102343	0.0199	Emu0069830.1,Emu0069900.1	http://www.genome.jp/kegg-bin/show_pathway?ko05160/K06087%09yellow
Metabolism	Information processing in viruses	Cell adhesion molecules	ko04514	2	225	0.011719	0.0205083	Emu0069830.1,Emu0069900.1	http://www.genome.jp/kegg-bin/show_pathway?ko04514/K06087%09yellow
Organismal Systems	Infectious disease: bacterial	Yersinia infection	ko05135	2	225	0.011719	0.0205083	Emu0084830.1,Emu0084810.1	http://www.genome.jp/kegg-bin/show_pathway?ko05135/K01370%09yellow
Organismal Systems	Cardiovascular disease	Viral myocarditis	ko05416	1	90	0.0154851	0.0241493	Emu0018030.1	http://www.genome.jp/kegg-bin/show_pathway?ko05416/K17751%09yellow
Organismal Systems	Environmental adaptation	Viral carcinogenesis	ko05203	2	252	0.0158695	0.0241493	Emu0024040.1,Emu0024090.1	http://www.genome.jp/kegg-bin/show_pathway?ko05203/K11252%09yellow
Organismal Systems	Infectious disease: viral	Coronavirus disease - COVID-19	ko05171	2	248	0.0152087	0.0241493	Emu0084830.1,Emu0084810.1	http://www.genome.jp/kegg-bin/show_pathway?ko05171/K01370%09yellow
Organismal Systems	Cardiovascular disease	Lipid and atherosclerosis	ko05417	2	266	0.0183096	0.0267015	Emu0084830.1,Emu0084810.1	http://www.genome.jp/kegg-bin/show_pathway?ko05417/K01370%09yellow
Organismal Systems	Sensory system	Olfactory transduction	ko04740	1	119	0.026139	0.0365946	Emu0063210.1	http://www.genome.jp/kegg-bin/show_pathway?ko04740/K04257%09yellow
Organismal Systems	Circulatory system	Cardiac muscle contraction	ko04260	1	125	0.0286287	0.0371113	Emu0018030.1	http://www.genome.jp/kegg-bin/show_pathway?ko04260/K17751%09yellow
Organismal Systems	Infectious disease: bacterial	Salmonella infection	ko05132	2	313	0.0279625	0.0371113	Emu0084830.1,Emu0084810.1	http://www.genome.jp/kegg-bin/show_pathway?ko05132/K01370%09yellow
Organismal Systems	Cardiovascular disease	Hypertrophic cardiomyopathy	ko05410	1	154	0.0419114	0.0523893	Emu0018030.1	http://www.genome.jp/kegg-bin/show_pathway?ko05410/K17751%09yellow
Organismal Systems	Cardiovascular disease	Dilated cardiomyopathy	ko05414	1	181	0.0559632	0.0668071	Emu0018030.1	http://www.genome.jp/kegg-bin/show_pathway?ko05414/K17751%09yellow
Organismal Systems	Neurodegenerative disease	Amyotrophic lateral sclerosis	ko05014	2	417	0.0572632	0.0668071	Emu0084830.1,Emu0084810.1	http://www.genome.jp/kegg-bin/show_pathway?ko05014/K01370%09yellow
Organismal Systems	Endocrine system	Thyroid hormone signaling pathway	ko04919	1	191	0.0615367	0.0694769	Emu0018030.1	http://www.genome.jp/kegg-bin/show_pathway?ko04919/K17751%09yellow
Organismal Systems	Circulatory system	Vascular smooth muscle contraction	ko04270	1	197	0.0649696	0.0710605	Emu0088410.1	http://www.genome.jp/kegg-bin/show_pathway?ko04270/K10352%09yellow
Organismal Systems	Circulatory system	Adrenergic signaling in cardiomyocytes	ko04261	1	228	0.0836825	0.0887542	Emu0018030.1	http://www.genome.jp/kegg-bin/show_pathway?ko04261/K17751%09yellow
Metabolism	Information processing in viruses	cGMP-PKG signaling pathway	ko04022	1	260	0.104508	0.107582	Emu0018030.1	http://www.genome.jp/kegg-bin/show_pathway?ko04022/K17751%09yellow
Cellular Processes	Cellular community - prokaryotes	Regulation of actin cytoskeleton	ko04810	1	329	0.153404	0.153404	Emu0088410.1	http://www.genome.jp/kegg-bin/show_pathway?ko04810/K10352%09yellow

## Sheet: GO enrichment results
GO_class	GO ID	GO_term	Hit_number	Background number	P-Value	Q-Value	Gene IDs
Cellular Component	GO:0000786	nucleosome	22	77	1.4705e-23	1.018e-20	Emu0024740.1,Emu0024810.1,Emu0133080.1,Emu0134010.1,Emu0133980.1,Emu0133260.1,Emu0215750.1,Emu0134000.1,Emu0024840.1,Emu0024830.1,Emu0133110.1,Emu0024060.1,Emu0024750.1,Emu0024090.1,Emu0024030.1,Emu0024080.1,Emu0024770.1,Emu0024790.1,Emu0024110.1,Emu0024040.1,Emu0133970.1,Emu0133280.1
Cellular Component	GO:0032993	protein-DNA complex	22	80	3.9611e-23	1.018e-20	Emu0024740.1,Emu0024810.1,Emu0133080.1,Emu0134010.1,Emu0133980.1,Emu0133260.1,Emu0215750.1,Emu0134000.1,Emu0024840.1,Emu0024830.1,Emu0133110.1,Emu0024060.1,Emu0024750.1,Emu0024090.1,Emu0024030.1,Emu0024080.1,Emu0024770.1,Emu0024790.1,Emu0024110.1,Emu0024040.1,Emu0133970.1,Emu0133280.1
Cellular Component	GO:0044815	DNA packaging complex	22	79	2.86162e-23	1.018e-20	Emu0024740.1,Emu0024810.1,Emu0133080.1,Emu0134010.1,Emu0133980.1,Emu0133260.1,Emu0215750.1,Emu0134000.1,Emu0024840.1,Emu0024830.1,Emu0133110.1,Emu0024060.1,Emu0024750.1,Emu0024090.1,Emu0024030.1,Emu0024080.1,Emu0024770.1,Emu0024790.1,Emu0024110.1,Emu0024040.1,Emu0133970.1,Emu0133280.1
Cellular Component	GO:0000785	chromatin	23	115	1.81342e-20	3.49536e-18	Emu0024740.1,Emu0024810.1,Emu0114580.1,Emu0133080.1,Emu0134010.1,Emu0133980.1,Emu0133260.1,Emu0215750.1,Emu0134000.1,Emu0024840.1,Emu0024830.1,Emu0133110.1,Emu0024060.1,Emu0024750.1,Emu0024090.1,Emu0024030.1,Emu0024080.1,Emu0024770.1,Emu0024790.1,Emu0024110.1,Emu0024040.1,Emu0133970.1,Emu0133280.1
Cellular Component	GO:0005694	chromosome	23	172	3.18019e-16	4.90385e-14	Emu0024740.1,Emu0024810.1,Emu0114580.1,Emu0133080.1,Emu0134010.1,Emu0133980.1,Emu0133260.1,Emu0215750.1,Emu0134000.1,Emu0024840.1,Emu0024830.1,Emu0133110.1,Emu0024060.1,Emu0024750.1,Emu0024090.1,Emu0024030.1,Emu0024080.1,Emu0024770.1,Emu0024790.1,Emu0024110.1,Emu0024040.1,Emu0133970.1,Emu0133280.1
Biological Process	GO:0006313	transposition, DNA-mediated	9	14	7.62179e-16	8.39486e-14	Emu0007240.1,Emu0052900.1,Emu0095170.1,Emu0178730.1,Emu0071330.1,Emu0024200.1,Emu0108140.1,Emu0142920.1,Emu0155020.1
Biological Process	GO:0032196	transposition	9	14	7.62179e-16	8.39486e-14	Emu0007240.1,Emu0052900.1,Emu0095170.1,Emu0178730.1,Emu0071330.1,Emu0024200.1,Emu0108140.1,Emu0142920.1,Emu0155020.1
Biological Process	GO:0015074	DNA integration	16	78	3.60638e-15	3.47565e-13	Emu0007240.1,Emu0095170.1,Emu0219870.1,Emu0007180.1,Emu0178730.1,Emu0069810.1,Emu0108140.1,Emu0142920.1,Emu0151780.1,Emu0052900.1,Emu0024200.1,Emu0071330.1,Emu0069820.1,Emu0025400.1,Emu0155020.1,Emu0199820.1
Biological Process	GO:0006310	DNA recombination	9	38	2.58093e-10	2.211e-08	Emu0007240.1,Emu0052900.1,Emu0095170.1,Emu0178730.1,Emu0071330.1,Emu0024200.1,Emu0108140.1,Emu0142920.1,Emu0155020.1
Biological Process	GO:0045746	negative regulation of Notch signaling pathway	3	4	6.08069e-08	4.68821e-06	Emu0142690.1,Emu0121820.1,Emu0187990.1
Molecular Function	GO:0003677	DNA binding	39	1019	7.76318e-08	5.44129e-06	Emu0024740.1,Emu0007240.1,Emu0024810.1,Emu0007830.1,Emu0108140.1,Emu0215750.1,Emu0142920.1,Emu0024840.1,Emu0044430.1,Emu0052900.1,Emu0024750.1,Emu0024090.1,Emu0071330.1,Emu0024200.1,Emu0024030.1,Emu0024080.1,Emu0095170.1,Emu0044840.1,Emu0178730.1,Emu0161650.1,Emu0133080.1,Emu0220960.1,Emu0218340.1,Emu0018960.1,Emu0133260.1,Emu0133980.1,Emu0134010.1,Emu0036560.1,Emu0134000.1,Emu0024830.1,Emu013311…
Biological Process	GO:0006259	DNA metabolic process	17	251	9.95981e-08	6.39918e-06	Emu0007240.1,Emu0095170.1,Emu0219870.1,Emu0007830.1,Emu0007180.1,Emu0178730.1,Emu0069810.1,Emu0108140.1,Emu0142920.1,Emu0151780.1,Emu0052900.1,Emu0024200.1,Emu0071330.1,Emu0069820.1,Emu0025400.1,Emu0155020.1,Emu0199820.1
Biological Process	GO:0008593	regulation of Notch signaling pathway	3	5	3.00254e-07	1.78074e-05	Emu0142690.1,Emu0121820.1,Emu0187990.1
Molecular Function	GO:0005272	sodium channel activity	5	19	3.33932e-07	1.83901e-05	Emu0178420.1,Emu0178400.1,Emu0130470.1,Emu0130460.1,Emu0002580.1
Biological Process	GO:0065004	protein-DNA complex assembly	6	34	8.42534e-07	4.33063e-05	Emu0110780.1,Emu0133080.1,Emu0110750.1,Emu0024810.1,Emu0134000.1,Emu0024840.1
Biological Process	GO:0071824	protein-DNA complex subunit organization	6	35	1.03909e-06	5.0071e-05	Emu0110780.1,Emu0133080.1,Emu0110750.1,Emu0024810.1,Emu0134000.1,Emu0024840.1
Molecular Function	GO:0042803	protein homodimerization activity	4	15	2.49298e-06	0.000113064	Emu0093530.1,Emu0093540.1,Emu0093510.1,Emu0093550.1
Molecular Function	GO:0042802	identical protein binding	4	18	6.84209e-06	0.000293069	Emu0093530.1,Emu0093540.1,Emu0093510.1,Emu0093550.1
Biological Process	GO:0006334	nucleosome assembly	4	20	1.2065e-05	0.000489585	Emu0133080.1,Emu0024810.1,Emu0134000.1,Emu0024840.1
Biological Process	GO:0031497	chromatin assembly	4	21	1.5632e-05	0.00057392	Emu0133080.1,Emu0024810.1,Emu0134000.1,Emu0024840.1
Biological Process	GO:0034728	nucleosome organization	4	21	1.5632e-05	0.00057392	Emu0133080.1,Emu0024810.1,Emu0134000.1,Emu0024840.1
Biological Process	GO:0045666	positive regulation of neuron differentiation	3	11	1.83859e-05	0.000644343	Emu0142690.1,Emu0121820.1,Emu0187990.1
Biological Process	GO:0006333	chromatin assembly or disassembly	4	23	2.51901e-05	0.000776863	Emu0133080.1,Emu0024810.1,Emu0134000.1,Emu0024840.1
Cellular Component	GO:0043228	non-membrane-bounded organelle	26	714	2.42351e-05	0.000776863	Emu0024740.1,Emu0024810.1,Emu0114580.1,Emu0133080.1,Emu0134010.1,Emu0133980.1,Emu0133260.1,Emu0215750.1,Emu0134000.1,Emu0024840.1,Emu0156570.1,Emu0133110.1,Emu0024830.1,Emu0024060.1,Emu0024750.1,Emu0024090.1,Emu0055750.1,Emu0024030.1,Emu0024080.1,Emu0024770.1,Emu0024790.1,Emu0050670.1,Emu0024110.1,Emu0024040.1,Emu0133970.1,Emu0133280.1
Cellular Component	GO:0043232	intracellular non-membrane-bounded organelle	26	714	2.42351e-05	0.000776863	Emu0024740.1,Emu0024810.1,Emu0114580.1,Emu0133080.1,Emu0134010.1,Emu0133980.1,Emu0133260.1,Emu0215750.1,Emu0134000.1,Emu0024840.1,Emu0156570.1,Emu0133110.1,Emu0024830.1,Emu0024060.1,Emu0024750.1,Emu0024090.1,Emu0055750.1,Emu0024030.1,Emu0024080.1,Emu0024770.1,Emu0024790.1,Emu0050670.1,Emu0024110.1,Emu0024040.1,Emu0133970.1,Emu0133280.1
Biological Process	GO:0006814	sodium ion transport	6	58	3.41137e-05	0.000964014	Emu0021300.1,Emu0178420.1,Emu0178400.1,Emu0130470.1,Emu0130460.1,Emu0002580.1
Biological Process	GO:0007219	Notch signaling pathway	4	25	3.87606e-05	0.000964014	Emu0142690.1,Emu0121820.1,Emu0034890.1,Emu0187990.1
Biological Process	GO:0051127	positive regulation of actin nucleation	2	5	3.8056e-05	0.000964014	Emu0181930.1,Emu0181940.1
Biological Process	GO:2000601	positive regulation of Arp2/3 complex-mediated actin nucleation	2	5	3.8056e-05	0.000964014	Emu0181930.1,Emu0181940.1
Cellular Component	GO:0000126	transcription factor TFIIIB complex	2	5	3.8056e-05	0.000964014	Emu0110780.1,Emu0110750.1
Cellular Component	GO:0090576	RNA polymerase III transcription regulator complex	2	5	3.8056e-05	0.000964014	Emu0110780.1,Emu0110750.1
Biological Process	GO:0045597	positive regulation of cell differentiation	3	14	5.37238e-05	0.00129441	Emu0142690.1,Emu0121820.1,Emu0187990.1
Biological Process	GO:0006323	DNA packaging	4	28	6.89794e-05	0.00161161	Emu0133080.1,Emu0024810.1,Emu0134000.1,Emu0024840.1
Biological Process	GO:0030513	positive regulation of BMP signaling pathway	2	6	7.52224e-05	0.00165704	Emu0023880.1,Emu0023910.1
Biological Process	GO:0090100	positive regulation of transmembrane receptor protein serine/threonine kinase signaling pathway	2	6	7.52224e-05	0.00165704	Emu0023880.1,Emu0023910.1
Biological Process	GO:0006352	DNA-templated transcription, initiation	5	46	8.06813e-05	0.00172792	Emu0110780.1,Emu0020850.1,Emu0218340.1,Emu0110750.1,Emu0133280.1
Biological Process	GO:0030182	neuron differentiation	8	116	9.28477e-05	0.00193314	Emu0159870.1,Emu0120960.1,Emu0187990.1,Emu0086920.1,Emu0023880.1,Emu0121820.1,Emu0142690.1,Emu0023910.1
Cellular Component	GO:0048786	presynaptic active zone	3	16	9.52778e-05	0.00193314	Emu0079630.1,Emu0157060.1,Emu0200890.1
Biological Process	GO:0030038	contractile actin filament bundle assembly	2	7	0.000130102	0.00213422	Emu0022940.1,Emu0022920.1
Biological Process	GO:0032231	regulation of actin filament bundle assembly	2	7	0.000130102	0.00213422	Emu0022940.1,Emu0022920.1
Biological Process	GO:0034315	regulation of Arp2/3 complex-mediated actin nucleation	2	7	0.000130102	0.00213422	Emu0181930.1,Emu0181940.1
Biological Process	GO:0043149	stress fiber assembly	2	7	0.000130102	0.00213422	Emu0022940.1,Emu0022920.1
Biological Process	GO:0045664	regulation of neuron differentiation	3	17	0.000123054	0.00213422	Emu0142690.1,Emu0121820.1,Emu0187990.1
Biological Process	GO:0048699	generation of neurons	8	119	0.000113076	0.00213422	Emu0159870.1,Emu0120960.1,Emu0187990.1,Emu0086920.1,Emu0023880.1,Emu0121820.1,Emu0142690.1,Emu0023910.1
Biological Process	GO:0051492	regulation of stress fiber assembly	2	7	0.000130102	0.00213422	Emu0022940.1,Emu0022920.1
Biological Process	GO:0070897	transcription preinitiation complex assembly	2	7	0.000130102	0.00213422	Emu0110780.1,Emu0110750.1
Biological Process	GO:0110020	regulation of actomyosin structure organization	2	7	0.000130102	0.00213422	Emu0022940.1,Emu0022920.1
Biological Process	GO:0022008	neurogenesis	8	124	0.00015495	0.00240948	Emu0159870.1,Emu0120960.1,Emu0187990.1,Emu0086920.1,Emu0023880.1,Emu0121820.1,Emu0142690.1,Emu0023910.1
Biological Process	GO:0051094	positive regulation of developmental process	3	18	0.000156257	0.00240948	Emu0142690.1,Emu0121820.1,Emu0187990.1
Molecular Function	GO:0003676	nucleic acid binding	55	2199	0.000155129	0.00240948	Emu0024740.1,Emu0007240.1,Emu0024810.1,Emu0007830.1,Emu0109990.1,Emu0126480.1,Emu0108140.1,Emu0215750.1,Emu0142920.1,Emu0126470.1,Emu0107270.1,Emu0024840.1,Emu0044430.1,Emu0156430.1,Emu0052900.1,Emu0024750.1,Emu0024090.1,Emu0210070.1,Emu0071330.1,Emu0024200.1,Emu0107910.1,Emu0024030.1,Emu0024080.1,Emu0062250.1,Emu0107100.1,Emu0101010.1,Emu0209490.1,Emu0095170.1,Emu0044840.1,Emu0178730.1,Emu016165…
Biological Process	GO:0048522	positive regulation of cellular process	10	184	0.000167421	0.002531	Emu0181930.1,Emu0034890.1,Emu0187990.1,Emu0181940.1,Emu0023880.1,Emu0121820.1,Emu0142690.1,Emu0023910.1,Emu0049220.1,Emu0054050.1
Biological Process	GO:0051125	regulation of actin nucleation	2	8	0.000205733	0.00297292	Emu0181930.1,Emu0181940.1
Biological Process	GO:0071103	DNA conformation change	4	35	0.00020822	0.00297292	Emu0133080.1,Emu0024810.1,Emu0134000.1,Emu0024840.1
Cellular Component	GO:0098793	presynapse	4	35	0.00020822	0.00297292	Emu0183580.1,Emu0079630.1,Emu0157060.1,Emu0200890.1
Biological Process	GO:0071205	protein localization to juxtaparanode region of axon	1	2	0.000248626	0.00319484	Emu0146690.1
Biological Process	GO:0099612	protein localization to axon	1	2	0.000248626	0.00319484	Emu0146690.1
Cellular Component	GO:0060076	excitatory synapse	1	2	0.000248626	0.00319484	Emu0061860.1
Molecular Function	GO:0005003	ephrin receptor activity	1	2	0.000248626	0.00319484	Emu0186270.1
Molecular Function	GO:0005004	GPI-linked ephrin receptor activity	1	2	0.000248626	0.00319484	Emu0186270.1
Molecular Function	GO:0008446	GDP-mannose 4,6-dehydratase activity	1	2	0.000248626	0.00319484	Emu0061110.1
Biological Process	GO:0000052	citrulline metabolic process	1	3	0.000738085	0.00661702	Emu0054050.1
Biological Process	GO:0006527	arginine catabolic process	1	3	0.000738085	0.00661702	Emu0054050.1
Biological Process	GO:0007254	JNK cascade	1	3	0.000738085	0.00661702	Emu0184230.1
Biological Process	GO:0007399	nervous system development	9	178	0.00053993	0.00661702	Emu0159870.1,Emu0120960.1,Emu0079630.1,Emu0187990.1,Emu0086920.1,Emu0023880.1,Emu0121820.1,Emu0142690.1,Emu0023910.1
Biological Process	GO:0019722	calcium-mediated signaling	1	3	0.000738085	0.00661702	Emu0108980.1
Biological Process	GO:0019932	second-messenger-mediated signaling	1	3	0.000738085	0.00661702	Emu0108980.1
Biological Process	GO:0031098	stress-activated protein kinase signaling cascade	1	3	0.000738085	0.00661702	Emu0184230.1
Biological Process	GO:0032872	regulation of stress-activated MAPK cascade	1	3	0.000738085	0.00661702	Emu0184230.1
Biological Process	GO:0034622	cellular protein-containing complex assembly	8	147	0.000549417	0.00661702	Emu0110780.1,Emu0181930.1,Emu0024810.1,Emu0181940.1,Emu0133080.1,Emu0110750.1,Emu0134000.1,Emu0024840.1
Biological Process	GO:0045428	regulation of nitric oxide biosynthetic process	1	3	0.000738085	0.00661702	Emu0054050.1
Biological Process	GO:0045429	positive regulation of nitric oxide biosynthetic process	1	3	0.000738085	0.00661702	Emu0054050.1
Biological Process	GO:0046328	regulation of JNK cascade	1	3	0.000738085	0.00661702	Emu0184230.1
Biological Process	GO:0048518	positive regulation of biological process	10	215	0.000633361	0.00661702	Emu0181930.1,Emu0034890.1,Emu0187990.1,Emu0181940.1,Emu0023880.1,Emu0121820.1,Emu0142690.1,Emu0023910.1,Emu0049220.1,Emu0054050.1
Biological Process	GO:0048791	calcium ion-regulated exocytosis of neurotransmitter	1	3	0.000738085	0.00661702	Emu0157060.1
Biological Process	GO:0051403	stress-activated MAPK cascade	1	3	0.000738085	0.00661702	Emu0184230.1
Biological Process	GO:0070302	regulation of stress-activated protein kinase signaling cascade	1	3	0.000738085	0.00661702	Emu0184230.1
Biological Process	GO:0080164	regulation of nitric oxide metabolic process	1	3	0.000738085	0.00661702	Emu0054050.1
Biological Process	GO:1904407	positive regulation of nitric oxide metabolic process	1	3	0.000738085	0.00661702	Emu0054050.1
Cellular Component	GO:0016604	nuclear body	1	3	0.000738085	0.00661702	Emu0034890.1
Cellular Component	GO:0016607	nuclear speck	1	3	0.000738085	0.00661702	Emu0034890.1
Molecular Function	GO:0005042	netrin receptor activity	1	3	0.000738085	0.00661702	Emu0120960.1
Molecular Function	GO:0008474	palmitoyl-(protein) hydrolase activity	1	3	0.000738085	0.00661702	Emu0193970.1
Molecular Function	GO:0016403	dimethylargininase activity	1	3	0.000738085	0.00661702	Emu0054050.1
Molecular Function	GO:0017025	TBP-class protein binding	1	3	0.000738085	0.00661702	Emu0110780.1
Molecular Function	GO:0098599	palmitoyl hydrolase activity	1	3	0.000738085	0.00661702	Emu0193970.1
Molecular Function	GO:0140296	general transcription initiation factor binding	1	3	0.000738085	0.00661702	Emu0110780.1
Biological Process	GO:0007411	axon guidance	3	28	0.000923623	0.00818521	Emu0120960.1,Emu0023880.1,Emu0023910.1
Cellular Component	GO:0045202	synapse	5	72	0.000956596	0.00838108	Emu0183580.1,Emu0061860.1,Emu0079630.1,Emu0157060.1,Emu0200890.1
Biological Process	GO:0006383	transcription by RNA polymerase III	2	13	0.000990947	0.00848911	Emu0110780.1,Emu0110750.1
Biological Process	GO:0030510	regulation of BMP signaling pathway	2	13	0.000990947	0.00848911	Emu0023880.1,Emu0023910.1
Biological Process	GO:0097485	neuron projection guidance	3	29	0.00105824	0.00896595	Emu0120960.1,Emu0023880.1,Emu0023910.1
Biological Process	GO:0051017	actin filament bundle assembly	2	14	0.00124655	0.0104467	Emu0022940.1,Emu0022920.1
Biological Process	GO:0006809	nitric oxide biosynthetic process	1	4	0.00146077	0.0109403	Emu0054050.1
Biological Process	GO:0009968	negative regulation of signal transduction	4	53	0.00146155	0.0109403	Emu0147270.1,Emu0142690.1,Emu0121820.1,Emu0187990.1
Biological Process	GO:0010648	negative regulation of cell communication	4	53	0.00146155	0.0109403	Emu0147270.1,Emu0142690.1,Emu0121820.1,Emu0187990.1
Biological Process	GO:0023057	negative regulation of signaling	4	53	0.00146155	0.0109403	Emu0147270.1,Emu0142690.1,Emu0121820.1,Emu0187990.1
Biological Process	GO:0030091	protein repair	1	4	0.00146077	0.0109403	Emu0097830.1
Biological Process	GO:0046209	nitric oxide metabolic process	1	4	0.00146077	0.0109403	Emu0054050.1
Biological Process	GO:0048706	embryonic skeletal system development	1	4	0.00146077	0.0109403	Emu0145050.1
Biological Process	GO:0060119	inner ear receptor cell development	1	4	0.00146077	0.0109403	Emu0159870.1
Biological Process	GO:0060122	inner ear receptor cell stereocilium organization	1	4	0.00146077	0.0109403	Emu0159870.1
Cellular Component	GO:0032991	protein-containing complex	31	1155	0.0013216	0.0109403	Emu0024740.1,Emu0020850.1,Emu0024810.1,Emu0114580.1,Emu0133080.1,Emu0134010.1,Emu0133980.1,Emu0133260.1,Emu0110750.1,Emu0003570.1,Emu0215750.1,Emu0134000.1,Emu0077760.1,Emu0024840.1,Emu0133110.1,Emu0024830.1,Emu0024060.1,Emu0110780.1,Emu0024750.1,Emu0024090.1,Emu0189540.1,Emu0016140.1,Emu0024030.1,Emu0024080.1,Emu0024770.1,Emu0122440.1,Emu0024790.1,Emu0024110.1,Emu0024040.1,Emu0133970.1,Emu013328…
Molecular Function	GO:0033743	peptide-methionine (R)-S-oxide reductase activity	1	4	0.00146077	0.0109403	Emu0097830.1
Biological Process	GO:0098609	cell-cell adhesion	8	169	0.00147827	0.0109591	Emu0159870.1,Emu0087980.1,Emu0103510.1,Emu0015420.1,Emu0093540.1,Emu0093510.1,Emu0093530.1,Emu0015430.1
Biological Process	GO:0007409	axonogenesis	3	32	0.00154393	0.011125	Emu0120960.1,Emu0023880.1,Emu0023910.1
Biological Process	GO:0031032	actomyosin structure organization	2	15	0.0015401	0.011125	Emu0022940.1,Emu0022920.1
Molecular Function	GO:0004177	aminopeptidase activity	2	15	0.0015401	0.011125	Emu0050670.1,Emu0178830.1
Biological Process	GO:0007156	homophilic cell adhesion via plasma membrane adhesion molecules	7	139	0.00164881	0.0117707	Emu0159870.1,Emu0087980.1,Emu0093530.1,Emu0015420.1,Emu0093540.1,Emu0093510.1,Emu0015430.1
Biological Process	GO:0061572	actin filament bundle organization	2	16	0.00187352	0.0132269	Emu0022940.1,Emu0022920.1
Biological Process	GO:0098742	cell-cell adhesion via plasma-membrane adhesion molecules	7	142	0.0018871	0.0132269	Emu0159870.1,Emu0087980.1,Emu0093530.1,Emu0015420.1,Emu0093540.1,Emu0093510.1,Emu0015430.1
Biological Process	GO:0045595	regulation of cell differentiation	3	34	0.00194262	0.0134933	Emu0142690.1,Emu0121820.1,Emu0187990.1
Biological Process	GO:0048731	system development	11	285	0.00196836	0.0135501	Emu0159870.1,Emu0120960.1,Emu0145050.1,Emu0079630.1,Emu0187990.1,Emu0086920.1,Emu0136420.1,Emu0023880.1,Emu0121820.1,Emu0142690.1,Emu0023910.1
Biological Process	GO:0000902	cell morphogenesis	4	57	0.00202642	0.0138263	Emu0120960.1,Emu0197970.1,Emu0023880.1,Emu0023910.1
Biological Process	GO:0006525	arginine metabolic process	1	5	0.00240924	0.0138621	Emu0054050.1
Biological Process	GO:0006855	drug transmembrane transport	1	5	0.00240924	0.0138621	Emu0085740.1
Biological Process	GO:0009225	nucleotide-sugar metabolic process	1	5	0.00240924	0.0138621	Emu0061110.1
Biological Process	GO:0019673	GDP-mannose metabolic process	1	5	0.00240924	0.0138621	Emu0061110.1
Biological Process	GO:0031398	positive regulation of protein ubiquitination	1	5	0.00240924	0.0138621	Emu0049220.1
Biological Process	GO:0048667	cell morphogenesis involved in neuron differentiation	3	36	0.00240738	0.0138621	Emu0120960.1,Emu0023880.1,Emu0023910.1
Biological Process	GO:0050808	synapse organization	2	17	0.00224862	0.0138621	Emu0061860.1,Emu0079630.1
Biological Process	GO:0051438	regulation of ubiquitin-protein transferase activity	1	5	0.00240924	0.0138621	Emu0049220.1
Biological Process	GO:0051443	positive regulation of ubiquitin-protein transferase activity	1	5	0.00240924	0.0138621	Emu0049220.1
Biological Process	GO:1903322	positive regulation of protein modification by small protein conjugation or removal	1	5	0.00240924	0.0138621	Emu0049220.1
Biological Process	GO:1904666	regulation of ubiquitin protein ligase activity	1	5	0.00240924	0.0138621	Emu0049220.1
Biological Process	GO:1904668	positive regulation of ubiquitin protein ligase activity	1	5	0.00240924	0.0138621	Emu0049220.1
Cellular Component	GO:0032420	stereocilium	1	5	0.00240924	0.0138621	Emu0159870.1
Cellular Component	GO:0032421	stereocilium bundle	1	5	0.00240924	0.0138621	Emu0159870.1
Cellular Component	GO:0098858	actin-based cell projection	1	5	0.00240924	0.0138621	Emu0159870.1
Molecular Function	GO:0004523	RNA-DNA hybrid ribonuclease activity	2	17	0.00224862	0.0138621	Emu0107100.1,Emu0107910.1
Molecular Function	GO:0010997	anaphase-promoting complex binding	1	5	0.00240924	0.0138621	Emu0049220.1
Molecular Function	GO:0015081	sodium ion transmembrane transporter activity	5	84	0.00212775	0.0138621	Emu0178420.1,Emu0178400.1,Emu0130470.1,Emu0130460.1,Emu0002580.1
Molecular Function	GO:0016813	hydrolase activity, acting on carbon-nitrogen (but not peptide) bonds, in linear amidines	1	5	0.00240924	0.0138621	Emu0054050.1
Molecular Function	GO:0055106	ubiquitin-protein transferase regulator activity	1	5	0.00240924	0.0138621	Emu0049220.1
Molecular Function	GO:0097027	ubiquitin-protein transferase activator activity	1	5	0.00240924	0.0138621	Emu0049220.1
Biological Process	GO:0048856	anatomical structure development	14	414	0.00248335	0.0141827	Emu0159870.1,Emu0120960.1,Emu0145050.1,Emu0079630.1,Emu0187990.1,Emu0086920.1,Emu0185810.1,Emu0197970.1,Emu0136420.1,Emu0147270.1,Emu0023880.1,Emu0121820.1,Emu0142690.1,Emu0023910.1
Biological Process	GO:0030509	BMP signaling pathway	2	18	0.0026671	0.0147938	Emu0023880.1,Emu0023910.1
Biological Process	GO:0071772	response to BMP	2	18	0.0026671	0.0147938	Emu0023880.1,Emu0023910.1
Biological Process	GO:0071773	cellular response to BMP stimulus	2	18	0.0026671	0.0147938	Emu0023880.1,Emu0023910.1
Biological Process	GO:0090092	regulation of transmembrane receptor protein serine/threonine kinase signaling pathway	2	18	0.0026671	0.0147938	Emu0023880.1,Emu0023910.1
Biological Process	GO:0110053	regulation of actin filament organization	4	61	0.00273614	0.0150683	Emu0181930.1,Emu0022940.1,Emu0022920.1,Emu0181940.1
Biological Process	GO:0000904	cell morphogenesis involved in differentiation	3	38	0.00294337	0.0159813	Emu0120960.1,Emu0023880.1,Emu0023910.1
Biological Process	GO:1902903	regulation of supramolecular fiber organization	4	62	0.00293852	0.0159813	Emu0181930.1,Emu0022940.1,Emu0022920.1,Emu0181940.1
Biological Process	GO:0030154	cell differentiation	8	188	0.00304952	0.0164418	Emu0159870.1,Emu0120960.1,Emu0187990.1,Emu0086920.1,Emu0023880.1,Emu0121820.1,Emu0142690.1,Emu0023910.1
Biological Process	GO:0002027	regulation of heart rate	1	6	0.00357625	0.0165107	Emu0021300.1
Biological Process	GO:0007275	multicellular organism development	13	382	0.00309475	0.0165107	Emu0159870.1,Emu0120960.1,Emu0145050.1,Emu0079630.1,Emu0187990.1,Emu0086920.1,Emu0185810.1,Emu0136420.1,Emu0147270.1,Emu0023880.1,Emu0121820.1,Emu0142690.1,Emu0023910.1
Biological Process	GO:0009065	glutamine family amino acid catabolic process	1	6	0.00357625	0.0165107	Emu0054050.1
Biological Process	GO:0009792	embryo development ending in birth or egg hatching	1	6	0.00357625	0.0165107	Emu0145050.1
Biological Process	GO:0015893	drug transport	1	6	0.00357625	0.0165107	Emu0085740.1
Biological Process	GO:0031396	regulation of protein ubiquitination	1	6	0.00357625	0.0165107	Emu0049220.1
Biological Process	GO:0042493	response to drug	1	6	0.00357625	0.0165107	Emu0085740.1
Biological Process	GO:0043009	chordate embryonic development	1	6	0.00357625	0.0165107	Emu0145050.1
Biological Process	GO:0048585	negative regulation of response to stimulus	4	63	0.00315149	0.0165107	Emu0147270.1,Emu0142690.1,Emu0121820.1,Emu0187990.1
Biological Process	GO:0048666	neuron development	5	92	0.00336335	0.0165107	Emu0159870.1,Emu0120960.1,Emu0086920.1,Emu0023880.1,Emu0023910.1
Biological Process	GO:0048869	cellular developmental process	8	191	0.00338738	0.0165107	Emu0159870.1,Emu0120960.1,Emu0187990.1,Emu0086920.1,Emu0023880.1,Emu0121820.1,Emu0142690.1,Emu0023910.1
Biological Process	GO:0051493	regulation of cytoskeleton organization	5	92	0.00336335	0.0165107	Emu0181930.1,Emu0022940.1,Emu0022920.1,Emu0181940.1,Emu0172580.1
Biological Process	GO:0055072	iron ion homeostasis	2	19	0.00313053	0.0165107	Emu0023880.1,Emu0023910.1
Biological Process	GO:0080135	regulation of cellular response to stress	1	6	0.00357625	0.0165107	Emu0184230.1
Biological Process	GO:1903320	regulation of protein modification by small protein conjugation or removal	1	6	0.00357625	0.0165107	Emu0049220.1
Cellular Component	GO:0005747	mitochondrial respiratory chain complex I	1	6	0.00357625	0.0165107	Emu0003570.1
Cellular Component	GO:0030964	NADH dehydrogenase complex	1	6	0.00357625	0.0165107	Emu0003570.1
Cellular Component	GO:0045271	respiratory chain complex I	1	6	0.00357625	0.0165107	Emu0003570.1
Cellular Component	GO:0098862	cluster of actin-based cell projections	1	6	0.00357625	0.0165107	Emu0159870.1
Molecular Function	GO:0003810	protein-glutamine gamma-glutamyltransferase activity	1	6	0.00357625	0.0165107	Emu0094360.1
Molecular Function	GO:0008157	protein phosphatase 1 binding	1	6	0.00357625	0.0165107	Emu0185700.1
Molecular Function	GO:0016790	thiolester hydrolase activity	1	6	0.00357625	0.0165107	Emu0193970.1
Molecular Function	GO:0046983	protein dimerization activity	9	225	0.00312712	0.0165107	Emu0189690.1,Emu0093540.1,Emu0093510.1,Emu0093530.1,Emu0087790.1,Emu0110520.1,Emu0178230.1,Emu0101200.1,Emu0093550.1
Molecular Function	GO:0070006	metalloaminopeptidase activity	1	6	0.00357625	0.0165107	Emu0050670.1
Biological Process	GO:0090287	regulation of cellular response to growth factor stimulus	2	20	0.00364038	0.0167068	Emu0023880.1,Emu0023910.1
Biological Process	GO:0032990	cell part morphogenesis	3	42	0.00424912	0.0189368	Emu0120960.1,Emu0023880.1,Emu0023910.1
Biological Process	GO:0048812	neuron projection morphogenesis	3	42	0.00424912	0.0189368	Emu0120960.1,Emu0023880.1,Emu0023910.1
Biological Process	GO:0048858	cell projection morphogenesis	3	42	0.00424912	0.0189368	Emu0120960.1,Emu0023880.1,Emu0023910.1
Biological Process	GO:0120039	plasma membrane bounded cell projection morphogenesis	3	42	0.00424912	0.0189368	Emu0120960.1,Emu0023880.1,Emu0023910.1
Molecular Function	GO:0016891	endoribonuclease activity, producing 5'-phosphomonoesters	2	21	0.00419804	0.0189368	Emu0107100.1,Emu0107910.1
Biological Process	GO:0044087	regulation of cellular component biogenesis	4	68	0.0043861	0.019435	Emu0181930.1,Emu0022940.1,Emu0022920.1,Emu0181940.1
Biological Process	GO:0007626	locomotory behavior	1	7	0.00495471	0.0204703	Emu0159870.1
Biological Process	GO:0032956	regulation of actin cytoskeleton organization	4	70	0.0049649	0.0204703	Emu0181930.1,Emu0022940.1,Emu0022920.1,Emu0181940.1
Biological Process	GO:0032970	regulation of actin filament-based process	4	70	0.0049649	0.0204703	Emu0181930.1,Emu0022940.1,Emu0022920.1,Emu0181940.1
Biological Process	GO:0042490	mechanoreceptor differentiation	1	7	0.00495471	0.0204703	Emu0159870.1
Biological Process	GO:0055076	transition metal ion homeostasis	2	22	0.00480477	0.0204703	Emu0023880.1,Emu0023910.1
Biological Process	GO:0060113	inner ear receptor cell differentiation	1	7	0.00495471	0.0204703	Emu0159870.1
Biological Process	GO:2001057	reactive nitrogen species metabolic process	1	7	0.00495471	0.0204703	Emu0054050.1
Cellular Component	GO:0005669	transcription factor TFIID complex	1	7	0.00495471	0.0204703	Emu0020850.1
Molecular Function	GO:0005261	cation channel activity	10	277	0.00466243	0.0204703	Emu0021300.1,Emu0178420.1,Emu0123640.1,Emu0178400.1,Emu0122440.1,Emu0130470.1,Emu0130460.1,Emu0002580.1,Emu0006310.1,Emu0077760.1
Molecular Function	GO:0016286	small conductance calcium-activated potassium channel activity	1	7	0.00495471	0.0204703	Emu0123640.1
Molecular Function	GO:0016755	aminoacyltransferase activity	1	7	0.00495471	0.0204703	Emu0094360.1
Molecular Function	GO:0016893	endonuclease activity, active with either ribo- or deoxyribonucleic acids and producing 5'-phosphomonoesters	2	22	0.00480477	0.0204703	Emu0107100.1,Emu0107910.1
Molecular Function	GO:0019903	protein phosphatase binding	1	7	0.00495471	0.0204703	Emu0185700.1
Biological Process	GO:0043085	positive regulation of catalytic activity	3	44	0.0050285	0.0206222	Emu0197800.1,Emu0115490.1,Emu0049220.1
Biological Process	GO:0007269	neurotransmitter secretion	2	23	0.00546174	0.0221632	Emu0183580.1,Emu0157060.1
Biological Process	GO:0099643	signal release from synapse	2	23	0.00546174	0.0221632	Emu0183580.1,Emu0157060.1
Biological Process	GO:0032502	developmental process	14	452	0.00559168	0.0225717	Emu0159870.1,Emu0120960.1,Emu0145050.1,Emu0079630.1,Emu0187990.1,Emu0086920.1,Emu0185810.1,Emu0197970.1,Emu0136420.1,Emu0147270.1,Emu0023880.1,Emu0121820.1,Emu0142690.1,Emu0023910.1
Biological Process	GO:0032989	cellular component morphogenesis	3	46	0.00589834	0.0236855	Emu0120960.1,Emu0023880.1,Emu0023910.1
Biological Process	GO:0009653	anatomical structure morphogenesis	5	104	0.00612467	0.0244669	Emu0120960.1,Emu0197970.1,Emu0136420.1,Emu0023880.1,Emu0023910.1
Biological Process	GO:0034314	Arp2/3 complex-mediated actin nucleation	2	24	0.00617003	0.0245211	Emu0181930.1,Emu0181940.1
Biological Process	GO:0007416	synapse assembly	1	8	0.0065377	0.0254574	Emu0079630.1
Molecular Function	GO:0016671	oxidoreductase activity, acting on a sulfur group of donors, disulfide as acceptor	1	8	0.0065377	0.0254574	Emu0097830.1
Molecular Function	GO:0042043	neurexin family protein binding	1	8	0.0065377	0.0254574	Emu0061860.1
Molecular Function	GO:0051539	4 iron, 4 sulfur cluster binding	1	8	0.0065377	0.0254574	Emu0155440.1
Biological Process	GO:0001505	regulation of neurotransmitter levels	2	25	0.00693064	0.0268519	Emu0183580.1,Emu0157060.1
Biological Process	GO:0033043	regulation of organelle organization	5	108	0.00733388	0.0282721	Emu0181930.1,Emu0022940.1,Emu0022920.1,Emu0181940.1,Emu0172580.1
Biological Process	GO:0031175	neuron projection development	4	77	0.00741737	0.0284517	Emu0159870.1,Emu0120960.1,Emu0023880.1,Emu0023910.1
Biological Process	GO:0006325	chromatin organization	5	111	0.00834765	0.031092	Emu0133080.1,Emu0024810.1,Emu0114580.1,Emu0134000.1,Emu0024840.1
Biological Process	GO:0010646	regulation of cell communication	10	300	0.00832094	0.031092	Emu0061860.1,Emu0187990.1,Emu0061240.1,Emu0141090.1,Emu0147270.1,Emu0184230.1,Emu0023880.1,Emu0121820.1,Emu0142690.1,Emu0023910.1
Biological Process	GO:0018149	peptide cross-linking	1	9	0.00831848	0.031092	Emu0094360.1
Biological Process	GO:0048839	inner ear development	1	9	0.00831848	0.031092	Emu0159870.1
Molecular Function	GO:0005548	phospholipid transporter activity	1	9	0.00831848	0.031092	Emu0047390.1
Molecular Function	GO:0030552	cAMP binding	1	9	0.00831848	0.031092	Emu0021300.1
Biological Process	GO:0007605	sensory perception of sound	2	27	0.00861234	0.0317709	Emu0159870.1,Emu0046070.1
Biological Process	GO:0050954	sensory perception of mechanical stimulus	2	27	0.00861234	0.0317709	Emu0159870.1,Emu0046070.1
Biological Process	GO:0050793	regulation of developmental process	4	80	0.00868915	0.0319016	Emu0197970.1,Emu0142690.1,Emu0121820.1,Emu0187990.1
Biological Process	GO:0007155	cell adhesion	10	304	0.0091382	0.0329231	Emu0159870.1,Emu0087980.1,Emu0103510.1,Emu0015420.1,Emu0061860.1,Emu0093540.1,Emu0093510.1,Emu0093530.1,Emu0015430.1,Emu0093550.1
Biological Process	GO:0022607	cellular component assembly	11	346	0.00910594	0.0329231	Emu0110780.1,Emu0181930.1,Emu0079630.1,Emu0024810.1,Emu0022920.1,Emu0181940.1,Emu0133080.1,Emu0022940.1,Emu0110750.1,Emu0134000.1,Emu0024840.1
Biological Process	GO:0022610	biological adhesion	10	304	0.0091382	0.0329231	Emu0159870.1,Emu0087980.1,Emu0103510.1,Emu0015420.1,Emu0061860.1,Emu0093540.1,Emu0093510.1,Emu0093530.1,Emu0015430.1,Emu0093550.1
Biological Process	GO:0061564	axon development	3	52	0.00909312	0.0329231	Emu0120960.1,Emu0023880.1,Emu0023910.1
Biological Process	GO:0043547	positive regulation of GTPase activity	2	28	0.00953499	0.0341929	Emu0197800.1,Emu0115490.1
Biological Process	GO:0001501	skeletal system development	1	10	0.0102904	0.0355781	Emu0145050.1
Biological Process	GO:0008360	regulation of cell shape	1	10	0.0102904	0.0355781	Emu0197970.1
Biological Process	GO:0016079	synaptic vesicle exocytosis	1	10	0.0102904	0.0355781	Emu0157060.1
Biological Process	GO:0017157	regulation of exocytosis	1	10	0.0102904	0.0355781	Emu0157060.1
Biological Process	GO:0023051	regulation of signaling	10	309	0.0102456	0.0355781	Emu0061860.1,Emu0187990.1,Emu0061240.1,Emu0141090.1,Emu0147270.1,Emu0184230.1,Emu0023880.1,Emu0121820.1,Emu0142690.1,Emu0023910.1
Biological Process	GO:0043583	ear development	1	10	0.0102904	0.0355781	Emu0159870.1
Cellular Component	GO:0098803	respiratory chain complex	1	10	0.0102904	0.0355781	Emu0003570.1
Molecular Function	GO:0019902	phosphatase binding	1	10	0.0102904	0.0355781	Emu0185700.1
Biological Process	GO:0051345	positive regulation of hydrolase activity	2	30	0.0115472	0.039745	Emu0197800.1,Emu0115490.1
Biological Process	GO:0009966	regulation of signal transduction	9	273	0.0116945	0.039906	Emu0187990.1,Emu0061240.1,Emu0141090.1,Emu0147270.1,Emu0023880.1,Emu0184230.1,Emu0121820.1,Emu0142690.1,Emu0023910.1
Biological Process	GO:0044093	positive regulation of molecular function	3	56	0.0117492	0.039906	Emu0197800.1,Emu0115490.1,Emu0049220.1
Cellular Component	GO:0005654	nucleoplasm	3	56	0.0117492	0.039906	Emu0020850.1,Emu0034890.1,Emu0016140.1
Biological Process	GO:0065003	protein-containing complex assembly	8	233	0.0119274	0.0403336	Emu0110780.1,Emu0181930.1,Emu0024810.1,Emu0181940.1,Emu0133080.1,Emu0110750.1,Emu0134000.1,Emu0024840.1
Biological Process	GO:0048468	cell development	5	120	0.0119895	0.0403666	Emu0159870.1,Emu0120960.1,Emu0086920.1,Emu0023880.1,Emu0023910.1
Biological Process	GO:0006368	transcription elongation from RNA polymerase II promoter	1	11	0.0124472	0.0408372	Emu0016140.1
Biological Process	GO:0031401	positive regulation of protein modification process	1	11	0.0124472	0.0408372	Emu0049220.1
Biological Process	GO:0051347	positive regulation of transferase activity	1	11	0.0124472	0.0408372	Emu0049220.1
Biological Process	GO:0099003	vesicle-mediated transport in synapse	1	11	0.0124472	0.0408372	Emu0157060.1
Biological Process	GO:0099504	synaptic vesicle cycle	1	11	0.0124472	0.0408372	Emu0157060.1
Molecular Function	GO:0035591	signaling adaptor activity	1	11	0.0124472	0.0408372	Emu0141090.1
Biological Process	GO:0009967	positive regulation of signal transduction	2	31	0.0126378	0.041113	Emu0023880.1,Emu0023910.1
Molecular Function	GO:0004521	endoribonuclease activity	2	31	0.0126378	0.041113	Emu0107100.1,Emu0107910.1
Biological Process	GO:0045010	actin nucleation	2	32	0.0137855	0.044658	Emu0181930.1,Emu0181940.1
Biological Process	GO:0000165	MAPK cascade	1	12	0.0147823	0.0467097	Emu0184230.1
Biological Process	GO:0006270	DNA replication initiation	1	12	0.0147823	0.0467097	Emu0007830.1
Biological Process	GO:0017156	calcium-ion regulated exocytosis	1	12	0.0147823	0.0467097	Emu0157060.1
Biological Process	GO:0022604	regulation of cell morphogenesis	1	12	0.0147823	0.0467097	Emu0197970.1
Biological Process	GO:0030178	negative regulation of Wnt signaling pathway	1	12	0.0147823	0.0467097	Emu0147270.1
Biological Process	GO:0043408	regulation of MAPK cascade	1	12	0.0147823	0.0467097	Emu0184230.1
Biological Process	GO:0051173	positive regulation of nitrogen compound metabolic process	3	60	0.014858	0.0467571	Emu0034890.1,Emu0049220.1,Emu0054050.1
Biological Process	GO:0006935	chemotaxis	3	61	0.0157086	0.0489244	Emu0120960.1,Emu0023880.1,Emu0023910.1
Biological Process	GO:0042330	taxis	3	61	0.0157086	0.0489244	Emu0120960.1,Emu0023880.1,Emu0023910.1
Molecular Function	GO:0046873	metal ion transmembrane transporter activity	10	329	0.015737	0.0489244	Emu0021300.1,Emu0178420.1,Emu0123640.1,Emu0178400.1,Emu0122440.1,Emu0130470.1,Emu0130460.1,Emu0002580.1,Emu0006310.1,Emu0077760.1
Biological Process	GO:0023061	signal release	2	34	0.0162532	0.0503262	Emu0183580.1,Emu0157060.1
Cellular Component	GO:0031981	nuclear lumen	4	94	0.0166328	0.0512957	Emu0050670.1,Emu0020850.1,Emu0034890.1,Emu0016140.1
Biological Process	GO:0006354	DNA-templated transcription, elongation	1	13	0.0172898	0.0515187	Emu0016140.1
Biological Process	GO:0008277	regulation of G protein-coupled receptor signaling pathway	1	13	0.0172898	0.0515187	Emu0061240.1
Biological Process	GO:0010647	positive regulation of cell communication	2	35	0.0175738	0.0515187	Emu0023880.1,Emu0023910.1
Biological Process	GO:0023056	positive regulation of signaling	2	35	0.0175738	0.0515187	Emu0023880.1,Emu0023910.1
Biological Process	GO:0030838	positive regulation of actin filament polymerization	2	35	0.0175738	0.0515187	Emu0181930.1,Emu0181940.1
Biological Process	GO:0031334	positive regulation of protein-containing complex assembly	2	35	0.0175738	0.0515187	Emu0181930.1,Emu0181940.1
Biological Process	GO:0032273	positive regulation of protein polymerization	2	35	0.0175738	0.0515187	Emu0181930.1,Emu0181940.1
Biological Process	GO:0051495	positive regulation of cytoskeleton organization	2	35	0.0175738	0.0515187	Emu0181930.1,Emu0181940.1
Biological Process	GO:0060627	regulation of vesicle-mediated transport	1	13	0.0172898	0.0515187	Emu0157060.1
Biological Process	GO:1901606	alpha-amino acid catabolic process	1	13	0.0172898	0.0515187	Emu0054050.1
Biological Process	GO:1902905	positive regulation of supramolecular fiber organization	2	35	0.0175738	0.0515187	Emu0181930.1,Emu0181940.1
Cellular Component	GO:0005746	mitochondrial respirasome	1	13	0.0172898	0.0515187	Emu0003570.1
Cellular Component	GO:0070469	respirasome	1	13	0.0172898	0.0515187	Emu0003570.1
Biological Process	GO:0007015	actin filament organization	4	96	0.0180624	0.0527504	Emu0181930.1,Emu0022940.1,Emu0022920.1,Emu0181940.1
Biological Process	GO:0007268	chemical synaptic transmission	3	64	0.018442	0.0530553	Emu0183580.1,Emu0061860.1,Emu0157060.1
Biological Process	GO:0044085	cellular component biogenesis	11	381	0.0182668	0.0530553	Emu0110780.1,Emu0181930.1,Emu0079630.1,Emu0024810.1,Emu0022920.1,Emu0181940.1,Emu0133080.1,Emu0022940.1,Emu0110750.1,Emu0134000.1,Emu0024840.1
Biological Process	GO:0098916	anterograde trans-synaptic signaling	3	64	0.018442	0.0530553	Emu0183580.1,Emu0061860.1,Emu0157060.1
Biological Process	GO:0099537	trans-synaptic signaling	3	64	0.018442	0.0530553	Emu0183580.1,Emu0061860.1,Emu0157060.1
Biological Process	GO:0043933	protein-containing complex subunit organization	8	251	0.0185242	0.0530935	Emu0110780.1,Emu0181930.1,Emu0024810.1,Emu0181940.1,Emu0133080.1,Emu0110750.1,Emu0134000.1,Emu0024840.1
Biological Process	GO:0044089	positive regulation of cellular component biogenesis	2	36	0.0189526	0.0539205	Emu0181930.1,Emu0181940.1
Cellular Component	GO:0005891	voltage-gated calcium channel complex	2	36	0.0189526	0.0539205	Emu0122440.1,Emu0077760.1
Biological Process	GO:0031325	positive regulation of cellular metabolic process	3	65	0.0194146	0.0548302	Emu0034890.1,Emu0049220.1,Emu0054050.1
Biological Process	GO:0099536	synaptic signaling	3	65	0.0194146	0.0548302	Emu0183580.1,Emu0061860.1,Emu0157060.1
Biological Process	GO:0003015	heart process	1	14	0.0199637	0.0553671	Emu0021300.1
Biological Process	GO:0008016	regulation of heart contraction	1	14	0.0199637	0.0553671	Emu0021300.1
Biological Process	GO:0060047	heart contraction	1	14	0.0199637	0.0553671	Emu0021300.1
Cellular Component	GO:0008023	transcription elongation factor complex	1	14	0.0199637	0.0553671	Emu0016140.1
Molecular Function	GO:0015269	calcium-activated potassium channel activity	1	14	0.0199637	0.0553671	Emu0123640.1
Biological Process	GO:0055065	metal ion homeostasis	2	37	0.0203896	0.0559446	Emu0023880.1,Emu0023910.1
Cellular Component	GO:0034704	calcium channel complex	2	37	0.0203896	0.0559446	Emu0122440.1,Emu0077760.1
Molecular Function	GO:0003713	transcription coactivator activity	2	37	0.0203896	0.0559446	Emu0044430.1,Emu0034890.1
Biological Process	GO:0030029	actin filament-based process	6	174	0.020727	0.0564683	Emu0197970.1,Emu0181930.1,Emu0022940.1,Emu0055750.1,Emu0022920.1,Emu0181940.1
Biological Process	GO:0030036	actin cytoskeleton organization	6	174	0.020727	0.0564683	Emu0197970.1,Emu0181930.1,Emu0022940.1,Emu0055750.1,Emu0022920.1,Emu0181940.1
Biological Process	GO:0009893	positive regulation of metabolic process	3	67	0.0214534	0.0582415	Emu0034890.1,Emu0049220.1,Emu0054050.1
Biological Process	GO:0010638	positive regulation of organelle organization	2	38	0.021885	0.0587922	Emu0181930.1,Emu0181940.1
Biological Process	GO:0034330	cell junction organization	2	38	0.021885	0.0587922	Emu0061860.1,Emu0079630.1
Molecular Function	GO:0005245	voltage-gated calcium channel activity	2	38	0.021885	0.0587922	Emu0122440.1,Emu0077760.1
Biological Process	GO:0009063	cellular amino acid catabolic process	1	15	0.0227981	0.0601965	Emu0054050.1
Biological Process	GO:0050804	modulation of chemical synaptic transmission	1	15	0.0227981	0.0601965	Emu0061860.1
Biological Process	GO:0070507	regulation of microtubule cytoskeleton organization	1	15	0.0227981	0.0601965	Emu0172580.1
Biological Process	GO:0099177	regulation of trans-synaptic signaling	1	15	0.0227981	0.0601965	Emu0061860.1
Cellular Component	GO:0043005	neuron projection	1	15	0.0227981	0.0601965	Emu0159870.1
Molecular Function	GO:0004540	ribonuclease activity	2	39	0.0234388	0.0616769	Emu0107100.1,Emu0107910.1
Biological Process	GO:0009064	glutamine family amino acid metabolic process	1	16	0.0257874	0.0664952	Emu0054050.1
Biological Process	GO:0032270	positive regulation of cellular protein metabolic process	1	16	0.0257874	0.0664952	Emu0049220.1
Biological Process	GO:0045055	regulated exocytosis	1	16	0.0257874	0.0664952	Emu0157060.1
Biological Process	GO:0051247	positive regulation of protein metabolic process	1	16	0.0257874	0.0664952	Emu0049220.1
Cellular Component	GO:0005730	nucleolus	1	16	0.0257874	0.0664952	Emu0050670.1
Cellular Component	GO:0030054	cell junction	7	223	0.025588	0.0664952	Emu0183580.1,Emu0061860.1,Emu0079630.1,Emu0184230.1,Emu0157060.1,Emu0200890.1,Emu0189540.1
Cellular Component	GO:0005667	transcription regulator complex	3	71	0.0259119	0.0665935	Emu0110780.1,Emu0020850.1,Emu0110750.1
Molecular Function	GO:0005216	ion channel activity	11	404	0.027262	0.0698307	Emu0021300.1,Emu0178420.1,Emu0123640.1,Emu0035480.1,Emu0178400.1,Emu0130470.1,Emu0122440.1,Emu0130460.1,Emu0002580.1,Emu0006310.1,Emu0077760.1
Biological Process	GO:0045944	positive regulation of transcription by RNA polymerase II	1	17	0.0289259	0.0731208	Emu0034890.1
Molecular Function	GO:0008009	chemokine activity	1	17	0.0289259	0.0731208	Emu0143540.1
Molecular Function	GO:0019901	protein kinase binding	1	17	0.0289259	0.0731208	Emu0026020.1
Molecular Function	GO:0042379	chemokine receptor binding	1	17	0.0289259	0.0731208	Emu0143540.1
Biological Process	GO:0009891	positive regulation of biosynthetic process	2	43	0.0302367	0.0752608	Emu0034890.1,Emu0054050.1
Biological Process	GO:0030030	cell projection organization	4	110	0.0303581	0.0752608	Emu0159870.1,Emu0120960.1,Emu0023880.1,Emu0023910.1
Biological Process	GO:0031328	positive regulation of cellular biosynthetic process	2	43	0.0302367	0.0752608	Emu0034890.1,Emu0054050.1
Biological Process	GO:0051130	positive regulation of cellular component organization	2	43	0.0302367	0.0752608	Emu0181930.1,Emu0181940.1
Biological Process	GO:0120036	plasma membrane bounded cell projection organization	4	110	0.0303581	0.0752608	Emu0159870.1,Emu0120960.1,Emu0023880.1,Emu0023910.1
Molecular Function	GO:0004519	endonuclease activity	2	43	0.0302367	0.0752608	Emu0107100.1,Emu0107910.1
Biological Process	GO:0048583	regulation of response to stimulus	9	319	0.0306152	0.075655	Emu0187990.1,Emu0061240.1,Emu0141090.1,Emu0147270.1,Emu0023880.1,Emu0184230.1,Emu0121820.1,Emu0142690.1,Emu0023910.1
Biological Process	GO:0006979	response to oxidative stress	1	18	0.0322082	0.0780897	Emu0097830.1
Biological Process	GO:0007423	sensory organ development	1	18	0.0322082	0.0780897	Emu0159870.1
Biological Process	GO:0032886	regulation of microtubule-based process	1	18	0.0322082	0.0780897	Emu0172580.1
Cellular Component	GO:1990204	oxidoreductase complex	1	18	0.0322082	0.0780897	Emu0003570.1
Molecular Function	GO:0005452	inorganic anion exchanger activity	1	18	0.0322082	0.0780897	Emu0052000.1
Molecular Function	GO:0019899	enzyme binding	2	44	0.0320812	0.0780897	Emu0185700.1,Emu0026020.1
Biological Process	GO:0032940	secretion by cell	3	77	0.033572	0.0808875	Emu0183580.1,Emu0157060.1,Emu0200890.1
Biological Process	GO:0140352	export from cell	3	77	0.033572	0.0808875	Emu0183580.1,Emu0157060.1,Emu0200890.1
Molecular Function	GO:0004197	cysteine-type endopeptidase activity	2	45	0.0339833	0.0816235	Emu0084830.1,Emu0084810.1
Biological Process	GO:0097435	supramolecular fiber organization	4	114	0.0346436	0.0829509	Emu0181930.1,Emu0022940.1,Emu0022920.1,Emu0181940.1
Biological Process	GO:0009790	embryo development	1	19	0.0356291	0.0834956	Emu0145050.1
Biological Process	GO:0030001	metal ion transport	9	327	0.0353588	0.0834956	Emu0021300.1,Emu0178420.1,Emu0123640.1,Emu0122440.1,Emu0130470.1,Emu0178400.1,Emu0130460.1,Emu0002580.1,Emu0077760.1
Cellular Component	GO:0008021	synaptic vesicle	1	19	0.0356291	0.0834956	Emu0183580.1
Cellular Component	GO:0070382	exocytic vesicle	1	19	0.0356291	0.0834956	Emu0183580.1
Molecular Function	GO:0005227	calcium activated cation channel activity	1	19	0.0356291	0.0834956	Emu0123640.1
Molecular Function	GO:0008134	transcription factor binding	1	19	0.0356291	0.0834956	Emu0110780.1
Molecular Function	GO:0022839	ion gated channel activity	1	19	0.0356291	0.0834956	Emu0123640.1
Biological Process	GO:0032501	multicellular organismal process	15	618	0.0365417	0.0853746	Emu0159870.1,Emu0120960.1,Emu0021300.1,Emu0145050.1,Emu0079630.1,Emu0187990.1,Emu0086920.1,Emu0185810.1,Emu0046070.1,Emu0136420.1,Emu0147270.1,Emu0023880.1,Emu0142690.1,Emu0121820.1,Emu0023910.1
Biological Process	GO:0050801	ion homeostasis	2	47	0.0379592	0.0878875	Emu0023880.1,Emu0023910.1
Biological Process	GO:0055080	cation homeostasis	2	47	0.0379592	0.0878875	Emu0023880.1,Emu0023910.1
Biological Process	GO:0098771	inorganic ion homeostasis	2	47	0.0379592	0.0878875	Emu0023880.1,Emu0023910.1
Biological Process	GO:0000413	protein peptidyl-prolyl isomerization	1	20	0.0391834	0.0883078	Emu0145460.1
Biological Process	GO:0006261	DNA-dependent DNA replication	1	20	0.0391834	0.0883078	Emu0007830.1
Biological Process	GO:0040011	locomotion	4	118	0.0392861	0.0883078	Emu0120960.1,Emu0197970.1,Emu0023880.1,Emu0023910.1
Cellular Component	GO:0016591	RNA polymerase II, holoenzyme	1	20	0.0391834	0.0883078	Emu0020850.1
Cellular Component	GO:0031974	membrane-enclosed lumen	4	118	0.0392861	0.0883078	Emu0050670.1,Emu0020850.1,Emu0034890.1,Emu0016140.1
Cellular Component	GO:0043233	organelle lumen	4	118	0.0392861	0.0883078	Emu0050670.1,Emu0020850.1,Emu0034890.1,Emu0016140.1
Cellular Component	GO:0070013	intracellular organelle lumen	4	118	0.0392861	0.0883078	Emu0050670.1,Emu0020850.1,Emu0034890.1,Emu0016140.1
Molecular Function	GO:0003755	peptidyl-prolyl cis-trans isomerase activity	1	20	0.0391834	0.0883078	Emu0145460.1
Molecular Function	GO:0016859	cis-trans isomerase activity	1	20	0.0391834	0.0883078	Emu0145460.1
Molecular Function	GO:0019900	kinase binding	1	20	0.0391834	0.0883078	Emu0026020.1
Biological Process	GO:0016043	cellular component organization	20	882	0.0399146	0.0894596	Emu0159870.1,Emu0079630.1,Emu0024810.1,Emu0114580.1,Emu0172580.1,Emu0197970.1,Emu0133080.1,Emu0110750.1,Emu0022940.1,Emu0134000.1,Emu0024840.1,Emu0120960.1,Emu0061860.1,Emu0110780.1,Emu0181930.1,Emu0055750.1,Emu0022920.1,Emu0181940.1,Emu0023880.1,Emu0023910.1
Molecular Function	GO:0015267	channel activity	11	431	0.0415132	0.0925048	Emu0021300.1,Emu0178420.1,Emu0123640.1,Emu0035480.1,Emu0178400.1,Emu0130470.1,Emu0122440.1,Emu0130460.1,Emu0002580.1,Emu0006310.1,Emu0077760.1
Molecular Function	GO:0022803	passive transmembrane transporter activity	11	431	0.0415132	0.0925048	Emu0021300.1,Emu0178420.1,Emu0123640.1,Emu0035480.1,Emu0178400.1,Emu0130470.1,Emu0122440.1,Emu0130460.1,Emu0002580.1,Emu0006310.1,Emu0077760.1
Biological Process	GO:0018208	peptidyl-proline modification	1	21	0.0428661	0.0930979	Emu0145460.1
Biological Process	GO:0042981	regulation of apoptotic process	3	83	0.0424188	0.0930979	Emu0084830.1,Emu0084810.1,Emu0094930.1
Biological Process	GO:0043067	regulation of programmed cell death	3	83	0.0424188	0.0930979	Emu0084830.1,Emu0084810.1,Emu0094930.1
Cellular Component	GO:0090575	RNA polymerase II transcription regulator complex	1	21	0.0428661	0.0930979	Emu0020850.1
Molecular Function	GO:0005164	tumor necrosis factor receptor binding	1	21	0.0428661	0.0930979	Emu0103970.1
Molecular Function	GO:0016835	carbon-oxygen lyase activity	1	21	0.0428661	0.0930979	Emu0061110.1
Molecular Function	GO:0016836	hydro-lyase activity	1	21	0.0428661	0.0930979	Emu0061110.1
Molecular Function	GO:0030551	cyclic nucleotide binding	1	21	0.0428661	0.0930979	Emu0021300.1
Molecular Function	GO:0032813	tumor necrosis factor receptor superfamily binding	1	21	0.0428661	0.0930979	Emu0103970.1
Biological Process	GO:0010941	regulation of cell death	3	84	0.0440092	0.0953122	Emu0084830.1,Emu0084810.1,Emu0094930.1
Biological Process	GO:0046395	carboxylic acid catabolic process	1	22	0.0466722	0.0999564	Emu0054050.1
Biological Process	GO:0080134	regulation of response to stress	1	22	0.0466722	0.0999564	Emu0184230.1
Biological Process	GO:1903530	regulation of secretion by cell	1	22	0.0466722	0.0999564	Emu0157060.1
Molecular Function	GO:0008238	exopeptidase activity	2	51	0.0465875	0.0999564	Emu0050670.1,Emu0178830.1
Biological Process	GO:0046903	secretion	3	86	0.0472896	0.100442	Emu0183580.1,Emu0157060.1,Emu0200890.1
Biological Process	GO:0051276	chromosome organization	5	165	0.0471955	0.100442	Emu0133080.1,Emu0024810.1,Emu0114580.1,Emu0134000.1,Emu0024840.1
Biological Process	GO:0065008	regulation of biological quality	9	344	0.0470928	0.100442	Emu0021300.1,Emu0181930.1,Emu0157060.1,Emu0181940.1,Emu0183580.1,Emu0197970.1,Emu0023880.1,Emu0134180.1,Emu0023910.1
Molecular Function	GO:0008270	zinc ion binding	15	640	0.0475668	0.100753	Emu0186040.1,Emu0121600.1,Emu0110540.1,Emu0045340.1,Emu0111450.1,Emu0044840.1,Emu0123180.1,Emu0062250.1,Emu0129560.1,Emu0029200.1,Emu0117890.1,Emu0148900.1,Emu0110400.1,Emu0178830.1,Emu0144810.1
Biological Process	GO:0030833	regulation of actin filament polymerization	2	52	0.048883	0.102975	Emu0181930.1,Emu0181940.1
Biological Process	GO:0032271	regulation of protein polymerization	2	52	0.048883	0.102975	Emu0181930.1,Emu0181940.1
Biological Process	GO:0051128	regulation of cellular component organization	5	167	0.0495186	0.104029	Emu0181930.1,Emu0022940.1,Emu0022920.1,Emu0181940.1,Emu0172580.1
Biological Process	GO:0007610	behavior	1	23	0.050597	0.104867	Emu0159870.1
Biological Process	GO:0016054	organic acid catabolic process	1	23	0.050597	0.104867	Emu0054050.1
Biological Process	GO:0030111	regulation of Wnt signaling pathway	1	23	0.050597	0.104867	Emu0147270.1
Molecular Function	GO:0004435	phosphatidylinositol phospholipase C activity	1	23	0.050597	0.104867	Emu0136420.1
Molecular Function	GO:0004629	phospholipase C activity	1	23	0.050597	0.104867	Emu0136420.1
Biological Process	GO:0006887	exocytosis	2	53	0.051233	0.105335	Emu0157060.1,Emu0200890.1
Biological Process	GO:0043087	regulation of GTPase activity	2	53	0.051233	0.105335	Emu0197800.1,Emu0115490.1
Biological Process	GO:0043254	regulation of protein-containing complex assembly	2	53	0.051233	0.105335	Emu0181930.1,Emu0181940.1
Biological Process	GO:0007267	cell-cell signaling	5	169	0.0519109	0.106445	Emu0185810.1,Emu0183580.1,Emu0061860.1,Emu0147270.1,Emu0157060.1
Biological Process	GO:0003333	amino acid transmembrane transport	1	24	0.0546359	0.10913	Emu0115650.1
Biological Process	GO:0006865	amino acid transport	1	24	0.0546359	0.10913	Emu0115650.1
Biological Process	GO:0008064	regulation of actin polymerization or depolymerization	2	54	0.053637	0.10913	Emu0181930.1,Emu0181940.1
Biological Process	GO:0030832	regulation of actin filament length	2	54	0.053637	0.10913	Emu0181930.1,Emu0181940.1
Biological Process	GO:0051046	regulation of secretion	1	24	0.0546359	0.10913	Emu0157060.1
Biological Process	GO:0051338	regulation of transferase activity	1	24	0.0546359	0.10913	Emu0049220.1
Biological Process	GO:1903522	regulation of blood circulation	1	24	0.0546359	0.10913	Emu0021300.1
Cellular Component	GO:0000428	DNA-directed RNA polymerase complex	1	24	0.0546359	0.10913	Emu0020850.1
Cellular Component	GO:0030880	RNA polymerase complex	1	24	0.0546359	0.10913	Emu0020850.1
Cellular Component	GO:0055029	nuclear DNA-directed RNA polymerase complex	1	24	0.0546359	0.10913	Emu0020850.1
Biological Process	GO:0071840	cellular component organization or biogenesis	20	916	0.055534	0.110637	Emu0159870.1,Emu0079630.1,Emu0024810.1,Emu0114580.1,Emu0172580.1,Emu0197970.1,Emu0133080.1,Emu0110750.1,Emu0022940.1,Emu0134000.1,Emu0024840.1,Emu0120960.1,Emu0061860.1,Emu0110780.1,Emu0181930.1,Emu0055750.1,Emu0022920.1,Emu0181940.1,Emu0023880.1,Emu0023910.1
Biological Process	GO:0030041	actin filament polymerization	2	55	0.0560943	0.111466	Emu0181930.1,Emu0181940.1
Biological Process	GO:0034329	cell junction assembly	1	25	0.0587841	0.115915	Emu0079630.1
Biological Process	GO:0048584	positive regulation of response to stimulus	2	56	0.0586044	0.115915	Emu0023880.1,Emu0023910.1
Cellular Component	GO:0099503	secretory vesicle	1	25	0.0587841	0.115915	Emu0183580.1
Molecular Function	GO:0019888	protein phosphatase regulator activity	1	26	0.0630374	0.123984	Emu0185700.1
Biological Process	GO:0007178	transmembrane receptor protein serine/threonine kinase signaling pathway	2	58	0.0637805	0.124809	Emu0023880.1,Emu0023910.1
Molecular Function	GO:0004984	olfactory receptor activity	2	58	0.0637805	0.124809	Emu0086260.1,Emu0086270.1
Biological Process	GO:0010604	positive regulation of macromolecule metabolic process	2	59	0.0664454	0.129041	Emu0034890.1,Emu0049220.1
Molecular Function	GO:0005126	cytokine receptor binding	2	59	0.0664454	0.129041	Emu0143540.1,Emu0103970.1
Molecular Function	GO:0005262	calcium channel activity	2	59	0.0664454	0.129041	Emu0122440.1,Emu0077760.1
Biological Process	GO:0044282	small molecule catabolic process	1	27	0.0673915	0.129573	Emu0054050.1
Molecular Function	GO:0005319	lipid transporter activity	1	27	0.0673915	0.129573	Emu0047390.1
Molecular Function	GO:0030674	protein-macromolecule adaptor activity	1	27	0.0673915	0.129573	Emu0141090.1
Molecular Function	GO:0060090	molecular adaptor activity	1	27	0.0673915	0.129573	Emu0141090.1
Biological Process	GO:0006915	apoptotic process	4	138	0.0679731	0.130366	Emu0120960.1,Emu0084830.1,Emu0084810.1,Emu0094930.1
Biological Process	GO:0032535	regulation of cellular component size	2	60	0.0691605	0.131992	Emu0181930.1,Emu0181940.1
Molecular Function	GO:0008047	enzyme activator activity	5	182	0.0691633	0.131992	Emu0061240.1,Emu0197800.1,Emu0115490.1,Emu0049220.1,Emu0187130.1
Cellular Component	GO:0098800	inner mitochondrial membrane protein complex	1	28	0.071842	0.136587	Emu0003570.1
Molecular Function	GO:0003712	transcription coregulator activity	2	61	0.0719252	0.136587	Emu0044430.1,Emu0034890.1
Biological Process	GO:0012501	programmed cell death	4	142	0.074808	0.141365	Emu0120960.1,Emu0084830.1,Emu0084810.1,Emu0094930.1
Biological Process	GO:0070588	calcium ion transmembrane transport	2	62	0.0747389	0.141365	Emu0122440.1,Emu0077760.1
Biological Process	GO:0050790	regulation of catalytic activity	3	101	0.076054	0.142597	Emu0197800.1,Emu0115490.1,Emu0049220.1
Molecular Function	GO:0004714	transmembrane receptor protein tyrosine kinase activity	1	29	0.0763848	0.142597	Emu0186270.1
Molecular Function	GO:0015171	amino acid transmembrane transporter activity	1	29	0.0763848	0.142597	Emu0115650.1
Molecular Function	GO:0016667	oxidoreductase activity, acting on a sulfur group of donors	1	29	0.0763848	0.142597	Emu0097830.1
Molecular Function	GO:0019208	phosphatase regulator activity	1	29	0.0763848	0.142597	Emu0185700.1
Biological Process	GO:0008219	cell death	4	144	0.0783607	0.145933	Emu0120960.1,Emu0084830.1,Emu0084810.1,Emu0094930.1
Biological Process	GO:0051336	regulation of hydrolase activity	2	64	0.0805103	0.149434	Emu0197800.1,Emu0115490.1
Biological Process	GO:1903825	organic acid transmembrane transport	1	30	0.0810161	0.149434	Emu0115650.1
Biological Process	GO:1905039	carboxylic acid transmembrane transport	1	30	0.0810161	0.149434	Emu0115650.1
Molecular Function	GO:0008235	metalloexopeptidase activity	1	30	0.0810161	0.149434	Emu0050670.1
Biological Process	GO:0008154	actin polymerization or depolymerization	2	65	0.0834666	0.153586	Emu0181930.1,Emu0181940.1
Biological Process	GO:0031399	regulation of protein modification process	1	31	0.0857318	0.155894	Emu0049220.1
Cellular Component	GO:0005622	intracellular anatomical structure	48	2564	0.0850409	0.155894	Emu0024740.1,Emu0121600.1,Emu0020850.1,Emu0024810.1,Emu0034890.1,Emu0115490.1,Emu0129560.1,Emu0047390.1,Emu0003570.1,Emu0215750.1,Emu0024840.1,Emu0024750.1,Emu0055750.1,Emu0024090.1,Emu0024030.1,Emu0024080.1,Emu0123180.1,Emu0183580.1,Emu0029200.1,Emu0117890.1,Emu0111450.1,Emu0114580.1,Emu0133080.1,Emu0134010.1,Emu0133980.1,Emu0133260.1,Emu0134000.1,Emu0110400.1,Emu0186040.1,Emu0156570.1,Emu013311…
Cellular Component	GO:0070603	SWI/SNF superfamily-type complex	1	31	0.0857318	0.155894	Emu0114580.1
Cellular Component	GO:1904949	ATPase complex	1	31	0.0857318	0.155894	Emu0114580.1
Molecular Function	GO:0005125	cytokine activity	1	31	0.0857318	0.155894	Emu0143540.1
Biological Process	GO:0070848	response to growth factor	2	66	0.0864689	0.156497	Emu0023880.1,Emu0023910.1
Biological Process	GO:0071363	cellular response to growth factor stimulus	2	66	0.0864689	0.156497	Emu0023880.1,Emu0023910.1
Biological Process	GO:0007010	cytoskeleton organization	7	288	0.0871689	0.157394	Emu0197970.1,Emu0181930.1,Emu0022940.1,Emu0055750.1,Emu0022920.1,Emu0181940.1,Emu0172580.1
Molecular Function	GO:0022843	voltage-gated cation channel activity	4	149	0.0876323	0.157861	Emu0021300.1,Emu0122440.1,Emu0006310.1,Emu0077760.1
Biological Process	GO:0006836	neurotransmitter transport	2	67	0.0895165	0.159762	Emu0183580.1,Emu0157060.1
Biological Process	GO:0048878	chemical homeostasis	2	67	0.0895165	0.159762	Emu0023880.1,Emu0023910.1
Biological Process	GO:0051258	protein polymerization	2	67	0.0895165	0.159762	Emu0181930.1,Emu0181940.1
Molecular Function	GO:0008146	sulfotransferase activity	2	67	0.0895165	0.159762	Emu0104500.1,Emu0072320.1
Biological Process	GO:0006338	chromatin remodeling	1	32	0.0905283	0.160823	Emu0114580.1
Biological Process	GO:0044057	regulation of system process	1	32	0.0905283	0.160823	Emu0021300.1
Biological Process	GO:0006996	organelle organization	12	544	0.091209	0.16166	Emu0181930.1,Emu0024810.1,Emu0114580.1,Emu0055750.1,Emu0022920.1,Emu0181940.1,Emu0172580.1,Emu0197970.1,Emu0133080.1,Emu0022940.1,Emu0134000.1,Emu0024840.1
Biological Process	GO:0006812	cation transport	9	392	0.0934523	0.165256	Emu0021300.1,Emu0178420.1,Emu0123640.1,Emu0122440.1,Emu0130470.1,Emu0178400.1,Emu0130460.1,Emu0002580.1,Emu0077760.1
Biological Process	GO:0051049	regulation of transport	1	33	0.0954017	0.167625	Emu0157060.1
Biological Process	GO:0090304	nucleic acid metabolic process	29	1484	0.0954202	0.167625	Emu0007240.1,Emu0095170.1,Emu0020850.1,Emu0219870.1,Emu0007830.1,Emu0007180.1,Emu0034890.1,Emu0178730.1,Emu0069810.1,Emu0108140.1,Emu0220960.1,Emu0218340.1,Emu0110750.1,Emu0018960.1,Emu0142920.1,Emu0151780.1,Emu0107270.1,Emu0036560.1,Emu0044430.1,Emu0052900.1,Emu0110780.1,Emu0024200.1,Emu0071330.1,Emu0016140.1,Emu0069820.1,Emu0025400.1,Emu0133280.1,Emu0199820.1,Emu0155020.1
Molecular Function	GO:0005096	GTPase activator activity	4	153	0.095444	0.167625	Emu0061240.1,Emu0197800.1,Emu0115490.1,Emu0187130.1
Molecular Function	GO:0030246	carbohydrate binding	2	69	0.0957445	0.16777	Emu0103940.1,Emu0149630.1
Biological Process	GO:1901605	alpha-amino acid metabolic process	1	34	0.100348	0.175042	Emu0054050.1
Molecular Function	GO:0001664	G protein-coupled receptor binding	1	34	0.100348	0.175042	Emu0143540.1
Biological Process	GO:0016579	protein deubiquitination	2	71	0.102144	0.177372	Emu0115760.1,Emu0115740.1
Molecular Function	GO:0016782	transferase activity, transferring sulphur-containing groups	2	71	0.102144	0.177372	Emu0104500.1,Emu0072320.1
Molecular Function	GO:0022890	inorganic cation transmembrane transporter activity	10	451	0.102748	0.178019	Emu0021300.1,Emu0178420.1,Emu0123640.1,Emu0178400.1,Emu0122440.1,Emu0130470.1,Emu0130460.1,Emu0002580.1,Emu0006310.1,Emu0077760.1
Biological Process	GO:0009605	response to external stimulus	3	113	0.104104	0.178935	Emu0120960.1,Emu0023880.1,Emu0023910.1
Biological Process	GO:0015748	organophosphate ester transport	1	35	0.105365	0.178935	Emu0047390.1
Biological Process	GO:0015914	phospholipid transport	1	35	0.105365	0.178935	Emu0047390.1
Biological Process	GO:0045893	positive regulation of transcription, DNA-templated	1	35	0.105365	0.178935	Emu0034890.1
Biological Process	GO:1902680	positive regulation of RNA biosynthetic process	1	35	0.105365	0.178935	Emu0034890.1
Biological Process	GO:1903508	positive regulation of nucleic acid-templated transcription	1	35	0.105365	0.178935	Emu0034890.1
Molecular Function	GO:0015297	antiporter activity	1	35	0.105365	0.178935	Emu0085740.1
Molecular Function	GO:0051536	iron-sulfur cluster binding	1	35	0.105365	0.178935	Emu0155440.1
Molecular Function	GO:0051540	metal cluster binding	1	35	0.105365	0.178935	Emu0155440.1
Cellular Component	GO:0030133	transport vesicle	1	36	0.110448	0.186745	Emu0183580.1
Molecular Function	GO:0005516	calmodulin binding	1	36	0.110448	0.186745	Emu0123640.1
Biological Process	GO:0007166	cell surface receptor signaling pathway	8	357	0.113724	0.191863	Emu0034890.1,Emu0187990.1,Emu0185810.1,Emu0147270.1,Emu0023880.1,Emu0121820.1,Emu0142690.1,Emu0023910.1
Biological Process	GO:0001525	angiogenesis	1	37	0.115594	0.193746	Emu0136420.1
Biological Process	GO:0022603	regulation of anatomical structure morphogenesis	1	37	0.115594	0.193746	Emu0197970.1
Biological Process	GO:0048514	blood vessel morphogenesis	1	37	0.115594	0.193746	Emu0136420.1
Molecular Function	GO:0008324	cation transmembrane transporter activity	10	463	0.117344	0.196252	Emu0021300.1,Emu0178420.1,Emu0123640.1,Emu0178400.1,Emu0122440.1,Emu0130470.1,Emu0130460.1,Emu0002580.1,Emu0006310.1,Emu0077760.1
Biological Process	GO:0070646	protein modification by small protein removal	2	76	0.118855	0.197494	Emu0115760.1,Emu0115740.1
Molecular Function	GO:0005244	voltage-gated ion channel activity	4	164	0.118669	0.197494	Emu0021300.1,Emu0122440.1,Emu0006310.1,Emu0077760.1
Molecular Function	GO:0022832	voltage-gated channel activity	4	164	0.118669	0.197494	Emu0021300.1,Emu0122440.1,Emu0006310.1,Emu0077760.1
Biological Process	GO:0001568	blood vessel development	1	38	0.1208	0.198164	Emu0136420.1
Biological Process	GO:0001944	vasculature development	1	38	0.1208	0.198164	Emu0136420.1
Biological Process	GO:0035239	tube morphogenesis	1	38	0.1208	0.198164	Emu0136420.1
Biological Process	GO:0051254	positive regulation of RNA metabolic process	1	38	0.1208	0.198164	Emu0034890.1
Biological Process	GO:0065009	regulation of molecular function	3	119	0.119667	0.198164	Emu0197800.1,Emu0115490.1,Emu0049220.1
Cellular Component	GO:0098798	mitochondrial protein-containing complex	1	38	0.1208	0.198164	Emu0003570.1
Cellular Component	GO:1902495	transmembrane transporter complex	3	121	0.125067	0.204728	Emu0122440.1,Emu0003570.1,Emu0077760.1
Biological Process	GO:0035295	tube development	1	39	0.126063	0.205052	Emu0136420.1
Molecular Function	GO:0005488	binding	147	8784	0.125967	0.205052	Emu0024740.1,Emu0121600.1,Emu0109990.1,Emu0217460.1,Emu0002890.1,Emu0099840.1,Emu0047370.1,Emu0082710.1,Emu0149630.1,Emu0143540.1,Emu0080020.1,Emu0044430.1,Emu0024750.1,Emu0093510.1,Emu0210070.1,Emu0107910.1,Emu0070890.1,Emu0218140.1,Emu0008220.1,Emu0117890.1,Emu0125030.1,Emu0002850.1,Emu0216310.1,Emu0190370.1,Emu0095170.1,Emu0161650.1,Emu0022590.1,Emu0218340.1,Emu0133980.1,Emu0015430.1,Emu018604…
Molecular Function	GO:0015085	calcium ion transmembrane transporter activity	2	78	0.125806	0.205052	Emu0122440.1,Emu0077760.1
Cellular Component	GO:1990351	transporter complex	3	122	0.127805	0.207448	Emu0122440.1,Emu0003570.1,Emu0077760.1
Molecular Function	GO:0030695	GTPase regulator activity	4	169	0.130031	0.210177	Emu0061240.1,Emu0197800.1,Emu0115490.1,Emu0187130.1
Molecular Function	GO:0060589	nucleoside-triphosphatase regulator activity	4	169	0.130031	0.210177	Emu0061240.1,Emu0197800.1,Emu0115490.1,Emu0187130.1
Biological Process	GO:0010557	positive regulation of macromolecule biosynthetic process	1	40	0.13138	0.211469	Emu0034890.1
Molecular Function	GO:0004620	phospholipase activity	1	40	0.13138	0.211469	Emu0136420.1
Biological Process	GO:0016055	Wnt signaling pathway	2	80	0.132901	0.212586	Emu0185810.1,Emu0147270.1
Biological Process	GO:0198738	cell-cell signaling by wnt	2	80	0.132901	0.212586	Emu0185810.1,Emu0147270.1
Biological Process	GO:1905114	cell surface receptor signaling pathway involved in cell-cell signaling	2	80	0.132901	0.212586	Emu0185810.1,Emu0147270.1
Biological Process	GO:0045935	positive regulation of nucleobase-containing compound metabolic process	1	41	0.136747	0.216492	Emu0034890.1
Molecular Function	GO:0004114	3',5'-cyclic-nucleotide phosphodiesterase activity	1	41	0.136747	0.216492	Emu0007110.1
Molecular Function	GO:0005215	transporter activity	18	915	0.135652	0.216492	Emu0042420.1,Emu0178420.1,Emu0123640.1,Emu0115650.1,Emu0130470.1,Emu0047390.1,Emu0006310.1,Emu0128470.1,Emu0052000.1,Emu0077760.1,Emu0021300.1,Emu0085740.1,Emu0035480.1,Emu0178400.1,Emu0122440.1,Emu0042410.1,Emu0130460.1,Emu0002580.1
Molecular Function	GO:0008081	phosphoric diester hydrolase activity	2	81	0.136499	0.216492	Emu0136420.1,Emu0007110.1
Molecular Function	GO:0046943	carboxylic acid transmembrane transporter activity	1	41	0.136747	0.216492	Emu0115650.1
Molecular Function	GO:0046914	transition metal ion binding	16	805	0.137195	0.216757	Emu0121600.1,Emu0111450.1,Emu0044840.1,Emu0129560.1,Emu0110400.1,Emu0186040.1,Emu0045340.1,Emu0110540.1,Emu0062250.1,Emu0030380.1,Emu0123180.1,Emu0029200.1,Emu0117890.1,Emu0148900.1,Emu0144810.1,Emu0178830.1
Molecular Function	GO:0022857	transmembrane transporter activity	17	861	0.137551	0.216875	Emu0042420.1,Emu0178420.1,Emu0123640.1,Emu0115650.1,Emu0130470.1,Emu0006310.1,Emu0128470.1,Emu0052000.1,Emu0077760.1,Emu0021300.1,Emu0085740.1,Emu0035480.1,Emu0122440.1,Emu0178400.1,Emu0042410.1,Emu0130460.1,Emu0002580.1
Molecular Function	GO:0004112	cyclic-nucleotide phosphodiesterase activity	1	42	0.142162	0.223687	Emu0007110.1
Biological Process	GO:0006816	calcium ion transport	2	84	0.147491	0.230864	Emu0122440.1,Emu0077760.1
Molecular Function	GO:0004518	nuclease activity	2	84	0.147491	0.230864	Emu0107100.1,Emu0107910.1
Molecular Function	GO:0005342	organic acid transmembrane transporter activity	1	43	0.147621	0.230864	Emu0115650.1
Biological Process	GO:0048646	anatomical structure formation involved in morphogenesis	1	44	0.153123	0.238984	Emu0136420.1
Biological Process	GO:0006928	movement of cell or subcellular component	4	179	0.154158	0.240112	Emu0120960.1,Emu0197970.1,Emu0023880.1,Emu0023910.1
Biological Process	GO:0042592	homeostatic process	3	132	0.156507	0.24304	Emu0134180.1,Emu0023880.1,Emu0023910.1
Molecular Function	GO:0003779	actin binding	4	180	0.156667	0.24304	Emu0197970.1,Emu0185700.1,Emu0181930.1,Emu0181940.1
Cellular Component	GO:0005922	connexin complex	1	45	0.158665	0.245643	Emu0189540.1
Molecular Function	GO:1901363	heterocyclic compound binding	68	3914	0.161024	0.248796	Emu0024740.1,Emu0009640.1,Emu0007240.1,Emu0007830.1,Emu0109990.1,Emu0126480.1,Emu0099840.1,Emu0204080.1,Emu0108140.1,Emu0126470.1,Emu0024840.1,Emu0044430.1,Emu0024750.1,Emu0210070.1,Emu0107910.1,Emu0024080.1,Emu0008220.1,Emu0095170.1,Emu0178730.1,Emu0161650.1,Emu0133080.1,Emu0008710.1,Emu0218340.1,Emu0133980.1,Emu0018960.1,Emu0036560.1,Emu0133110.1,Emu0021300.1,Emu0024830.1,Emu0024060.1,Emu015642…
Molecular Function	GO:0097159	organic cyclic compound binding	68	3917	0.162773	0.250997	Emu0024740.1,Emu0009640.1,Emu0007240.1,Emu0007830.1,Emu0109990.1,Emu0126480.1,Emu0099840.1,Emu0204080.1,Emu0108140.1,Emu0126470.1,Emu0024840.1,Emu0044430.1,Emu0024750.1,Emu0210070.1,Emu0107910.1,Emu0024080.1,Emu0008220.1,Emu0095170.1,Emu0178730.1,Emu0161650.1,Emu0133080.1,Emu0008710.1,Emu0218340.1,Emu0133980.1,Emu0018960.1,Emu0036560.1,Emu0133110.1,Emu0021300.1,Emu0024830.1,Emu0024060.1,Emu015642…
Biological Process	GO:0015849	organic acid transport	1	46	0.164243	0.251253	Emu0115650.1
Cellular Component	GO:0042995	cell projection	1	46	0.164243	0.251253	Emu0159870.1
Cellular Component	GO:0061695	transferase complex, transferring phosphorus-containing groups	1	46	0.164243	0.251253	Emu0020850.1
Cellular Component	GO:0120025	plasma membrane bounded cell projection	1	46	0.164243	0.251253	Emu0159870.1
Molecular Function	GO:0015318	inorganic molecular entity transmembrane transporter activity	12	610	0.169507	0.258791	Emu0021300.1,Emu0178420.1,Emu0123640.1,Emu0035480.1,Emu0178400.1,Emu0130470.1,Emu0122440.1,Emu0130460.1,Emu0002580.1,Emu0006310.1,Emu0052000.1,Emu0077760.1
Biological Process	GO:0042127	regulation of cell population proliferation	1	47	0.169855	0.258812	Emu0136420.1
Cellular Component	GO:0005921	gap junction	1	48	0.1755	0.265421	Emu0189540.1
Molecular Function	GO:0004672	protein kinase activity	13	670	0.17557	0.265421	Emu0009640.1,Emu0187320.1,Emu0036700.1,Emu0110990.1,Emu0008620.1,Emu0008220.1,Emu0186270.1,Emu0099840.1,Emu0204080.1,Emu0008630.1,Emu0078750.1,Emu0008710.1,Emu0156770.1
Molecular Function	GO:0016298	lipase activity	1	48	0.1755	0.265421	Emu0136420.1
Molecular Function	GO:0019199	transmembrane receptor protein kinase activity	1	48	0.1755	0.265421	Emu0186270.1
Molecular Function	GO:0008234	cysteine-type peptidase activity	2	93	0.182037	0.274659	Emu0084830.1,Emu0084810.1
Biological Process	GO:0006139	nucleobase-containing compound metabolic process	30	1659	0.184051	0.277155	Emu0007240.1,Emu0095170.1,Emu0061110.1,Emu0020850.1,Emu0219870.1,Emu0007830.1,Emu0007180.1,Emu0034890.1,Emu0178730.1,Emu0069810.1,Emu0108140.1,Emu0220960.1,Emu0218340.1,Emu0110750.1,Emu0018960.1,Emu0142920.1,Emu0151780.1,Emu0107270.1,Emu0036560.1,Emu0044430.1,Emu0052900.1,Emu0110780.1,Emu0024200.1,Emu0071330.1,Emu0016140.1,Emu0069820.1,Emu0025400.1,Emu0133280.1,Emu0199820.1,Emu0155020.1
Cellular Component	GO:0005743	mitochondrial inner membrane	1	50	0.186875	0.280859	Emu0003570.1
Cellular Component	GO:0110165	cellular anatomical entity	100	5941	0.188355	0.282533	Emu0024740.1,Emu0121600.1,Emu0103510.1,Emu0036080.1,Emu0123640.1,Emu0093540.1,Emu0115490.1,Emu0013840.1,Emu0086090.1,Emu0047390.1,Emu0003570.1,Emu0143540.1,Emu0052000.1,Emu0024840.1,Emu0085740.1,Emu0024750.1,Emu0093510.1,Emu0055750.1,Emu0024080.1,Emu0117890.1,Emu0200890.1,Emu0178830.1,Emu0159870.1,Emu0111450.1,Emu0115650.1,Emu0086920.1,Emu0093530.1,Emu0044340.1,Emu0133080.1,Emu0133980.1,Emu001543…
Biological Process	GO:0072359	circulatory system development	1	51	0.192601	0.288341	Emu0136420.1
Biological Process	GO:0006811	ion transport	12	629	0.196941	0.293738	Emu0021300.1,Emu0178420.1,Emu0123640.1,Emu0035480.1,Emu0178400.1,Emu0130470.1,Emu0122440.1,Emu0130460.1,Emu0002580.1,Emu0006310.1,Emu0052000.1,Emu0077760.1
Molecular Function	GO:0005267	potassium channel activity	3	145	0.196969	0.293738	Emu0021300.1,Emu0123640.1,Emu0006310.1
Biological Process	GO:0044260	cellular macromolecule metabolic process	47	2699	0.202744	0.301767	Emu0009640.1,Emu0007240.1,Emu0020850.1,Emu0219870.1,Emu0007830.1,Emu0034890.1,Emu0197660.1,Emu0110990.1,Emu0099840.1,Emu0204080.1,Emu0108140.1,Emu0078750.1,Emu0110750.1,Emu0142920.1,Emu0107270.1,Emu0044430.1,Emu0052900.1,Emu0110780.1,Emu0071330.1,Emu0008620.1,Emu0024200.1,Emu0008220.1,Emu0069820.1,Emu0008630.1,Emu0199820.1,Emu0095170.1,Emu0007180.1,Emu0036700.1,Emu0094360.1,Emu0178730.1,Emu006981…
Biological Process	GO:0016477	cell migration	1	53	0.204119	0.302646	Emu0197970.1
Molecular Function	GO:0016810	hydrolase activity, acting on carbon-nitrogen (but not peptide) bonds	1	53	0.204119	0.302646	Emu0054050.1
Biological Process	GO:0090066	regulation of anatomical structure size	2	99	0.206158	0.304498	Emu0181930.1,Emu0181940.1
Molecular Function	GO:0015075	ion transmembrane transporter activity	12	635	0.206011	0.304498	Emu0021300.1,Emu0178420.1,Emu0123640.1,Emu0035480.1,Emu0178400.1,Emu0130470.1,Emu0122440.1,Emu0130460.1,Emu0002580.1,Emu0006310.1,Emu0052000.1,Emu0077760.1
Biological Process	GO:0045454	cell redox homeostasis	1	54	0.209907	0.309442	Emu0134180.1
Biological Process	GO:0003013	circulatory system process	1	55	0.215711	0.315585	Emu0021300.1
Biological Process	GO:0008015	blood circulation	1	55	0.215711	0.315585	Emu0021300.1
Biological Process	GO:0046483	heterocycle metabolic process	30	1692	0.215018	0.315585	Emu0007240.1,Emu0095170.1,Emu0061110.1,Emu0020850.1,Emu0219870.1,Emu0007830.1,Emu0007180.1,Emu0034890.1,Emu0178730.1,Emu0069810.1,Emu0108140.1,Emu0220960.1,Emu0218340.1,Emu0110750.1,Emu0018960.1,Emu0142920.1,Emu0151780.1,Emu0107270.1,Emu0036560.1,Emu0044430.1,Emu0052900.1,Emu0110780.1,Emu0024200.1,Emu0071330.1,Emu0016140.1,Emu0069820.1,Emu0025400.1,Emu0133280.1,Emu0199820.1,Emu0155020.1
Cellular Component	GO:0019866	organelle inner membrane	1	55	0.215711	0.315585	Emu0003570.1
Biological Process	GO:0070647	protein modification by small protein conjugation or removal	3	151	0.216633	0.316333	Emu0115760.1,Emu0115740.1,Emu0049220.1
Molecular Function	GO:0004725	protein tyrosine phosphatase activity	1	56	0.22153	0.322263	Emu0197660.1
Molecular Function	GO:0016788	hydrolase activity, acting on ester bonds	8	420	0.221115	0.322263	Emu0149430.1,Emu0007110.1,Emu0197660.1,Emu0193970.1,Emu0107910.1,Emu0136420.1,Emu0107100.1,Emu0110400.1
Biological Process	GO:0007600	sensory perception	2	103	0.222623	0.323244	Emu0159870.1,Emu0046070.1
Biological Process	GO:0006725	cellular aromatic compound metabolic process	30	1702	0.224891	0.325923	Emu0007240.1,Emu0095170.1,Emu0061110.1,Emu0020850.1,Emu0219870.1,Emu0007830.1,Emu0007180.1,Emu0034890.1,Emu0178730.1,Emu0069810.1,Emu0108140.1,Emu0220960.1,Emu0218340.1,Emu0110750.1,Emu0018960.1,Emu0142920.1,Emu0151780.1,Emu0107270.1,Emu0036560.1,Emu0044430.1,Emu0052900.1,Emu0110780.1,Emu0024200.1,Emu0071330.1,Emu0016140.1,Emu0069820.1,Emu0025400.1,Emu0133280.1,Emu0199820.1,Emu0155020.1
Biological Process	GO:0006260	DNA replication	1	57	0.227361	0.328885	Emu0007830.1
Biological Process	GO:0048523	negative regulation of cellular process	4	207	0.230082	0.332197	Emu0147270.1,Emu0142690.1,Emu0121820.1,Emu0187990.1
Cellular Component	GO:0034702	ion channel complex	2	105	0.230953	0.33221	Emu0122440.1,Emu0077760.1
Cellular Component	GO:0034703	cation channel complex	2	105	0.230953	0.33221	Emu0122440.1,Emu0077760.1
Molecular Function	GO:0015103	inorganic anion transmembrane transporter activity	1	58	0.233204	0.334823	Emu0052000.1
Molecular Function	GO:0015079	potassium ion transmembrane transporter activity	3	157	0.236805	0.339362	Emu0021300.1,Emu0123640.1,Emu0006310.1
Biological Process	GO:0050877	nervous system process	2	107	0.239339	0.342356	Emu0159870.1,Emu0046070.1
Biological Process	GO:0008283	cell population proliferation	1	60	0.244913	0.349681	Emu0136420.1
Biological Process	GO:1901360	organic cyclic compound metabolic process	30	1725	0.248407	0.353643	Emu0007240.1,Emu0095170.1,Emu0061110.1,Emu0020850.1,Emu0219870.1,Emu0007830.1,Emu0007180.1,Emu0034890.1,Emu0178730.1,Emu0069810.1,Emu0108140.1,Emu0220960.1,Emu0218340.1,Emu0110750.1,Emu0018960.1,Emu0142920.1,Emu0151780.1,Emu0107270.1,Emu0036560.1,Emu0044430.1,Emu0052900.1,Emu0110780.1,Emu0024200.1,Emu0071330.1,Emu0016140.1,Emu0069820.1,Emu0025400.1,Emu0133280.1,Emu0199820.1,Emu0155020.1
Cellular Component	GO:0043226	organelle	34	1966	0.248605	0.353643	Emu0024740.1,Emu0020850.1,Emu0024810.1,Emu0034890.1,Emu0115490.1,Emu0003570.1,Emu0215750.1,Emu0024840.1,Emu0024750.1,Emu0055750.1,Emu0024090.1,Emu0024030.1,Emu0024080.1,Emu0183580.1,Emu0159870.1,Emu0114580.1,Emu0133080.1,Emu0133260.1,Emu0133980.1,Emu0134010.1,Emu0134000.1,Emu0024830.1,Emu0133110.1,Emu0156570.1,Emu0024060.1,Emu0024770.1,Emu0016140.1,Emu0024790.1,Emu0050670.1,Emu0024110.1,Emu002404…
Biological Process	GO:0098662	inorganic cation transmembrane transport	2	110	0.252012	0.357171	Emu0122440.1,Emu0077760.1
Molecular Function	GO:0005249	voltage-gated potassium channel activity	2	110	0.252012	0.357171	Emu0021300.1,Emu0006310.1
Biological Process	GO:0032879	regulation of localization	1	62	0.256645	0.36307	Emu0157060.1
Biological Process	GO:0032268	regulation of cellular protein metabolic process	1	63	0.262515	0.370695	Emu0049220.1
Biological Process	GO:0048870	cell motility	1	64	0.268386	0.377602	Emu0197970.1
Biological Process	GO:0051674	localization of cell	1	64	0.268386	0.377602	Emu0197970.1
Biological Process	GO:0007167	enzyme linked receptor protein signaling pathway	2	115	0.273337	0.383867	Emu0023880.1,Emu0023910.1
Molecular Function	GO:0005085	guanyl-nucleotide exchange factor activity	1	65	0.274257	0.384458	Emu0187130.1
Biological Process	GO:0051246	regulation of protein metabolic process	1	66	0.280125	0.391262	Emu0049220.1
Molecular Function	GO:0030234	enzyme regulator activity	6	335	0.279676	0.391262	Emu0061240.1,Emu0185700.1,Emu0197800.1,Emu0115490.1,Emu0049220.1,Emu0187130.1
Molecular Function	GO:0016773	phosphotransferase activity, alcohol group as acceptor	13	741	0.283557	0.395339	Emu0009640.1,Emu0187320.1,Emu0036700.1,Emu0110990.1,Emu0008620.1,Emu0008220.1,Emu0186270.1,Emu0099840.1,Emu0204080.1,Emu0008630.1,Emu0078750.1,Emu0008710.1,Emu0156770.1
Cellular Component	GO:0043229	intracellular organelle	33	1945	0.289295	0.40261	Emu0024740.1,Emu0020850.1,Emu0024810.1,Emu0034890.1,Emu0115490.1,Emu0003570.1,Emu0215750.1,Emu0024840.1,Emu0024750.1,Emu0055750.1,Emu0024090.1,Emu0024030.1,Emu0024080.1,Emu0183580.1,Emu0114580.1,Emu0133080.1,Emu0133260.1,Emu0133980.1,Emu0134010.1,Emu0134000.1,Emu0024830.1,Emu0133110.1,Emu0156570.1,Emu0024060.1,Emu0024770.1,Emu0016140.1,Emu0024790.1,Emu0050670.1,Emu0024110.1,Emu0024040.1,Emu012153…
Biological Process	GO:0018193	peptidyl-amino acid modification	1	69	0.297704	0.413567	Emu0145460.1
Biological Process	GO:0098655	cation transmembrane transport	2	121	0.299161	0.414844	Emu0122440.1,Emu0077760.1
Biological Process	GO:0098660	inorganic ion transmembrane transport	2	122	0.303481	0.417179	Emu0122440.1,Emu0077760.1
Cellular Component	GO:0031410	cytoplasmic vesicle	1	70	0.303551	0.417179	Emu0183580.1
Cellular Component	GO:0031982	vesicle	1	70	0.303551	0.417179	Emu0183580.1
Cellular Component	GO:0097708	intracellular vesicle	1	70	0.303551	0.417179	Emu0183580.1
Molecular Function	GO:0016853	isomerase activity	1	70	0.303551	0.417179	Emu0145460.1
Biological Process	GO:0050953	sensory perception of light stimulus	1	71	0.309389	0.424446	Emu0046070.1
Biological Process	GO:0003008	system process	3	179	0.313786	0.429714	Emu0159870.1,Emu0021300.1,Emu0046070.1
Biological Process	GO:0016567	protein ubiquitination	1	72	0.315217	0.430908	Emu0049220.1
Cellular Component	GO:0005887	integral component of plasma membrane	4	240	0.32993	0.450223	Emu0061860.1,Emu0030850.1,Emu0023880.1,Emu0023910.1
Biological Process	GO:0048519	negative regulation of biological process	4	241	0.333048	0.452874	Emu0147270.1,Emu0142690.1,Emu0121820.1,Emu0187990.1
Cellular Component	GO:0031226	intrinsic component of plasma membrane	4	241	0.333048	0.452874	Emu0061860.1,Emu0030850.1,Emu0023880.1,Emu0023910.1
Biological Process	GO:0006468	protein phosphorylation	11	653	0.337374	0.457949	Emu0009640.1,Emu0036700.1,Emu0110990.1,Emu0008620.1,Emu0008220.1,Emu0099840.1,Emu0204080.1,Emu0008630.1,Emu0078750.1,Emu0008710.1,Emu0156770.1
Biological Process	GO:0032446	protein modification by small protein conjugation	1	76	0.338408	0.458546	Emu0049220.1
Cellular Component	GO:0031966	mitochondrial membrane	1	78	0.349917	0.473309	Emu0003570.1
Biological Process	GO:0006955	immune response	2	133	0.351067	0.474033	Emu0143540.1,Emu0103970.1
Molecular Function	GO:0008509	anion transmembrane transporter activity	1	79	0.355647	0.47854	Emu0052000.1
Molecular Function	GO:0015291	secondary active transmembrane transporter activity	2	134	0.355385	0.47854	Emu0085740.1,Emu0052000.1
Biological Process	GO:0051239	regulation of multicellular organismal process	1	80	0.361358	0.485378	Emu0021300.1
Molecular Function	GO:0022836	gated channel activity	5	309	0.362971	0.486696	Emu0021300.1,Emu0122440.1,Emu0123640.1,Emu0006310.1,Emu0077760.1
Biological Process	GO:0006869	lipid transport	1	81	0.367051	0.491313	Emu0047390.1
Biological Process	GO:0034641	cellular nitrogen compound metabolic process	31	1892	0.367778	0.491433	Emu0007240.1,Emu0095170.1,Emu0061110.1,Emu0020850.1,Emu0219870.1,Emu0007830.1,Emu0007180.1,Emu0034890.1,Emu0178730.1,Emu0069810.1,Emu0108140.1,Emu0220960.1,Emu0218340.1,Emu0110750.1,Emu0018960.1,Emu0142920.1,Emu0151780.1,Emu0107270.1,Emu0036560.1,Emu0044430.1,Emu0052900.1,Emu0110780.1,Emu0071330.1,Emu0024200.1,Emu0016140.1,Emu0069820.1,Emu0025400.1,Emu0133280.1,Emu0199820.1,Emu0155020.1,Emu005405…
Cellular Component	GO:0005911	cell-cell junction	2	139	0.376911	0.502766	Emu0184230.1,Emu0189540.1
Molecular Function	GO:0005515	protein binding	67	4156	0.390738	0.52031	Emu0202910.1,Emu0121600.1,Emu0044450.1,Emu0123640.1,Emu0093540.1,Emu0217460.1,Emu0002890.1,Emu0046070.1,Emu0047370.1,Emu0082710.1,Emu0143540.1,Emu0080020.1,Emu0110780.1,Emu0093510.1,Emu0070890.1,Emu0218140.1,Emu0117890.1,Emu0125030.1,Emu0002850.1,Emu0216310.1,Emu0190370.1,Emu0111450.1,Emu0002840.1,Emu0187130.1,Emu0022590.1,Emu0093530.1,Emu0186040.1,Emu0156570.1,Emu0096370.1,Emu0181940.1,Emu018627…
Biological Process	GO:0010876	lipid localization	1	86	0.395204	0.524444	Emu0047390.1
Molecular Function	GO:0020037	heme binding	1	86	0.395204	0.524444	Emu0030380.1
Molecular Function	GO:0016301	kinase activity	13	806	0.396726	0.525559	Emu0009640.1,Emu0187320.1,Emu0036700.1,Emu0110990.1,Emu0008620.1,Emu0008220.1,Emu0186270.1,Emu0099840.1,Emu0204080.1,Emu0008630.1,Emu0078750.1,Emu0008710.1,Emu0156770.1
Biological Process	GO:0000226	microtubule cytoskeleton organization	1	87	0.400767	0.530003	Emu0172580.1
Molecular Function	GO:0140098	catalytic activity, acting on RNA	2	145	0.402543	0.53144	Emu0107100.1,Emu0107910.1
Biological Process	GO:0051726	regulation of cell cycle	1	88	0.406307	0.535491	Emu0121530.1
Molecular Function	GO:0046906	tetrapyrrole binding	1	89	0.411821	0.541833	Emu0030380.1
Molecular Function	GO:0008092	cytoskeletal protein binding	5	327	0.413768	0.543467	Emu0156570.1,Emu0197970.1,Emu0185700.1,Emu0181930.1,Emu0181940.1
Cellular Component	GO:0070161	anchoring junction	2	148	0.415251	0.544487	Emu0184230.1,Emu0189540.1
Cellular Component	GO:0140513	nuclear protein-containing complex	3	210	0.424664	0.555884	Emu0020850.1,Emu0114580.1,Emu0016140.1
Biological Process	GO:0006366	transcription by RNA polymerase II	2	151	0.427872	0.557688	Emu0034890.1,Emu0016140.1
Cellular Component	GO:0005740	mitochondrial envelope	1	92	0.428212	0.557688	Emu0003570.1
Cellular Component	GO:0005886	plasma membrane	7	454	0.427638	0.557688	Emu0122440.1,Emu0061860.1,Emu0030850.1,Emu0023880.1,Emu0023910.1,Emu0189540.1,Emu0077760.1
Biological Process	GO:0016310	phosphorylation	11	704	0.435854	0.566684	Emu0009640.1,Emu0036700.1,Emu0110990.1,Emu0008620.1,Emu0008220.1,Emu0099840.1,Emu0204080.1,Emu0008630.1,Emu0078750.1,Emu0008710.1,Emu0156770.1
Biological Process	GO:0048513	animal organ development	1	95	0.44436	0.576091	Emu0159870.1
Molecular Function	GO:0046872	metal ion binding	26	1643	0.444584	0.576091	Emu0159870.1,Emu0121600.1,Emu0079630.1,Emu0111450.1,Emu0093540.1,Emu0044840.1,Emu0129560.1,Emu0093530.1,Emu0082710.1,Emu0158870.1,Emu0015430.1,Emu0110400.1,Emu0186040.1,Emu0087980.1,Emu0015420.1,Emu0045340.1,Emu0110540.1,Emu0093510.1,Emu0123180.1,Emu0062250.1,Emu0030380.1,Emu0029200.1,Emu0117890.1,Emu0148900.1,Emu0178830.1,Emu0144810.1
Biological Process	GO:0006813	potassium ion transport	2	157	0.452816	0.585774	Emu0021300.1,Emu0123640.1
Biological Process	GO:0006520	cellular amino acid metabolic process	1	97	0.454985	0.587594	Emu0054050.1
Molecular Function	GO:0043169	cation binding	26	1652	0.456419	0.58846	Emu0159870.1,Emu0121600.1,Emu0079630.1,Emu0111450.1,Emu0093540.1,Emu0044840.1,Emu0129560.1,Emu0093530.1,Emu0082710.1,Emu0158870.1,Emu0015430.1,Emu0110400.1,Emu0186040.1,Emu0087980.1,Emu0015420.1,Emu0045340.1,Emu0110540.1,Emu0093510.1,Emu0123180.1,Emu0062250.1,Emu0030380.1,Emu0029200.1,Emu0117890.1,Emu0148900.1,Emu0178830.1,Emu0144810.1
Biological Process	GO:0042221	response to chemical	4	282	0.460937	0.592303	Emu0120960.1,Emu0085740.1,Emu0023880.1,Emu0023910.1
Biological Process	GO:0051641	cellular localization	4	282	0.460937	0.592303	Emu0183580.1,Emu0157060.1,Emu0146690.1,Emu0200890.1
Biological Process	GO:0009719	response to endogenous stimulus	2	160	0.465122	0.594197	Emu0023880.1,Emu0023910.1
Biological Process	GO:0019725	cellular homeostasis	1	99	0.465493	0.594197	Emu0134180.1
Biological Process	GO:0034220	ion transmembrane transport	3	221	0.463206	0.594197	Emu0122440.1,Emu0035480.1,Emu0077760.1
Biological Process	GO:0071495	cellular response to endogenous stimulus	2	160	0.465122	0.594197	Emu0023880.1,Emu0023910.1
Biological Process	GO:0002376	immune system process	2	161	0.469197	0.597936	Emu0143540.1,Emu0103970.1
Molecular Function	GO:0016829	lyase activity	1	100	0.470702	0.598863	Emu0061110.1
Biological Process	GO:0006820	anion transport	1	102	0.481029	0.610993	Emu0052000.1
Biological Process	GO:0009987	cellular process	118	7482	0.485179	0.615252	Emu0009640.1,Emu0007240.1,Emu0103510.1,Emu0061110.1,Emu0093540.1,Emu0007830.1,Emu0094930.1,Emu0099840.1,Emu0061240.1,Emu0204080.1,Emu0136420.1,Emu0108140.1,Emu0086090.1,Emu0197800.1,Emu0024840.1,Emu0044430.1,Emu0085740.1,Emu0110780.1,Emu0093510.1,Emu0055750.1,Emu0022920.1,Emu0008220.1,Emu0084830.1,Emu0069820.1,Emu0200890.1,Emu0199820.1,Emu0159870.1,Emu0095170.1,Emu0178730.1,Emu0187130.1,Emu011565…
Biological Process	GO:0008104	protein localization	3	228	0.487266	0.616884	Emu0146690.1,Emu0206150.1,Emu0200890.1
Cellular Component	GO:1990234	transferase complex	1	107	0.506297	0.639926	Emu0020850.1
Molecular Function	GO:0004713	protein tyrosine kinase activity	1	111	0.52593	0.662569	Emu0186270.1
Molecular Function	GO:0005509	calcium ion binding	9	623	0.525411	0.662569	Emu0159870.1,Emu0087980.1,Emu0015420.1,Emu0093540.1,Emu0093510.1,Emu0093530.1,Emu0082710.1,Emu0015430.1,Emu0158870.1
Biological Process	GO:0065007	biological regulation	53	3419	0.526801	0.662583	Emu0108980.1,Emu0034890.1,Emu0115490.1,Emu0094930.1,Emu0061240.1,Emu0045510.1,Emu0197970.1,Emu0136420.1,Emu0086090.1,Emu0211590.1,Emu0197800.1,Emu0110750.1,Emu0022940.1,Emu0107270.1,Emu0044430.1,Emu0110780.1,Emu0181930.1,Emu0084810.1,Emu0022920.1,Emu0183580.1,Emu0084830.1,Emu0086270.1,Emu0142690.1,Emu0023910.1,Emu0054050.1,Emu0157060.1,Emu0007110.1,Emu0187990.1,Emu0187130.1,Emu0172580.1,Emu008692…
Biological Process	GO:0007049	cell cycle	2	176	0.528528	0.663673	Emu0197800.1,Emu0121530.1
Biological Process	GO:1901565	organonitrogen compound catabolic process	1	112	0.530756	0.665387	Emu0054050.1
Biological Process	GO:0034613	cellular protein localization	2	178	0.536162	0.669985	Emu0146690.1,Emu0200890.1
Biological Process	GO:0070727	cellular macromolecule localization	2	178	0.536162	0.669985	Emu0146690.1,Emu0200890.1
Biological Process	GO:0043170	macromolecule metabolic process	52	3369	0.539972	0.673654	Emu0009640.1,Emu0007240.1,Emu0020850.1,Emu0219870.1,Emu0007830.1,Emu0034890.1,Emu0197660.1,Emu0110990.1,Emu0156980.1,Emu0099840.1,Emu0204080.1,Emu0108140.1,Emu0078750.1,Emu0110750.1,Emu0142920.1,Emu0107270.1,Emu0044430.1,Emu0052900.1,Emu0110780.1,Emu0084810.1,Emu0071330.1,Emu0008620.1,Emu0024200.1,Emu0008220.1,Emu0084830.1,Emu0069820.1,Emu0008630.1,Emu0199820.1,Emu0178830.1,Emu0095170.1,Emu000718…
Biological Process	GO:0007154	cell communication	32	2101	0.543521	0.676172	Emu0108980.1,Emu0034890.1,Emu0045510.1,Emu0061240.1,Emu0136420.1,Emu0086090.1,Emu0211590.1,Emu0183580.1,Emu0086270.1,Emu0142690.1,Emu0023910.1,Emu0157060.1,Emu0007110.1,Emu0172580.1,Emu0187130.1,Emu0187990.1,Emu0086920.1,Emu0185810.1,Emu0063210.1,Emu0121820.1,Emu0187320.1,Emu0063200.1,Emu0061860.1,Emu0063190.1,Emu0189540.1,Emu0141090.1,Emu0086260.1,Emu0029600.1,Emu0147270.1,Emu0023880.1,Emu003085…
Cellular Component	GO:0098797	plasma membrane protein complex	3	245	0.543744	0.676172	Emu0122440.1,Emu0189540.1,Emu0077760.1
Biological Process	GO:0006357	regulation of transcription by RNA polymerase II	1	115	0.545032	0.676683	Emu0034890.1
Cellular Component	GO:0031967	organelle envelope	1	116	0.549724	0.680316	Emu0003570.1
Cellular Component	GO:0031975	envelope	1	116	0.549724	0.680316	Emu0003570.1
Molecular Function	GO:0016705	oxidoreductase activity, acting on paired donors, with incorporation or reduction of molecular oxygen	1	117	0.554381	0.68498	Emu0030380.1
Biological Process	GO:0023052	signaling	31	2052	0.560973	0.689809	Emu0157060.1,Emu0108980.1,Emu0034890.1,Emu0007110.1,Emu0187990.1,Emu0187130.1,Emu0172580.1,Emu0086920.1,Emu0185810.1,Emu0045510.1,Emu0061240.1,Emu0136420.1,Emu0086090.1,Emu0063210.1,Emu0211590.1,Emu0121820.1,Emu0187320.1,Emu0061860.1,Emu0063200.1,Emu0063190.1,Emu0183580.1,Emu0141090.1,Emu0029600.1,Emu0086260.1,Emu0147270.1,Emu0184230.1,Emu0030850.1,Emu0023880.1,Emu0086270.1,Emu0142690.1,Emu002391…
Biological Process	GO:0051179	localization	24	1604	0.56044	0.689809	Emu0042420.1,Emu0178420.1,Emu0123640.1,Emu0157060.1,Emu0115650.1,Emu0130470.1,Emu0197970.1,Emu0047390.1,Emu0006310.1,Emu0128470.1,Emu0052000.1,Emu0077760.1,Emu0021300.1,Emu0085740.1,Emu0146690.1,Emu0035480.1,Emu0206150.1,Emu0183580.1,Emu0178400.1,Emu0122440.1,Emu0042410.1,Emu0130460.1,Emu0002580.1,Emu0200890.1
Biological Process	GO:0051649	establishment of localization in cell	3	250	0.559747	0.689809	Emu0183580.1,Emu0157060.1,Emu0200890.1
Molecular Function	GO:0016772	transferase activity, transferring phosphorus-containing groups	13	902	0.566983	0.696089	Emu0009640.1,Emu0187320.1,Emu0036700.1,Emu0110990.1,Emu0008620.1,Emu0008220.1,Emu0186270.1,Emu0099840.1,Emu0204080.1,Emu0008630.1,Emu0078750.1,Emu0008710.1,Emu0156770.1
Molecular Function	GO:0005506	iron ion binding	1	120	0.568149	0.696411	Emu0030380.1
Biological Process	GO:0071310	cellular response to organic substance	2	188	0.573253	0.701552	Emu0023880.1,Emu0023910.1
Biological Process	GO:0050789	regulation of biological process	50	3277	0.574484	0.701944	Emu0108980.1,Emu0034890.1,Emu0094930.1,Emu0061240.1,Emu0045510.1,Emu0197970.1,Emu0136420.1,Emu0086090.1,Emu0211590.1,Emu0110750.1,Emu0022940.1,Emu0107270.1,Emu0044430.1,Emu0110780.1,Emu0181930.1,Emu0084810.1,Emu0022920.1,Emu0084830.1,Emu0086270.1,Emu0142690.1,Emu0023910.1,Emu0054050.1,Emu0157060.1,Emu0007110.1,Emu0187990.1,Emu0187130.1,Emu0172580.1,Emu0086920.1,Emu0185810.1,Emu0063210.1,Emu022096…
Cellular Component	GO:0071944	cell periphery	7	518	0.576545	0.703348	Emu0122440.1,Emu0061860.1,Emu0030850.1,Emu0023880.1,Emu0023910.1,Emu0189540.1,Emu0077760.1
Biological Process	GO:0033036	macromolecule localization	4	322	0.578232	0.704292	Emu0047390.1,Emu0146690.1,Emu0206150.1,Emu0200890.1
Molecular Function	GO:0004674	protein serine/threonine kinase activity	2	193	0.591097	0.718826	Emu0187320.1,Emu0099840.1
Biological Process	GO:0006464	cellular protein modification process	17	1177	0.593064	0.718951	Emu0009640.1,Emu0094360.1,Emu0036700.1,Emu0197660.1,Emu0110990.1,Emu0115760.1,Emu0099840.1,Emu0204080.1,Emu0078750.1,Emu0008710.1,Emu0156770.1,Emu0008620.1,Emu0008220.1,Emu0145460.1,Emu0008630.1,Emu0049220.1,Emu0115740.1
Biological Process	GO:0036211	protein modification process	17	1177	0.593064	0.718951	Emu0009640.1,Emu0094360.1,Emu0036700.1,Emu0197660.1,Emu0110990.1,Emu0115760.1,Emu0099840.1,Emu0204080.1,Emu0078750.1,Emu0008710.1,Emu0156770.1,Emu0008620.1,Emu0008220.1,Emu0145460.1,Emu0008630.1,Emu0049220.1,Emu0115740.1
Biological Process	GO:0050794	regulation of cellular process	48	3174	0.59858	0.723817	Emu0108980.1,Emu0034890.1,Emu0094930.1,Emu0061240.1,Emu0045510.1,Emu0136420.1,Emu0086090.1,Emu0211590.1,Emu0110750.1,Emu0022940.1,Emu0107270.1,Emu0044430.1,Emu0110780.1,Emu0181930.1,Emu0084810.1,Emu0022920.1,Emu0084830.1,Emu0086270.1,Emu0142690.1,Emu0023910.1,Emu0054050.1,Emu0157060.1,Emu0007110.1,Emu0187990.1,Emu0187130.1,Emu0172580.1,Emu0086920.1,Emu0185810.1,Emu0063210.1,Emu0220960.1,Emu013418…
Molecular Function	GO:0016746	acyltransferase activity	1	127	0.599072	0.723817	Emu0094360.1
Molecular Function	GO:0042578	phosphoric ester hydrolase activity	3	263	0.599895	0.723817	Emu0136420.1,Emu0007110.1,Emu0197660.1
Biological Process	GO:0070887	cellular response to chemical stimulus	2	197	0.605024	0.728865	Emu0023880.1,Emu0023910.1
Molecular Function	GO:0004252	serine-type endopeptidase activity	1	130	0.611808	0.735888	Emu0156980.1
Biological Process	GO:0006470	protein dephosphorylation	1	131	0.615985	0.739758	Emu0197660.1
Biological Process	GO:0006810	transport	22	1524	0.624307	0.748586	Emu0042420.1,Emu0178420.1,Emu0123640.1,Emu0157060.1,Emu0115650.1,Emu0130470.1,Emu0047390.1,Emu0006310.1,Emu0128470.1,Emu0052000.1,Emu0077760.1,Emu0021300.1,Emu0085740.1,Emu0035480.1,Emu0206150.1,Emu0183580.1,Emu0178400.1,Emu0122440.1,Emu0042410.1,Emu0130460.1,Emu0002580.1,Emu0200890.1
Biological Process	GO:0071705	nitrogen compound transport	3	272	0.626375	0.749899	Emu0206150.1,Emu0200890.1,Emu0115650.1
Biological Process	GO:0010033	response to organic substance	2	205	0.631927	0.754293	Emu0023880.1,Emu0023910.1
Biological Process	GO:0051234	establishment of localization	22	1530	0.632002	0.754293	Emu0042420.1,Emu0178420.1,Emu0123640.1,Emu0157060.1,Emu0115650.1,Emu0130470.1,Emu0047390.1,Emu0006310.1,Emu0128470.1,Emu0052000.1,Emu0077760.1,Emu0021300.1,Emu0085740.1,Emu0035480.1,Emu0206150.1,Emu0183580.1,Emu0178400.1,Emu0122440.1,Emu0042410.1,Emu0130460.1,Emu0002580.1,Emu0200890.1
Biological Process	GO:0006807	nitrogen compound metabolic process	54	3611	0.647651	0.771194	Emu0009640.1,Emu0007240.1,Emu0061110.1,Emu0020850.1,Emu0219870.1,Emu0007830.1,Emu0034890.1,Emu0197660.1,Emu0110990.1,Emu0156980.1,Emu0099840.1,Emu0204080.1,Emu0108140.1,Emu0078750.1,Emu0110750.1,Emu0142920.1,Emu0107270.1,Emu0044430.1,Emu0052900.1,Emu0110780.1,Emu0084810.1,Emu0071330.1,Emu0008620.1,Emu0024200.1,Emu0008220.1,Emu0084830.1,Emu0069820.1,Emu0008630.1,Emu0199820.1,Emu0178830.1,Emu005405…
Molecular Function	GO:0004721	phosphoprotein phosphatase activity	1	139	0.648163	0.771194	Emu0197660.1
Cellular Component	GO:1902494	catalytic complex	3	281	0.651723	0.773575	Emu0020850.1,Emu0003570.1,Emu0114580.1
Molecular Function	GO:0140096	catalytic activity, acting on a protein	22	1546	0.652171	0.773575	Emu0009640.1,Emu0094360.1,Emu0036700.1,Emu0197660.1,Emu0110990.1,Emu0156980.1,Emu0099840.1,Emu0204080.1,Emu0078750.1,Emu0008710.1,Emu0156770.1,Emu0187320.1,Emu0084810.1,Emu0008620.1,Emu0193970.1,Emu0008220.1,Emu0186270.1,Emu0050670.1,Emu0145460.1,Emu0008630.1,Emu0084830.1,Emu0178830.1
Biological Process	GO:0006508	proteolysis	7	556	0.656125	0.776635	Emu0115760.1,Emu0050670.1,Emu0084830.1,Emu0084810.1,Emu0115740.1,Emu0178830.1,Emu0156980.1
Biological Process	GO:0015031	protein transport	2	213	0.657542	0.776635	Emu0206150.1,Emu0200890.1
Biological Process	GO:0043412	macromolecule modification	17	1223	0.658779	0.776635	Emu0009640.1,Emu0094360.1,Emu0036700.1,Emu0197660.1,Emu0110990.1,Emu0115760.1,Emu0099840.1,Emu0204080.1,Emu0078750.1,Emu0008710.1,Emu0156770.1,Emu0008620.1,Emu0008220.1,Emu0145460.1,Emu0008630.1,Emu0049220.1,Emu0115740.1
Molecular Function	GO:0098772	molecular function regulator	7	557	0.658099	0.776635	Emu0061240.1,Emu0185700.1,Emu0197800.1,Emu0143540.1,Emu0115490.1,Emu0049220.1,Emu0187130.1
Biological Process	GO:0035556	intracellular signal transduction	7	561	0.66593	0.779378	Emu0136420.1,Emu0029600.1,Emu0211590.1,Emu0184230.1,Emu0108980.1,Emu0187130.1,Emu0172580.1
Biological Process	GO:0045184	establishment of protein localization	2	216	0.666813	0.779378	Emu0206150.1,Emu0200890.1
Biological Process	GO:0050896	response to stimulus	34	2339	0.665006	0.779378	Emu0108980.1,Emu0034890.1,Emu0045510.1,Emu0061240.1,Emu0136420.1,Emu0086090.1,Emu0211590.1,Emu0143540.1,Emu0103970.1,Emu0120960.1,Emu0085740.1,Emu0086270.1,Emu0142690.1,Emu0023910.1,Emu0007110.1,Emu0187990.1,Emu0172580.1,Emu0187130.1,Emu0086920.1,Emu0185810.1,Emu0063210.1,Emu0121820.1,Emu0187320.1,Emu0063200.1,Emu0063190.1,Emu0097830.1,Emu0141090.1,Emu0086260.1,Emu0029600.1,Emu0147270.1,Emu002388…
Cellular Component	GO:0005739	mitochondrion	1	144	0.667172	0.779378	Emu0003570.1
Cellular Component	GO:0140535	intracellular protein-containing complex	1	143	0.663437	0.779378	Emu0020850.1
Molecular Function	GO:0022853	active ion transmembrane transporter activity	1	144	0.667172	0.779378	Emu0052000.1
Molecular Function	GO:0022804	active transmembrane transporter activity	2	217	0.669862	0.781337	Emu0085740.1,Emu0052000.1
Biological Process	GO:0006950	response to stress	3	291	0.678523	0.790243	Emu0097830.1,Emu0184230.1,Emu0121530.1
Molecular Function	GO:0005102	signaling receptor binding	4	362	0.680689	0.791571	Emu0185810.1,Emu0061860.1,Emu0143540.1,Emu0103970.1
Biological Process	GO:0007165	signal transduction	28	1971	0.689337	0.80042	Emu0108980.1,Emu0034890.1,Emu0007110.1,Emu0187990.1,Emu0187130.1,Emu0172580.1,Emu0086920.1,Emu0185810.1,Emu0045510.1,Emu0061240.1,Emu0136420.1,Emu0086090.1,Emu0063210.1,Emu0211590.1,Emu0121820.1,Emu0187320.1,Emu0063200.1,Emu0063190.1,Emu0141090.1,Emu0029600.1,Emu0086260.1,Emu0147270.1,Emu0184230.1,Emu0030850.1,Emu0023880.1,Emu0086270.1,Emu0142690.1,Emu0023910.1
Biological Process	GO:0071702	organic substance transport	4	367	0.692258	0.802603	Emu0047390.1,Emu0206150.1,Emu0200890.1,Emu0115650.1
Biological Process	GO:0016192	vesicle-mediated transport	2	226	0.696393	0.806184	Emu0157060.1,Emu0200890.1
Biological Process	GO:0055086	nucleobase-containing small molecule metabolic process	1	158	0.716009	0.826412	Emu0061110.1
Molecular Function	GO:0044877	protein-containing complex binding	1	158	0.716009	0.826412	Emu0049220.1
Molecular Function	GO:0008236	serine-type peptidase activity	1	159	0.719257	0.827683	Emu0156980.1
Molecular Function	GO:0017171	serine hydrolase activity	1	159	0.719257	0.827683	Emu0156980.1
Molecular Function	GO:0140640	catalytic activity, acting on a nucleic acid	2	235	0.721287	0.828782	Emu0107100.1,Emu0107910.1
Biological Process	GO:0006886	intracellular protein transport	1	162	0.728815	0.834943	Emu0200890.1
Molecular Function	GO:0008237	metallopeptidase activity	1	162	0.728815	0.834943	Emu0050670.1
Biological Process	GO:0016311	dephosphorylation	1	166	0.74113	0.847792	Emu0197660.1
Biological Process	GO:0019752	carboxylic acid metabolic process	1	169	0.750051	0.856725	Emu0054050.1
Biological Process	GO:0033554	cellular response to stress	1	170	0.752966	0.858088	Emu0184230.1
Cellular Component	GO:0016020	membrane	47	3284	0.75347	0.858088	Emu0042420.1,Emu0103510.1,Emu0036080.1,Emu0123640.1,Emu0093540.1,Emu0013840.1,Emu0130470.1,Emu0086090.1,Emu0003570.1,Emu0006310.1,Emu0103970.1,Emu0052000.1,Emu0085740.1,Emu0015420.1,Emu0093510.1,Emu0035480.1,Emu0044440.1,Emu0178400.1,Emu0130460.1,Emu0086270.1,Emu0023910.1,Emu0200890.1,Emu0178830.1,Emu0159870.1,Emu0178420.1,Emu0115650.1,Emu0086920.1,Emu0044340.1,Emu0093530.1,Emu0063210.1,Emu001543…
Biological Process	GO:0006082	organic acid metabolic process	1	172	0.758708	0.861508	Emu0054050.1
Biological Process	GO:0043436	oxoacid metabolic process	1	172	0.758708	0.861508	Emu0054050.1
Cellular Component	GO:0005634	nucleus	12	964	0.761484	0.863389	Emu0020850.1,Emu0024810.1,Emu0114580.1,Emu0034890.1,Emu0115490.1,Emu0016140.1,Emu0050670.1,Emu0133080.1,Emu0121530.1,Emu0134000.1,Emu0133280.1,Emu0024840.1
Cellular Component	GO:0098796	membrane protein complex	4	404	0.76892	0.87054	Emu0122440.1,Emu0003570.1,Emu0189540.1,Emu0077760.1
Biological Process	GO:1902531	regulation of intracellular signal transduction	1	177	0.772561	0.87338	Emu0184230.1
Molecular Function	GO:0004888	transmembrane signaling receptor activity	10	835	0.773981	0.873704	Emu0120960.1,Emu0063200.1,Emu0035480.1,Emu0063190.1,Emu0048010.1,Emu0186270.1,Emu0063210.1,Emu0086090.1,Emu0086260.1,Emu0086270.1
Molecular Function	GO:0016791	phosphatase activity	1	178	0.775248	0.873854	Emu0197660.1
Biological Process	GO:0006351	transcription, DNA-templated	12	978	0.77885	0.875355	Emu0044430.1,Emu0110780.1,Emu0020850.1,Emu0034890.1,Emu0016140.1,Emu0220960.1,Emu0218340.1,Emu0018960.1,Emu0110750.1,Emu0133280.1,Emu0036560.1,Emu0107270.1
Biological Process	GO:0097659	nucleic acid-templated transcription	12	978	0.77885	0.875355	Emu0044430.1,Emu0110780.1,Emu0020850.1,Emu0034890.1,Emu0016140.1,Emu0220960.1,Emu0218340.1,Emu0018960.1,Emu0110750.1,Emu0133280.1,Emu0036560.1,Emu0107270.1
Biological Process	GO:0032774	RNA biosynthetic process	12	981	0.782456	0.878127	Emu0044430.1,Emu0110780.1,Emu0020850.1,Emu0034890.1,Emu0016140.1,Emu0220960.1,Emu0218340.1,Emu0018960.1,Emu0110750.1,Emu0133280.1,Emu0036560.1,Emu0107270.1
Biological Process	GO:0044248	cellular catabolic process	1	183	0.788269	0.883365	Emu0054050.1
Molecular Function	GO:0004175	endopeptidase activity	3	344	0.796337	0.891111	Emu0084830.1,Emu0084810.1,Emu0156980.1
Biological Process	GO:0044237	cellular metabolic process	49	3487	0.805588	0.898854	Emu0009640.1,Emu0007240.1,Emu0061110.1,Emu0020850.1,Emu0219870.1,Emu0007830.1,Emu0034890.1,Emu0197660.1,Emu0110990.1,Emu0099840.1,Emu0204080.1,Emu0108140.1,Emu0078750.1,Emu0110750.1,Emu0142920.1,Emu0107270.1,Emu0044430.1,Emu0052900.1,Emu0110780.1,Emu0071330.1,Emu0008620.1,Emu0024200.1,Emu0008220.1,Emu0069820.1,Emu0008630.1,Emu0199820.1,Emu0054050.1,Emu0095170.1,Emu0007180.1,Emu0036700.1,Emu009436…
Molecular Function	GO:0008233	peptidase activity	5	499	0.804686	0.898854	Emu0050670.1,Emu0084830.1,Emu0084810.1,Emu0178830.1,Emu0156980.1
Cellular Component	GO:0005576	extracellular region	3	358	0.820935	0.914654	Emu0185810.1,Emu0147270.1,Emu0143540.1
Biological Process	GO:0051716	cellular response to stimulus	28	2117	0.823009	0.915643	Emu0108980.1,Emu0034890.1,Emu0007110.1,Emu0187990.1,Emu0187130.1,Emu0172580.1,Emu0086920.1,Emu0185810.1,Emu0045510.1,Emu0061240.1,Emu0136420.1,Emu0086090.1,Emu0063210.1,Emu0211590.1,Emu0121820.1,Emu0187320.1,Emu0063200.1,Emu0063190.1,Emu0141090.1,Emu0029600.1,Emu0086260.1,Emu0147270.1,Emu0184230.1,Emu0030850.1,Emu0023880.1,Emu0086270.1,Emu0142690.1,Emu0023910.1
Biological Process	GO:0055085	transmembrane transport	8	743	0.835877	0.928618	Emu0042420.1,Emu0085740.1,Emu0035480.1,Emu0115650.1,Emu0122440.1,Emu0042410.1,Emu0128470.1,Emu0077760.1
Biological Process	GO:0044267	cellular protein metabolic process	18	1453	0.837992	0.929628	Emu0009640.1,Emu0094360.1,Emu0036700.1,Emu0197660.1,Emu0110990.1,Emu0115760.1,Emu0099840.1,Emu0204080.1,Emu0078750.1,Emu0008710.1,Emu0156770.1,Emu0008620.1,Emu0008220.1,Emu0097830.1,Emu0145460.1,Emu0008630.1,Emu0049220.1,Emu0115740.1
Cellular Component	GO:0031090	organelle membrane	1	208	0.843883	0.934819	Emu0003570.1
Molecular Function	GO:0030545	signaling receptor regulator activity	1	211	0.849587	0.937098	Emu0143540.1
Molecular Function	GO:0030546	signaling receptor activator activity	1	211	0.849587	0.937098	Emu0143540.1
Molecular Function	GO:0048018	receptor ligand activity	1	211	0.849587	0.937098	Emu0143540.1
Biological Process	GO:0007017	microtubule-based process	1	212	0.851446	0.937807	Emu0172580.1
Biological Process	GO:1901575	organic substance catabolic process	1	214	0.855101	0.940489	Emu0054050.1
Molecular Function	GO:0038023	signaling receptor activity	10	910	0.857994	0.940986	Emu0120960.1,Emu0063200.1,Emu0035480.1,Emu0063190.1,Emu0048010.1,Emu0186270.1,Emu0063210.1,Emu0086090.1,Emu0086260.1,Emu0086270.1
Molecular Function	GO:0060089	molecular transducer activity	10	910	0.857994	0.940986	Emu0120960.1,Emu0063200.1,Emu0035480.1,Emu0063190.1,Emu0048010.1,Emu0186270.1,Emu0063210.1,Emu0086090.1,Emu0086260.1,Emu0086270.1
Biological Process	GO:0046907	intracellular transport	1	217	0.860431	0.942318	Emu0200890.1
Biological Process	GO:0044238	primary metabolic process	54	3913	0.86253	0.943278	Emu0009640.1,Emu0007240.1,Emu0061110.1,Emu0020850.1,Emu0219870.1,Emu0007830.1,Emu0034890.1,Emu0197660.1,Emu0110990.1,Emu0156980.1,Emu0099840.1,Emu0204080.1,Emu0108140.1,Emu0078750.1,Emu0110750.1,Emu0142920.1,Emu0107270.1,Emu0044430.1,Emu0052900.1,Emu0110780.1,Emu0084810.1,Emu0071330.1,Emu0008620.1,Emu0024200.1,Emu0008220.1,Emu0084830.1,Emu0069820.1,Emu0008630.1,Emu0199820.1,Emu0178830.1,Emu005405…
Biological Process	GO:0006793	phosphorus metabolic process	12	1077	0.876857	0.956234	Emu0009640.1,Emu0036700.1,Emu0197660.1,Emu0110990.1,Emu0008620.1,Emu0008220.1,Emu0099840.1,Emu0204080.1,Emu0008630.1,Emu0078750.1,Emu0008710.1,Emu0156770.1
Biological Process	GO:0006796	phosphate-containing compound metabolic process	12	1077	0.876857	0.956234	Emu0009640.1,Emu0036700.1,Emu0197660.1,Emu0110990.1,Emu0008620.1,Emu0008220.1,Emu0099840.1,Emu0204080.1,Emu0008630.1,Emu0078750.1,Emu0008710.1,Emu0156770.1
Biological Process	GO:0034654	nucleobase-containing compound biosynthetic process	12	1081	0.879954	0.958255	Emu0044430.1,Emu0110780.1,Emu0020850.1,Emu0034890.1,Emu0016140.1,Emu0220960.1,Emu0218340.1,Emu0018960.1,Emu0110750.1,Emu0133280.1,Emu0036560.1,Emu0107270.1
Biological Process	GO:0007186	G protein-coupled receptor signaling pathway	7	720	0.887261	0.964849	Emu0061240.1,Emu0086260.1,Emu0086090.1,Emu0063210.1,Emu0063200.1,Emu0086270.1,Emu0063190.1
Biological Process	GO:0051171	regulation of nitrogen compound metabolic process	10	950	0.8916	0.968203	Emu0044430.1,Emu0110780.1,Emu0034890.1,Emu0220960.1,Emu0018960.1,Emu0110750.1,Emu0036560.1,Emu0049220.1,Emu0107270.1,Emu0054050.1
Biological Process	GO:0019438	aromatic compound biosynthetic process	12	1099	0.893129	0.968255	Emu0044430.1,Emu0110780.1,Emu0020850.1,Emu0034890.1,Emu0016140.1,Emu0220960.1,Emu0218340.1,Emu0018960.1,Emu0110750.1,Emu0133280.1,Emu0036560.1,Emu0107270.1
Biological Process	GO:0019538	protein metabolic process	23	1883	0.89416	0.968255	Emu0009640.1,Emu0094360.1,Emu0036700.1,Emu0197660.1,Emu0110990.1,Emu0156980.1,Emu0115760.1,Emu0099840.1,Emu0204080.1,Emu0078750.1,Emu0008710.1,Emu0156770.1,Emu0084810.1,Emu0008620.1,Emu0008220.1,Emu0097830.1,Emu0145460.1,Emu0050670.1,Emu0008630.1,Emu0084830.1,Emu0049220.1,Emu0115740.1,Emu0178830.1
Biological Process	GO:0018130	heterocycle biosynthetic process	12	1105	0.897253	0.970241	Emu0044430.1,Emu0110780.1,Emu0020850.1,Emu0034890.1,Emu0016140.1,Emu0220960.1,Emu0218340.1,Emu0018960.1,Emu0110750.1,Emu0133280.1,Emu0036560.1,Emu0107270.1
Cellular Component	GO:0012505	endomembrane system	1	244	0.900919	0.972841	Emu0183580.1
Biological Process	GO:1901362	organic cyclic compound biosynthetic process	12	1117	0.905114	0.976004	Emu0044430.1,Emu0110780.1,Emu0020850.1,Emu0034890.1,Emu0016140.1,Emu0220960.1,Emu0218340.1,Emu0018960.1,Emu0110750.1,Emu0133280.1,Emu0036560.1,Emu0107270.1
Biological Process	GO:0031323	regulation of cellular metabolic process	10	976	0.909759	0.979643	Emu0044430.1,Emu0110780.1,Emu0034890.1,Emu0220960.1,Emu0018960.1,Emu0110750.1,Emu0036560.1,Emu0049220.1,Emu0107270.1,Emu0054050.1
Biological Process	GO:0009056	catabolic process	1	253	0.911787	0.980457	Emu0054050.1
Biological Process	GO:0009889	regulation of biosynthetic process	9	910	0.915723	0.98195	Emu0044430.1,Emu0110780.1,Emu0034890.1,Emu0220960.1,Emu0018960.1,Emu0110750.1,Emu0036560.1,Emu0107270.1,Emu0054050.1
Biological Process	GO:0031326	regulation of cellular biosynthetic process	9	909	0.915088	0.98195	Emu0044430.1,Emu0110780.1,Emu0034890.1,Emu0220960.1,Emu0018960.1,Emu0110750.1,Emu0036560.1,Emu0107270.1,Emu0054050.1
Biological Process	GO:1901135	carbohydrate derivative metabolic process	1	261	0.920502	0.984653	Emu0061110.1
Molecular Function	GO:0030554	adenyl nucleotide binding	13	1220	0.922074	0.984653	Emu0021300.1,Emu0009640.1,Emu0036700.1,Emu0007830.1,Emu0110990.1,Emu0008620.1,Emu0008220.1,Emu0099840.1,Emu0204080.1,Emu0078750.1,Emu0008630.1,Emu0008710.1,Emu0156770.1
Molecular Function	GO:0032559	adenyl ribonucleotide binding	13	1219	0.921548	0.984653	Emu0021300.1,Emu0009640.1,Emu0036700.1,Emu0007830.1,Emu0110990.1,Emu0008620.1,Emu0008220.1,Emu0099840.1,Emu0204080.1,Emu0078750.1,Emu0008630.1,Emu0008710.1,Emu0156770.1
Molecular Function	GO:0004930	G protein-coupled receptor activity	5	610	0.923754	0.985082	Emu0086090.1,Emu0063210.1,Emu0063200.1,Emu0063190.1,Emu0048010.1
Biological Process	GO:0006355	regulation of transcription, DNA-templated	8	867	0.935292	0.987822	Emu0044430.1,Emu0110780.1,Emu0034890.1,Emu0018960.1,Emu0110750.1,Emu0220960.1,Emu0036560.1,Emu0107270.1
Biological Process	GO:0007264	small GTPase mediated signal transduction	1	274	0.932963	0.987822	Emu0187130.1
Biological Process	GO:0019222	regulation of metabolic process	10	1014	0.931701	0.987822	Emu0044430.1,Emu0110780.1,Emu0034890.1,Emu0220960.1,Emu0018960.1,Emu0110750.1,Emu0036560.1,Emu0049220.1,Emu0107270.1,Emu0054050.1
Biological Process	GO:0044281	small molecule metabolic process	2	365	0.930667	0.987822	Emu0061110.1,Emu0054050.1
Biological Process	GO:0071704	organic substance metabolic process	54	4081	0.930285	0.987822	Emu0009640.1,Emu0007240.1,Emu0061110.1,Emu0020850.1,Emu0219870.1,Emu0007830.1,Emu0034890.1,Emu0197660.1,Emu0110990.1,Emu0156980.1,Emu0099840.1,Emu0204080.1,Emu0108140.1,Emu0078750.1,Emu0110750.1,Emu0142920.1,Emu0107270.1,Emu0044430.1,Emu0052900.1,Emu0110780.1,Emu0084810.1,Emu0071330.1,Emu0008620.1,Emu0024200.1,Emu0008220.1,Emu0084830.1,Emu0069820.1,Emu0008630.1,Emu0199820.1,Emu0178830.1,Emu005405…
Biological Process	GO:1903506	regulation of nucleic acid-templated transcription	8	867	0.935292	0.987822	Emu0044430.1,Emu0110780.1,Emu0034890.1,Emu0018960.1,Emu0110750.1,Emu0220960.1,Emu0036560.1,Emu0107270.1
Biological Process	GO:2001141	regulation of RNA biosynthetic process	8	867	0.935292	0.987822	Emu0044430.1,Emu0110780.1,Emu0034890.1,Emu0018960.1,Emu0110750.1,Emu0220960.1,Emu0036560.1,Emu0107270.1
Biological Process	GO:0080090	regulation of primary metabolic process	9	951	0.938503	0.989857	Emu0044430.1,Emu0110780.1,Emu0034890.1,Emu0220960.1,Emu0018960.1,Emu0110750.1,Emu0036560.1,Emu0049220.1,Emu0107270.1
Biological Process	GO:0019219	regulation of nucleobase-containing compound metabolic process	8	886	0.944612	0.992687	Emu0044430.1,Emu0110780.1,Emu0034890.1,Emu0018960.1,Emu0110750.1,Emu0220960.1,Emu0036560.1,Emu0107270.1
Biological Process	GO:0051252	regulation of RNA metabolic process	8	883	0.943223	0.992687	Emu0044430.1,Emu0110780.1,Emu0034890.1,Emu0018960.1,Emu0110750.1,Emu0220960.1,Emu0036560.1,Emu0107270.1
Molecular Function	GO:0003723	RNA binding	1	289	0.945048	0.992687	Emu0107270.1
Molecular Function	GO:0005524	ATP binding	12	1202	0.947753	0.994174	Emu0009640.1,Emu0036700.1,Emu0007830.1,Emu0110990.1,Emu0008620.1,Emu0008220.1,Emu0099840.1,Emu0204080.1,Emu0008630.1,Emu0078750.1,Emu0008710.1,Emu0156770.1
Biological Process	GO:0010556	regulation of macromolecule biosynthetic process	8	904	0.95234	0.995088	Emu0044430.1,Emu0110780.1,Emu0034890.1,Emu0018960.1,Emu0110750.1,Emu0220960.1,Emu0036560.1,Emu0107270.1
Biological Process	GO:2000112	regulation of cellular macromolecule biosynthetic process	8	902	0.951531	0.995088	Emu0044430.1,Emu0110780.1,Emu0034890.1,Emu0018960.1,Emu0110750.1,Emu0220960.1,Emu0036560.1,Emu0107270.1
Cellular Component	GO:0043231	intracellular membrane-bounded organelle	14	1366	0.952496	0.995088	Emu0020850.1,Emu0024810.1,Emu0114580.1,Emu0034890.1,Emu0115490.1,Emu0016140.1,Emu0183580.1,Emu0050670.1,Emu0133080.1,Emu0003570.1,Emu0121530.1,Emu0134000.1,Emu0133280.1,Emu0024840.1
Biological Process	GO:0060255	regulation of macromolecule metabolic process	9	988	0.954295	0.995618	Emu0044430.1,Emu0110780.1,Emu0034890.1,Emu0220960.1,Emu0018960.1,Emu0110750.1,Emu0036560.1,Emu0049220.1,Emu0107270.1
Biological Process	GO:0010468	regulation of gene expression	8	939	0.964694	0.999703	Emu0044430.1,Emu0110780.1,Emu0034890.1,Emu0018960.1,Emu0110750.1,Emu0220960.1,Emu0036560.1,Emu0107270.1
Biological Process	GO:0016070	RNA metabolic process	12	1251	0.963874	0.999703	Emu0044430.1,Emu0110780.1,Emu0020850.1,Emu0034890.1,Emu0016140.1,Emu0220960.1,Emu0218340.1,Emu0018960.1,Emu0110750.1,Emu0133280.1,Emu0036560.1,Emu0107270.1
Biological Process	GO:0044271	cellular nitrogen compound biosynthetic process	13	1322	0.96228	0.999703	Emu0044430.1,Emu0110780.1,Emu0020850.1,Emu0034890.1,Emu0016140.1,Emu0220960.1,Emu0218340.1,Emu0110750.1,Emu0018960.1,Emu0133280.1,Emu0036560.1,Emu0107270.1,Emu0054050.1
Cellular Component	GO:0005856	cytoskeleton	2	411	0.959797	0.999703	Emu0156570.1,Emu0055750.1
Cellular Component	GO:0043227	membrane-bounded organelle	14	1393	0.960872	0.999703	Emu0020850.1,Emu0024810.1,Emu0114580.1,Emu0034890.1,Emu0115490.1,Emu0016140.1,Emu0183580.1,Emu0050670.1,Emu0133080.1,Emu0003570.1,Emu0121530.1,Emu0134000.1,Emu0133280.1,Emu0024840.1
Biological Process	GO:0008152	metabolic process	55	4417	0.981287	0.999995	Emu0009640.1,Emu0007240.1,Emu0061110.1,Emu0020850.1,Emu0219870.1,Emu0007830.1,Emu0034890.1,Emu0197660.1,Emu0110990.1,Emu0156980.1,Emu0099840.1,Emu0204080.1,Emu0108140.1,Emu0078750.1,Emu0110750.1,Emu0142920.1,Emu0107270.1,Emu0044430.1,Emu0052900.1,Emu0110780.1,Emu0084810.1,Emu0149430.1,Emu0071330.1,Emu0008620.1,Emu0024200.1,Emu0008220.1,Emu0084830.1,Emu0069820.1,Emu0008630.1,Emu0199820.1,Emu017883…
Biological Process	GO:0009058	biosynthetic process	14	1668	0.995839	0.999995	Emu0044430.1,Emu0110780.1,Emu0020850.1,Emu0007830.1,Emu0034890.1,Emu0016140.1,Emu0220960.1,Emu0218340.1,Emu0110750.1,Emu0018960.1,Emu0133280.1,Emu0107270.1,Emu0036560.1,Emu0054050.1
Biological Process	GO:0009059	macromolecule biosynthetic process	13	1357	0.971092	0.999995	Emu0044430.1,Emu0110780.1,Emu0020850.1,Emu0007830.1,Emu0034890.1,Emu0016140.1,Emu0220960.1,Emu0218340.1,Emu0110750.1,Emu0018960.1,Emu0133280.1,Emu0036560.1,Emu0107270.1
Biological Process	GO:0010467	gene expression	12	1439	0.992472	0.999995	Emu0044430.1,Emu0110780.1,Emu0020850.1,Emu0034890.1,Emu0016140.1,Emu0220960.1,Emu0218340.1,Emu0018960.1,Emu0110750.1,Emu0133280.1,Emu0036560.1,Emu0107270.1
Biological Process	GO:0034645	cellular macromolecule biosynthetic process	13	1347	0.968782	0.999995	Emu0044430.1,Emu0110780.1,Emu0020850.1,Emu0007830.1,Emu0034890.1,Emu0016140.1,Emu0220960.1,Emu0218340.1,Emu0110750.1,Emu0018960.1,Emu0133280.1,Emu0036560.1,Emu0107270.1
Biological Process	GO:0044249	cellular biosynthetic process	14	1572	0.990416	0.999995	Emu0044430.1,Emu0110780.1,Emu0020850.1,Emu0007830.1,Emu0034890.1,Emu0016140.1,Emu0220960.1,Emu0218340.1,Emu0110750.1,Emu0018960.1,Emu0133280.1,Emu0107270.1,Emu0036560.1,Emu0054050.1
Biological Process	GO:1901564	organonitrogen compound metabolic process	24	2157	0.96719	0.999995	Emu0009640.1,Emu0094360.1,Emu0036700.1,Emu0197660.1,Emu0110990.1,Emu0156980.1,Emu0115760.1,Emu0099840.1,Emu0204080.1,Emu0078750.1,Emu0008710.1,Emu0156770.1,Emu0084810.1,Emu0008620.1,Emu0008220.1,Emu0097830.1,Emu0145460.1,Emu0050670.1,Emu0008630.1,Emu0084830.1,Emu0115740.1,Emu0049220.1,Emu0178830.1,Emu0054050.1
Biological Process	GO:1901576	organic substance biosynthetic process	13	1618	0.996891	0.999995	Emu0044430.1,Emu0110780.1,Emu0020850.1,Emu0007830.1,Emu0034890.1,Emu0016140.1,Emu0220960.1,Emu0218340.1,Emu0110750.1,Emu0018960.1,Emu0133280.1,Emu0036560.1,Emu0107270.1
Cellular Component	GO:0005737	cytoplasm	4	789	0.995569	0.999995	Emu0183580.1,Emu0141090.1,Emu0003570.1,Emu0196150.1
Cellular Component	GO:0016021	integral component of membrane	22	2036	0.971987	0.999995	Emu0036080.1,Emu0123640.1,Emu0086920.1,Emu0086090.1,Emu0063210.1,Emu0003570.1,Emu0128470.1,Emu0077760.1,Emu0021300.1,Emu0061860.1,Emu0063200.1,Emu0035480.1,Emu0206150.1,Emu0044440.1,Emu0063190.1,Emu0048010.1,Emu0122440.1,Emu0086260.1,Emu0086270.1,Emu0030850.1,Emu0023880.1,Emu0023910.1
Cellular Component	GO:0031224	intrinsic component of membrane	22	2049	0.974303	0.999995	Emu0036080.1,Emu0123640.1,Emu0086920.1,Emu0086090.1,Emu0063210.1,Emu0003570.1,Emu0128470.1,Emu0077760.1,Emu0021300.1,Emu0061860.1,Emu0063200.1,Emu0035480.1,Emu0206150.1,Emu0044440.1,Emu0063190.1,Emu0048010.1,Emu0122440.1,Emu0086260.1,Emu0086270.1,Emu0030850.1,Emu0023880.1,Emu0023910.1
Molecular Function	GO:0000166	nucleotide binding	13	1715	0.998771	0.999995	Emu0021300.1,Emu0009640.1,Emu0036700.1,Emu0007830.1,Emu0110990.1,Emu0008620.1,Emu0008220.1,Emu0099840.1,Emu0204080.1,Emu0078750.1,Emu0008630.1,Emu0008710.1,Emu0156770.1
Molecular Function	GO:0003824	catalytic activity	35	4048	0.999995	0.999995	Emu0009640.1,Emu0061110.1,Emu0197660.1,Emu0110990.1,Emu0156980.1,Emu0099840.1,Emu0204080.1,Emu0136420.1,Emu0078750.1,Emu0032370.1,Emu0084810.1,Emu0149430.1,Emu0008620.1,Emu0107910.1,Emu0008220.1,Emu0008630.1,Emu0084830.1,Emu0107100.1,Emu0178830.1,Emu0054050.1,Emu0104500.1,Emu0036700.1,Emu0094360.1,Emu0007110.1,Emu0008710.1,Emu0110400.1,Emu0156770.1,Emu0187320.1,Emu0072320.1,Emu0193970.1,Emu003038…
Molecular Function	GO:0005198	structural molecule activity	1	344	0.973927	0.999995	Emu0115290.1
Molecular Function	GO:0016491	oxidoreductase activity	2	516	0.989212	0.999995	Emu0097830.1,Emu0030380.1
Molecular Function	GO:0016740	transferase activity	16	1601	0.974127	0.999995	Emu0104500.1,Emu0009640.1,Emu0094360.1,Emu0036700.1,Emu0110990.1,Emu0099840.1,Emu0204080.1,Emu0078750.1,Emu0008710.1,Emu0156770.1,Emu0187320.1,Emu0072320.1,Emu0008620.1,Emu0008220.1,Emu0186270.1,Emu0008630.1
Molecular Function	GO:0016787	hydrolase activity	15	1570	0.98165	0.999995	Emu0084810.1,Emu0149430.1,Emu0007110.1,Emu0197660.1,Emu0193970.1,Emu0156980.1,Emu0107910.1,Emu0050670.1,Emu0136420.1,Emu0084830.1,Emu0032370.1,Emu0107100.1,Emu0110400.1,Emu0178830.1,Emu0054050.1
Molecular Function	GO:0017076	purine nucleotide binding	13	1628	0.997168	0.999995	Emu0021300.1,Emu0009640.1,Emu0036700.1,Emu0007830.1,Emu0110990.1,Emu0008620.1,Emu0008220.1,Emu0099840.1,Emu0204080.1,Emu0078750.1,Emu0008630.1,Emu0008710.1,Emu0156770.1
Molecular Function	GO:0032553	ribonucleotide binding	13	1630	0.997221	0.999995	Emu0021300.1,Emu0009640.1,Emu0036700.1,Emu0007830.1,Emu0110990.1,Emu0008620.1,Emu0008220.1,Emu0099840.1,Emu0204080.1,Emu0078750.1,Emu0008630.1,Emu0008710.1,Emu0156770.1
Molecular Function	GO:0032555	purine ribonucleotide binding	13	1624	0.99706	0.999995	Emu0021300.1,Emu0009640.1,Emu0036700.1,Emu0007830.1,Emu0110990.1,Emu0008620.1,Emu0008220.1,Emu0099840.1,Emu0204080.1,Emu0078750.1,Emu0008630.1,Emu0008710.1,Emu0156770.1
Molecular Function	GO:0035639	purine ribonucleoside triphosphate binding	12	1595	0.99826	0.999995	Emu0009640.1,Emu0036700.1,Emu0007830.1,Emu0110990.1,Emu0008620.1,Emu0008220.1,Emu0099840.1,Emu0204080.1,Emu0008630.1,Emu0078750.1,Emu0008710.1,Emu0156770.1
Molecular Function	GO:0036094	small molecule binding	13	1834	0.999631	0.999995	Emu0021300.1,Emu0009640.1,Emu0036700.1,Emu0007830.1,Emu0110990.1,Emu0008620.1,Emu0008220.1,Emu0099840.1,Emu0204080.1,Emu0078750.1,Emu0008630.1,Emu0008710.1,Emu0156770.1
Molecular Function	GO:0043167	ion binding	39	3309	0.980519	0.999995	Emu0009640.1,Emu0121600.1,Emu0079630.1,Emu0093540.1,Emu0007830.1,Emu0110990.1,Emu0129560.1,Emu0099840.1,Emu0204080.1,Emu0078750.1,Emu0082710.1,Emu0158870.1,Emu0015420.1,Emu0093510.1,Emu0008620.1,Emu0123180.1,Emu0008220.1,Emu0062250.1,Emu0008630.1,Emu0029200.1,Emu0117890.1,Emu0178830.1,Emu0159870.1,Emu0036700.1,Emu0111450.1,Emu0044840.1,Emu0093530.1,Emu0008710.1,Emu0015430.1,Emu0110400.1,Emu015677…
Molecular Function	GO:0043168	anion binding	13	1758	0.999198	0.999995	Emu0021300.1,Emu0009640.1,Emu0036700.1,Emu0007830.1,Emu0110990.1,Emu0008620.1,Emu0008220.1,Emu0099840.1,Emu0204080.1,Emu0078750.1,Emu0008630.1,Emu0008710.1,Emu0156770.1
Molecular Function	GO:0097367	carbohydrate derivative binding	13	1695	0.998506	0.999995	Emu0021300.1,Emu0009640.1,Emu0036700.1,Emu0007830.1,Emu0110990.1,Emu0008620.1,Emu0008220.1,Emu0099840.1,Emu0204080.1,Emu0078750.1,Emu0008630.1,Emu0008710.1,Emu0156770.1
Molecular Function	GO:0140110	transcription regulator activity	2	579	0.995285	0.999995	Emu0044430.1,Emu0034890.1
Molecular Function	GO:1901265	nucleoside phosphate binding	13	1715	0.998771	0.999995	Emu0021300.1,Emu0009640.1,Emu0036700.1,Emu0007830.1,Emu0110990.1,Emu0008620.1,Emu0008220.1,Emu0099840.1,Emu0204080.1,Emu0078750.1,Emu0008630.1,Emu0008710.1,Emu0156770.1
