# Supplementary material for: Whole-Genome Sequencing Analyses Reveal the Whip-like Tail Formation, Innate Immune Evolution, and DNA Repair Mechanisms of Eupleurogrammus muticus
Source: Animals (Basel). 2024 Jan 29;14(3):434. doi: 10.3390/ani14030434 (PMC10854985; doi:10.3390/ani14030434)
Supplement: Supplementary file 1 [file animals-14-00434-s001.zip › Supplementary material S3-Results of enrichment analysis of the contraction and expansion gene families in E. muticus.xlsx]

## Sheet: KEGG enrichment (expansion)
Pathway Hierarchy1	Pathway Hierarchy2	KEGG Pathway	Pathway ID	Gene Number	Background number	P-Value	Q-Value	Gene IDs	Hyperlink
Metabolism	Carbohydrate metabolism	Ascorbate and aldarate metabolism	ko00053	4	29	2.97186e-07	8.77155e-06	Emu0002460.1,Emu0110790.1,Emu0002450.1,Emu0128300.1	http://www.genome.jp/kegg-bin/show_pathway?ko00053/K00699%09yellow
Metabolism	Carbohydrate metabolism	Pentose and glucuronate interconversions	ko00040	4	33	5.8477e-07	8.77155e-06	Emu0002460.1,Emu0110790.1,Emu0002450.1,Emu0128300.1	http://www.genome.jp/kegg-bin/show_pathway?ko00040/K00699%09yellow
Organismal Systems	Environmental adaptation	Chemical carcinogenesis - DNA adducts	ko05204	4	33	5.8477e-07	8.77155e-06	Emu0002460.1,Emu0110790.1,Emu0002450.1,Emu0128300.1	http://www.genome.jp/kegg-bin/show_pathway?ko05204/K00699%09yellow
Metabolism	Glycan biosynthesis and metabolism	Porphyrin and chlorophyll metabolism	ko00860	4	35	7.93663e-07	8.92871e-06	Emu0002460.1,Emu0110790.1,Emu0002450.1,Emu0128300.1	http://www.genome.jp/kegg-bin/show_pathway?ko00860/K00699%09yellow
Metabolism	Metabolism of terpenoids and polyketides	Drug metabolism - cytochrome P450	ko00982	4	38	1.21293e-06	1.03942e-05	Emu0002460.1,Emu0110790.1,Emu0002450.1,Emu0128300.1	http://www.genome.jp/kegg-bin/show_pathway?ko00982/K00699%09yellow
Metabolism	Metabolism of terpenoids and polyketides	Metabolism of xenobiotics by cytochrome P450	ko00980	4	39	1.3859e-06	1.03942e-05	Emu0002460.1,Emu0110790.1,Emu0002450.1,Emu0128300.1	http://www.genome.jp/kegg-bin/show_pathway?ko00980/K00699%09yellow
Metabolism	Information processing in viruses	Notch signaling pathway	ko04330	5	75	1.96545e-06	1.26351e-05	Emu0177260.1,Emu0177280.1,Emu0177270.1,Emu0177180.1,Emu0177200.1	http://www.genome.jp/kegg-bin/show_pathway?ko04330/K06055%09yellow
Metabolism	Lipid metabolism	Steroid hormone biosynthesis	ko00140	4	47	3.57932e-06	2.01337e-05	Emu0002460.1,Emu0110790.1,Emu0002450.1,Emu0128300.1	http://www.genome.jp/kegg-bin/show_pathway?ko00140/K00699%09yellow
Metabolism	Glycan biosynthesis and metabolism	Retinol metabolism	ko00830	4	56	8.60706e-06	4.30353e-05	Emu0002460.1,Emu0110790.1,Emu0002450.1,Emu0128300.1	http://www.genome.jp/kegg-bin/show_pathway?ko00830/K00699%09yellow
Metabolism	Metabolism of terpenoids and polyketides	Drug metabolism - other enzymes	ko00983	4	68	2.24194e-05	0.000100887	Emu0002460.1,Emu0110790.1,Emu0002450.1,Emu0128300.1	http://www.genome.jp/kegg-bin/show_pathway?ko00983/K00699%09yellow
Metabolism	Lipid metabolism	Steroid biosynthesis	ko00100	2	22	0.000173775	0.0007109	Emu0058920.1,Emu0175240.1	http://www.genome.jp/kegg-bin/show_pathway?ko00100/K00637%09yellow
Organismal Systems	Digestive system	Bile secretion	ko04976	4	110	0.000223692	0.000838845	Emu0002460.1,Emu0110790.1,Emu0002450.1,Emu0128300.1	http://www.genome.jp/kegg-bin/show_pathway?ko04976/K00699%09yellow
Metabolism	Information processing in viruses	Viral protein interaction with cytokine and cytokine receptor	ko04061	3	77	0.000596109	0.00206346	Emu0155700.1,Emu0155720.1,Emu0155710.1	http://www.genome.jp/kegg-bin/show_pathway?ko04061/K04180%09yellow
Organismal Systems	Cancer: specific types	Breast cancer	ko05224	5	224	0.000891407	0.00286524	Emu0177260.1,Emu0177280.1,Emu0177270.1,Emu0177180.1,Emu0177200.1	http://www.genome.jp/kegg-bin/show_pathway?ko05224/K06055%09yellow
Organismal Systems	Cardiovascular disease	Hypertrophic cardiomyopathy	ko05410	4	154	0.00104231	0.00312692	Emu0095890.1,Emu0003730.1,Emu0003440.1,Emu0003740.1	http://www.genome.jp/kegg-bin/show_pathway?ko05410/K12567%09yellow
Organismal Systems	Immune system	Chemokine signaling pathway	ko04062	5	239	0.0012454	0.0035027	Emu0086590.1,Emu0155700.1,Emu0155720.1,Emu0155710.1,Emu0062980.1	http://www.genome.jp/kegg-bin/show_pathway?ko04062/K05731%09yellow/K04180%09yellow
Organismal Systems	Infectious disease: bacterial	Epithelial cell signaling in Helicobacter pylori infection	ko05120	3	102	0.001704	0.00451059	Emu0207270.1,Emu0183340.1,Emu0183330.1	http://www.genome.jp/kegg-bin/show_pathway?ko05120/K08114%09yellow
Organismal Systems	Infectious disease: viral	Human papillomavirus infection	ko05165	7	451	0.00182696	0.00456739	Emu0065390.1,Emu0177260.1,Emu0177280.1,Emu0177270.1,Emu0177180.1,Emu0177200.1,Emu0065380.1	http://www.genome.jp/kegg-bin/show_pathway?ko05165/K12075%09yellow/K06055%09yellow/K12076%09yellow
Organismal Systems	Cardiovascular disease	Dilated cardiomyopathy	ko05414	4	181	0.00212748	0.00503876	Emu0095890.1,Emu0003730.1,Emu0003440.1,Emu0003740.1	http://www.genome.jp/kegg-bin/show_pathway?ko05414/K12567%09yellow
Organismal Systems	Digestive system	Cholesterol metabolism	ko04979	2	68	0.00479636	0.009845	Emu0058920.1,Emu0175240.1	http://www.genome.jp/kegg-bin/show_pathway?ko04979/K00637%09yellow
Organismal Systems	Infectious disease: parasitic	Toxoplasmosis	ko05145	3	136	0.00481311	0.009845	Emu0155700.1,Emu0155720.1,Emu0155710.1	http://www.genome.jp/kegg-bin/show_pathway?ko05145/K04180%09yellow
Organismal Systems	Neurodegenerative disease	Amyotrophic lateral sclerosis	ko05014	6	417	0.00480279	0.009845	Emu0010390.1,Emu0010400.1,Emu0010370.1,Emu0010360.1,Emu0010410.1,Emu0053090.1	http://www.genome.jp/kegg-bin/show_pathway?ko05014/K04574%09yellow
Organismal Systems	Environmental adaptation	Viral carcinogenesis	ko05203	4	252	0.00860804	0.0168418	Emu0155700.1,Emu0155720.1,Emu0155710.1,Emu0065380.1	http://www.genome.jp/kegg-bin/show_pathway?ko05203/K04180%09yellow/K12076%09yellow
Organismal Systems	Environmental adaptation	Chemical carcinogenesis - receptor activation	ko05207	4	272	0.0117163	0.0219681	Emu0002460.1,Emu0110790.1,Emu0002450.1,Emu0128300.1	http://www.genome.jp/kegg-bin/show_pathway?ko05207/K00699%09yellow
Cellular Processes	Cellular community - eukaryotes	Tight junction	ko04530	4	294	0.0159367	0.0286861	Emu0086590.1,Emu0065390.1,Emu0062980.1,Emu0065380.1	http://www.genome.jp/kegg-bin/show_pathway?ko04530/K05731%09yellow/K12075%09yellow/K12076%09yellow
Metabolism	Information processing in viruses	Cytokine-cytokine receptor interaction	ko04060	3	229	0.027889	0.0482694	Emu0155700.1,Emu0155720.1,Emu0155710.1	http://www.genome.jp/kegg-bin/show_pathway?ko04060/K04180%09yellow
Organismal Systems	Neurodegenerative disease	Pathways of neurodegeneration - multiple diseases	ko05022	6	595	0.0291693	0.0486156	Emu0010390.1,Emu0010400.1,Emu0010370.1,Emu0010360.1,Emu0010410.1,Emu0053090.1	http://www.genome.jp/kegg-bin/show_pathway?ko05022/K04574%09yellow
Organismal Systems	Infectious disease: viral	Kaposi sarcoma-associated herpesvirus infection	ko05167	3	236	0.0306805	0.0493079	Emu0155700.1,Emu0155720.1,Emu0155710.1	http://www.genome.jp/kegg-bin/show_pathway?ko05167/K04180%09yellow
Organismal Systems	Digestive system	Protein digestion and absorption	ko04974	2	155	0.0428448	0.0642671	Emu0058930.1,Emu0058940.1	http://www.genome.jp/kegg-bin/show_pathway?ko04974/K19721%09yellow
Organismal Systems	Infectious disease: viral	Human immunodeficiency virus 1 infection	ko05170	3	262	0.0424583	0.0642671	Emu0155700.1,Emu0155720.1,Emu0155710.1	http://www.genome.jp/kegg-bin/show_pathway?ko05170/K04180%09yellow
Metabolism	Nucleotide metabolism	Purine metabolism	ko00230	2	190	0.0701107	0.101295	Emu0056250.1,Emu0056270.1	http://www.genome.jp/kegg-bin/show_pathway?ko00230/K01587%09yellow
Organismal Systems	Infectious disease: viral	Human cytomegalovirus infection	ko05163	3	313	0.072032	0.101295	Emu0155700.1,Emu0155720.1,Emu0155710.1	http://www.genome.jp/kegg-bin/show_pathway?ko05163/K04180%09yellow
Organismal Systems	Development and regeneration	Axon guidance	ko04360	3	332	0.0851842	0.11616	Emu0219570.1,Emu0219550.1,Emu0219560.1	http://www.genome.jp/kegg-bin/show_pathway?ko04360/K07524%09yellow
Cellular Processes	Transport and catabolism	Endocytosis	ko04144	3	356	0.103361	0.125795	Emu0155700.1,Emu0155720.1,Emu0155710.1	http://www.genome.jp/kegg-bin/show_pathway?ko04144/K04180%09yellow
Metabolism	Information processing in viruses	Cell adhesion molecules	ko04514	2	225	0.103431	0.125795	Emu0014520.1,Emu0219700.1	http://www.genome.jp/kegg-bin/show_pathway?ko04514/K07377%09yellow
Metabolism	Information processing in viruses	Hippo signaling pathway - fly	ko04391	1	104	0.0958658	0.125795	Emu0065380.1	http://www.genome.jp/kegg-bin/show_pathway?ko04391/K12076%09yellow
Metabolism	Information processing in viruses	Hippo signaling pathway	ko04390	2	225	0.103431	0.125795	Emu0065390.1,Emu0065380.1	http://www.genome.jp/kegg-bin/show_pathway?ko04390/K12075%09yellow/K12076%09yellow
Organismal Systems	Environmental adaptation	Pathways in cancer	ko05200	5	714	0.147582	0.174768	Emu0177260.1,Emu0177280.1,Emu0177270.1,Emu0177180.1,Emu0177200.1	http://www.genome.jp/kegg-bin/show_pathway?ko05200/K06055%09yellow
Organismal Systems	Immune system	T cell receptor signaling pathway	ko04660	1	143	0.160992	0.18576	Emu0065380.1	http://www.genome.jp/kegg-bin/show_pathway?ko04660/K12076%09yellow
Metabolism	Information processing in viruses	Ras signaling pathway	ko04014	2	316	0.21115	0.23175	Emu0086590.1,Emu0062980.1	http://www.genome.jp/kegg-bin/show_pathway?ko04014/K05731%09yellow
Organismal Systems	Environmental adaptation	Proteoglycans in cancer	ko05205	2	314	0.208548	0.23175	Emu0086590.1,Emu0062980.1	http://www.genome.jp/kegg-bin/show_pathway?ko05205/K05731%09yellow
Cellular Processes	Cellular community - prokaryotes	Regulation of actin cytoskeleton	ko04810	2	329	0.228232	0.244535	Emu0086590.1,Emu0062980.1	http://www.genome.jp/kegg-bin/show_pathway?ko04810/K05731%09yellow
Metabolism	Information processing in viruses	Rap1 signaling pathway	ko04015	2	340	0.242894	0.254191	Emu0086590.1,Emu0062980.1	http://www.genome.jp/kegg-bin/show_pathway?ko04015/K05731%09yellow
Metabolism	Information processing in viruses	cAMP signaling pathway	ko04024	2	362	0.272657	0.278854	Emu0086590.1,Emu0062980.1	http://www.genome.jp/kegg-bin/show_pathway?ko04024/K05731%09yellow
Organismal Systems	Infectious disease: viral	Human T-cell leukemia virus 1 infection	ko05166	1	284	0.418285	0.418285	Emu0065380.1	http://www.genome.jp/kegg-bin/show_pathway?ko05166/K12076%09yellow

## Sheet: GO enrichment (expansion)
GO_class	GO ID	GO_term	Hit_number	Background number	P-Value	Q-Value	Gene IDs
Biological Process	GO:0090630	activation of GTPase activity	2	2	0	0	Emu0086590.1,Emu0062980.1
Cellular Component	GO:0005884	actin filament	1	1	0	0	Emu0111760.1
Biological Process	GO:0015074	DNA integration	24	78	1.2567e-38	1.374e-36	Emu0015370.1,Emu0117580.1,Emu0116390.1,Emu0195480.1,Emu0108850.1,Emu0007200.1,Emu0071480.1,Emu0178260.1,Emu0190360.1,Emu0164580.1,Emu0030990.1,Emu0103100.1,Emu0014910.1,Emu0081370.1,Emu0122030.1,Emu0143750.1,Emu0179930.1,Emu0087260.1,Emu0062660.1,Emu0035120.1,Emu0191280.1,Emu0158040.1,Emu0184620.1,Emu0038040.1
Molecular Function	GO:0004523	RNA-DNA hybrid ribonuclease activity	13	17	6.06161e-30	4.97052e-28	Emu0015370.1,Emu0094450.1,Emu0081370.1,Emu0014910.1,Emu0116390.1,Emu0195480.1,Emu0108850.1,Emu0007200.1,Emu0071480.1,Emu0035120.1,Emu0070670.1,Emu0191280.1,Emu0030990.1
Molecular Function	GO:0016891	endoribonuclease activity, producing 5'-phosphomonoesters	13	21	1.01862e-27	6.68215e-26	Emu0015370.1,Emu0094450.1,Emu0081370.1,Emu0014910.1,Emu0116390.1,Emu0195480.1,Emu0108850.1,Emu0007200.1,Emu0071480.1,Emu0035120.1,Emu0070670.1,Emu0191280.1,Emu0030990.1
Molecular Function	GO:0016893	endonuclease activity, active with either ribo- or deoxyribonucleic acids and producing 5'-phosphomonoesters	13	22	2.78902e-27	1.52467e-25	Emu0015370.1,Emu0094450.1,Emu0081370.1,Emu0014910.1,Emu0116390.1,Emu0195480.1,Emu0108850.1,Emu0007200.1,Emu0071480.1,Emu0035120.1,Emu0070670.1,Emu0191280.1,Emu0030990.1
Biological Process	GO:0006259	DNA metabolic process	24	251	6.97686e-25	3.26916e-23	Emu0015370.1,Emu0117580.1,Emu0116390.1,Emu0195480.1,Emu0108850.1,Emu0007200.1,Emu0071480.1,Emu0178260.1,Emu0190360.1,Emu0164580.1,Emu0030990.1,Emu0103100.1,Emu0014910.1,Emu0081370.1,Emu0122030.1,Emu0143750.1,Emu0179930.1,Emu0087260.1,Emu0062660.1,Emu0035120.1,Emu0191280.1,Emu0158040.1,Emu0184620.1,Emu0038040.1
Molecular Function	GO:0004521	endoribonuclease activity	13	31	2.22391e-24	9.11802e-23	Emu0015370.1,Emu0094450.1,Emu0081370.1,Emu0014910.1,Emu0116390.1,Emu0195480.1,Emu0108850.1,Emu0007200.1,Emu0071480.1,Emu0035120.1,Emu0070670.1,Emu0191280.1,Emu0030990.1
Molecular Function	GO:0004540	ribonuclease activity	13	39	1.22165e-22	4.45225e-21	Emu0015370.1,Emu0094450.1,Emu0081370.1,Emu0014910.1,Emu0116390.1,Emu0195480.1,Emu0108850.1,Emu0007200.1,Emu0071480.1,Emu0035120.1,Emu0070670.1,Emu0191280.1,Emu0030990.1
Molecular Function	GO:0004519	endonuclease activity	13	43	6.23789e-22	2.04603e-20	Emu0015370.1,Emu0094450.1,Emu0081370.1,Emu0014910.1,Emu0116390.1,Emu0195480.1,Emu0108850.1,Emu0007200.1,Emu0071480.1,Emu0035120.1,Emu0070670.1,Emu0191280.1,Emu0030990.1
Molecular Function	GO:0004518	nuclease activity	13	84	2.11179e-17	6.29699e-16	Emu0015370.1,Emu0094450.1,Emu0081370.1,Emu0014910.1,Emu0116390.1,Emu0195480.1,Emu0108850.1,Emu0007200.1,Emu0071480.1,Emu0035120.1,Emu0070670.1,Emu0191280.1,Emu0030990.1
Molecular Function	GO:0140098	catalytic activity, acting on RNA	13	145	5.55214e-14	1.51758e-12	Emu0015370.1,Emu0094450.1,Emu0081370.1,Emu0014910.1,Emu0116390.1,Emu0195480.1,Emu0108850.1,Emu0007200.1,Emu0071480.1,Emu0035120.1,Emu0070670.1,Emu0191280.1,Emu0030990.1
Molecular Function	GO:0004190	aspartic-type endopeptidase activity	7	26	9.55923e-13	2.23959e-11	Emu0103100.1,Emu0191280.1,Emu0143750.1,Emu0116390.1,Emu0195480.1,Emu0108850.1,Emu0062660.1
Molecular Function	GO:0070001	aspartic-type peptidase activity	7	26	9.55923e-13	2.23959e-11	Emu0103100.1,Emu0191280.1,Emu0143750.1,Emu0116390.1,Emu0195480.1,Emu0108850.1,Emu0062660.1
Cellular Component	GO:0005883	neurofilament	6	18	3.92849e-12	8.5903e-11	Emu0010400.1,Emu0010390.1,Emu0010370.1,Emu0010360.1,Emu0053090.1,Emu0010410.1
Molecular Function	GO:0140640	catalytic activity, acting on a nucleic acid	13	235	4.15556e-11	8.51889e-10	Emu0015370.1,Emu0094450.1,Emu0081370.1,Emu0014910.1,Emu0116390.1,Emu0195480.1,Emu0108850.1,Emu0007200.1,Emu0071480.1,Emu0035120.1,Emu0070670.1,Emu0191280.1,Emu0030990.1
Biological Process	GO:0090304	nucleic acid metabolic process	29	1484	1.36797e-10	2.63938e-09	Emu0015370.1,Emu0117580.1,Emu0177200.1,Emu0116390.1,Emu0195480.1,Emu0108850.1,Emu0007200.1,Emu0071480.1,Emu0178260.1,Emu0190360.1,Emu0177270.1,Emu0164580.1,Emu0030990.1,Emu0103100.1,Emu0014910.1,Emu0081370.1,Emu0122030.1,Emu0143750.1,Emu0179930.1,Emu0177280.1,Emu0087260.1,Emu0062660.1,Emu0035120.1,Emu0191280.1,Emu0177260.1,Emu0158040.1,Emu0184620.1,Emu0177180.1,Emu0038040.1
Biological Process	GO:0006139	nucleobase-containing compound metabolic process	30	1659	4.29532e-10	7.82703e-09	Emu0015370.1,Emu0117580.1,Emu0177200.1,Emu0116390.1,Emu0195480.1,Emu0108850.1,Emu0007200.1,Emu0071480.1,Emu0178260.1,Emu0190360.1,Emu0177270.1,Emu0164580.1,Emu0030990.1,Emu0103100.1,Emu0143750.1,Emu0014910.1,Emu0081370.1,Emu0122030.1,Emu0179930.1,Emu0177280.1,Emu0087260.1,Emu0056270.1,Emu0062660.1,Emu0035120.1,Emu0191280.1,Emu0177260.1,Emu0158040.1,Emu0184620.1,Emu0177180.1,Emu0038040.1
Biological Process	GO:0046483	heterocycle metabolic process	30	1692	7.0131e-10	1.21068e-08	Emu0015370.1,Emu0117580.1,Emu0177200.1,Emu0116390.1,Emu0195480.1,Emu0108850.1,Emu0007200.1,Emu0071480.1,Emu0178260.1,Emu0190360.1,Emu0177270.1,Emu0164580.1,Emu0030990.1,Emu0103100.1,Emu0143750.1,Emu0014910.1,Emu0081370.1,Emu0122030.1,Emu0179930.1,Emu0177280.1,Emu0087260.1,Emu0056270.1,Emu0062660.1,Emu0035120.1,Emu0191280.1,Emu0177260.1,Emu0158040.1,Emu0184620.1,Emu0177180.1,Emu0038040.1
Biological Process	GO:0006725	cellular aromatic compound metabolic process	30	1702	8.11648e-10	1.3311e-08	Emu0015370.1,Emu0117580.1,Emu0177200.1,Emu0116390.1,Emu0195480.1,Emu0108850.1,Emu0007200.1,Emu0071480.1,Emu0178260.1,Emu0190360.1,Emu0177270.1,Emu0164580.1,Emu0030990.1,Emu0103100.1,Emu0143750.1,Emu0014910.1,Emu0081370.1,Emu0122030.1,Emu0179930.1,Emu0177280.1,Emu0087260.1,Emu0056270.1,Emu0062660.1,Emu0035120.1,Emu0191280.1,Emu0177260.1,Emu0158040.1,Emu0184620.1,Emu0177180.1,Emu0038040.1
Biological Process	GO:1901360	organic cyclic compound metabolic process	30	1725	1.13108e-09	1.69425e-08	Emu0015370.1,Emu0117580.1,Emu0177200.1,Emu0116390.1,Emu0195480.1,Emu0108850.1,Emu0007200.1,Emu0071480.1,Emu0178260.1,Emu0190360.1,Emu0177270.1,Emu0164580.1,Emu0030990.1,Emu0103100.1,Emu0143750.1,Emu0014910.1,Emu0081370.1,Emu0122030.1,Emu0179930.1,Emu0177280.1,Emu0087260.1,Emu0056270.1,Emu0062660.1,Emu0035120.1,Emu0191280.1,Emu0177260.1,Emu0158040.1,Emu0184620.1,Emu0177180.1,Emu0038040.1
Molecular Function	GO:0016788	hydrolase activity, acting on ester bonds	15	420	1.13639e-09	1.69425e-08	Emu0015370.1,Emu0094450.1,Emu0183340.1,Emu0081370.1,Emu0014910.1,Emu0173140.1,Emu0116390.1,Emu0195480.1,Emu0108850.1,Emu0007200.1,Emu0071480.1,Emu0035120.1,Emu0070670.1,Emu0191280.1,Emu0030990.1
Biological Process	GO:0034641	cellular nitrogen compound metabolic process	30	1892	1.06918e-08	1.52474e-07	Emu0015370.1,Emu0117580.1,Emu0177200.1,Emu0116390.1,Emu0195480.1,Emu0108850.1,Emu0007200.1,Emu0071480.1,Emu0178260.1,Emu0190360.1,Emu0177270.1,Emu0164580.1,Emu0030990.1,Emu0103100.1,Emu0143750.1,Emu0014910.1,Emu0081370.1,Emu0122030.1,Emu0179930.1,Emu0177280.1,Emu0087260.1,Emu0056270.1,Emu0062660.1,Emu0035120.1,Emu0191280.1,Emu0177260.1,Emu0158040.1,Emu0184620.1,Emu0177180.1,Emu0038040.1
Biological Process	GO:0061564	axon development	6	52	1.41792e-08	1.93783e-07	Emu0010400.1,Emu0010390.1,Emu0010370.1,Emu0010360.1,Emu0053090.1,Emu0010410.1
Cellular Component	GO:0005882	intermediate filament	6	59	3.50398e-08	4.42041e-07	Emu0010400.1,Emu0010390.1,Emu0010370.1,Emu0010360.1,Emu0053090.1,Emu0010410.1
Cellular Component	GO:0045111	intermediate filament cytoskeleton	6	59	3.50398e-08	4.42041e-07	Emu0010400.1,Emu0010390.1,Emu0010370.1,Emu0010360.1,Emu0053090.1,Emu0010410.1
Biological Process	GO:0048666	neuron development	7	92	4.23195e-08	5.14104e-07	Emu0086920.1,Emu0010400.1,Emu0010390.1,Emu0010370.1,Emu0010360.1,Emu0053090.1,Emu0010410.1
Cellular Component	GO:0099513	polymeric cytoskeletal fiber	7	109	1.60006e-07	1.87436e-06	Emu0111760.1,Emu0010400.1,Emu0010390.1,Emu0010370.1,Emu0010360.1,Emu0053090.1,Emu0010410.1
Biological Process	GO:0031175	neuron projection development	6	77	2.27854e-07	2.57711e-06	Emu0010400.1,Emu0010390.1,Emu0010370.1,Emu0010360.1,Emu0053090.1,Emu0010410.1
Biological Process	GO:0030182	neuron differentiation	7	116	2.59273e-07	2.83472e-06	Emu0086920.1,Emu0010400.1,Emu0010390.1,Emu0010370.1,Emu0010360.1,Emu0053090.1,Emu0010410.1
Biological Process	GO:0048699	generation of neurons	7	119	3.15768e-07	3.34102e-06	Emu0086920.1,Emu0010400.1,Emu0010390.1,Emu0010370.1,Emu0010360.1,Emu0053090.1,Emu0010410.1
Biological Process	GO:0048468	cell development	7	120	3.36803e-07	3.45224e-06	Emu0086920.1,Emu0010400.1,Emu0010390.1,Emu0010370.1,Emu0010360.1,Emu0053090.1,Emu0010410.1
Biological Process	GO:0022008	neurogenesis	7	124	4.33404e-07	4.30777e-06	Emu0086920.1,Emu0010400.1,Emu0010390.1,Emu0010370.1,Emu0010360.1,Emu0053090.1,Emu0010410.1
Biological Process	GO:0007399	nervous system development	8	178	6.30314e-07	5.74286e-06	Emu0142330.1,Emu0010370.1,Emu0010360.1,Emu0053090.1,Emu0010410.1,Emu0086920.1,Emu0010390.1,Emu0010400.1
Cellular Component	GO:0099081	supramolecular polymer	7	130	6.22378e-07	5.74286e-06	Emu0111760.1,Emu0010400.1,Emu0010390.1,Emu0010370.1,Emu0010360.1,Emu0053090.1,Emu0010410.1
Cellular Component	GO:0099512	supramolecular fiber	7	130	6.22378e-07	5.74286e-06	Emu0111760.1,Emu0010400.1,Emu0010390.1,Emu0010370.1,Emu0010360.1,Emu0053090.1,Emu0010410.1
Biological Process	GO:0006355	regulation of transcription, DNA-templated	17	867	1.04826e-06	8.51842e-06	Emu0117580.1,Emu0177200.1,Emu0178260.1,Emu0190360.1,Emu0177270.1,Emu0103100.1,Emu0122030.1,Emu0143750.1,Emu0177280.1,Emu0179930.1,Emu0087260.1,Emu0062660.1,Emu0158040.1,Emu0177260.1,Emu0184620.1,Emu0177180.1,Emu0038040.1
Biological Process	GO:0030154	cell differentiation	8	188	9.96445e-07	8.51842e-06	Emu0142330.1,Emu0010370.1,Emu0010360.1,Emu0053090.1,Emu0010410.1,Emu0086920.1,Emu0010390.1,Emu0010400.1
Biological Process	GO:0044260	cellular macromolecule metabolic process	33	2699	1.0648e-06	8.51842e-06	Emu0015370.1,Emu0117580.1,Emu0003440.1,Emu0195480.1,Emu0108850.1,Emu0178260.1,Emu0103100.1,Emu0183340.1,Emu0143750.1,Emu0179930.1,Emu0177280.1,Emu0035120.1,Emu0177260.1,Emu0184620.1,Emu0038040.1,Emu0173140.1,Emu0116390.1,Emu0177200.1,Emu0003740.1,Emu0007200.1,Emu0071480.1,Emu0190360.1,Emu0164580.1,Emu0177270.1,Emu0030990.1,Emu0081370.1,Emu0014910.1,Emu0122030.1,Emu0087260.1,Emu0062660.1,Emu015804…
Biological Process	GO:1903506	regulation of nucleic acid-templated transcription	17	867	1.04826e-06	8.51842e-06	Emu0117580.1,Emu0177200.1,Emu0178260.1,Emu0190360.1,Emu0177270.1,Emu0103100.1,Emu0122030.1,Emu0143750.1,Emu0177280.1,Emu0179930.1,Emu0087260.1,Emu0062660.1,Emu0158040.1,Emu0177260.1,Emu0184620.1,Emu0177180.1,Emu0038040.1
Biological Process	GO:2001141	regulation of RNA biosynthetic process	17	867	1.04826e-06	8.51842e-06	Emu0117580.1,Emu0177200.1,Emu0178260.1,Emu0190360.1,Emu0177270.1,Emu0103100.1,Emu0122030.1,Emu0143750.1,Emu0177280.1,Emu0179930.1,Emu0087260.1,Emu0062660.1,Emu0158040.1,Emu0177260.1,Emu0184620.1,Emu0177180.1,Emu0038040.1
Cellular Component	GO:0099080	supramolecular complex	7	140	1.09379e-06	8.54194e-06	Emu0111760.1,Emu0010400.1,Emu0010390.1,Emu0010370.1,Emu0010360.1,Emu0053090.1,Emu0010410.1
Biological Process	GO:0048869	cellular developmental process	8	191	1.13713e-06	8.67391e-06	Emu0142330.1,Emu0010370.1,Emu0010360.1,Emu0053090.1,Emu0010410.1,Emu0086920.1,Emu0010390.1,Emu0010400.1
Biological Process	GO:0051252	regulation of RNA metabolic process	17	883	1.36326e-06	1.01625e-05	Emu0117580.1,Emu0177200.1,Emu0178260.1,Emu0190360.1,Emu0177270.1,Emu0103100.1,Emu0122030.1,Emu0143750.1,Emu0177280.1,Emu0179930.1,Emu0087260.1,Emu0062660.1,Emu0158040.1,Emu0177260.1,Emu0184620.1,Emu0177180.1,Emu0038040.1
Biological Process	GO:0019219	regulation of nucleobase-containing compound metabolic process	17	886	1.43112e-06	1.04313e-05	Emu0117580.1,Emu0177200.1,Emu0178260.1,Emu0190360.1,Emu0177270.1,Emu0103100.1,Emu0122030.1,Emu0143750.1,Emu0177280.1,Emu0179930.1,Emu0087260.1,Emu0062660.1,Emu0158040.1,Emu0177260.1,Emu0184620.1,Emu0177180.1,Emu0038040.1
Biological Process	GO:0090090	negative regulation of canonical Wnt signaling pathway	2	5	1.65686e-06	1.18141e-05	Emu0079450.1,Emu0079470.1
Biological Process	GO:2000112	regulation of cellular macromolecule biosynthetic process	17	902	1.84784e-06	1.28955e-05	Emu0117580.1,Emu0177200.1,Emu0178260.1,Emu0190360.1,Emu0177270.1,Emu0103100.1,Emu0122030.1,Emu0143750.1,Emu0177280.1,Emu0179930.1,Emu0087260.1,Emu0062660.1,Emu0158040.1,Emu0177260.1,Emu0184620.1,Emu0177180.1,Emu0038040.1
Biological Process	GO:0010556	regulation of macromolecule biosynthetic process	17	904	1.90703e-06	1.30314e-05	Emu0117580.1,Emu0177200.1,Emu0178260.1,Emu0190360.1,Emu0177270.1,Emu0103100.1,Emu0122030.1,Emu0143750.1,Emu0177280.1,Emu0179930.1,Emu0087260.1,Emu0062660.1,Emu0158040.1,Emu0177260.1,Emu0184620.1,Emu0177180.1,Emu0038040.1
Biological Process	GO:0009889	regulation of biosynthetic process	17	910	2.09509e-06	1.37438e-05	Emu0117580.1,Emu0177200.1,Emu0178260.1,Emu0190360.1,Emu0177270.1,Emu0103100.1,Emu0122030.1,Emu0143750.1,Emu0177280.1,Emu0179930.1,Emu0087260.1,Emu0062660.1,Emu0158040.1,Emu0177260.1,Emu0184620.1,Emu0177180.1,Emu0038040.1
Biological Process	GO:0031326	regulation of cellular biosynthetic process	17	909	2.06262e-06	1.37438e-05	Emu0117580.1,Emu0177200.1,Emu0178260.1,Emu0190360.1,Emu0177270.1,Emu0103100.1,Emu0122030.1,Emu0143750.1,Emu0177280.1,Emu0179930.1,Emu0087260.1,Emu0062660.1,Emu0158040.1,Emu0177260.1,Emu0184620.1,Emu0177180.1,Emu0038040.1
Biological Process	GO:0030030	cell projection organization	6	110	2.6007e-06	1.64044e-05	Emu0010400.1,Emu0010390.1,Emu0010370.1,Emu0010360.1,Emu0053090.1,Emu0010410.1
Biological Process	GO:0120036	plasma membrane bounded cell projection organization	6	110	2.6007e-06	1.64044e-05	Emu0010400.1,Emu0010390.1,Emu0010370.1,Emu0010360.1,Emu0053090.1,Emu0010410.1
Biological Process	GO:0010468	regulation of gene expression	17	939	3.2642e-06	2.02011e-05	Emu0117580.1,Emu0177200.1,Emu0178260.1,Emu0190360.1,Emu0177270.1,Emu0103100.1,Emu0122030.1,Emu0143750.1,Emu0177280.1,Emu0179930.1,Emu0087260.1,Emu0062660.1,Emu0158040.1,Emu0177260.1,Emu0184620.1,Emu0177180.1,Emu0038040.1
Biological Process	GO:0051171	regulation of nitrogen compound metabolic process	17	950	3.84407e-06	2.32651e-05	Emu0117580.1,Emu0177200.1,Emu0178260.1,Emu0190360.1,Emu0177270.1,Emu0103100.1,Emu0122030.1,Emu0143750.1,Emu0177280.1,Emu0179930.1,Emu0087260.1,Emu0062660.1,Emu0158040.1,Emu0177260.1,Emu0184620.1,Emu0177180.1,Emu0038040.1
Biological Process	GO:0080090	regulation of primary metabolic process	17	951	3.90116e-06	2.32651e-05	Emu0117580.1,Emu0177200.1,Emu0178260.1,Emu0190360.1,Emu0177270.1,Emu0103100.1,Emu0122030.1,Emu0143750.1,Emu0177280.1,Emu0179930.1,Emu0087260.1,Emu0062660.1,Emu0158040.1,Emu0177260.1,Emu0184620.1,Emu0177180.1,Emu0038040.1
Biological Process	GO:0006351	transcription, DNA-templated	17	978	5.76433e-06	3.16835e-05	Emu0117580.1,Emu0177200.1,Emu0178260.1,Emu0190360.1,Emu0177270.1,Emu0103100.1,Emu0122030.1,Emu0143750.1,Emu0177280.1,Emu0179930.1,Emu0087260.1,Emu0062660.1,Emu0158040.1,Emu0177260.1,Emu0184620.1,Emu0177180.1,Emu0038040.1
Biological Process	GO:0031323	regulation of cellular metabolic process	17	976	5.60278e-06	3.16835e-05	Emu0117580.1,Emu0177200.1,Emu0178260.1,Emu0190360.1,Emu0177270.1,Emu0103100.1,Emu0122030.1,Emu0143750.1,Emu0177280.1,Emu0179930.1,Emu0087260.1,Emu0062660.1,Emu0158040.1,Emu0177260.1,Emu0184620.1,Emu0177180.1,Emu0038040.1
Biological Process	GO:0032774	RNA biosynthetic process	17	981	6.01456e-06	3.16835e-05	Emu0117580.1,Emu0177200.1,Emu0178260.1,Emu0190360.1,Emu0177270.1,Emu0103100.1,Emu0122030.1,Emu0143750.1,Emu0177280.1,Emu0179930.1,Emu0087260.1,Emu0062660.1,Emu0158040.1,Emu0177260.1,Emu0184620.1,Emu0177180.1,Emu0038040.1
Biological Process	GO:0034654	nucleobase-containing compound biosynthetic process	18	1081	5.87428e-06	3.16835e-05	Emu0117580.1,Emu0177200.1,Emu0178260.1,Emu0190360.1,Emu0177270.1,Emu0103100.1,Emu0122030.1,Emu0143750.1,Emu0177280.1,Emu0179930.1,Emu0087260.1,Emu0056270.1,Emu0062660.1,Emu0158040.1,Emu0177260.1,Emu0184620.1,Emu0177180.1,Emu0038040.1
Biological Process	GO:0097659	nucleic acid-templated transcription	17	978	5.76433e-06	3.16835e-05	Emu0117580.1,Emu0177200.1,Emu0178260.1,Emu0190360.1,Emu0177270.1,Emu0103100.1,Emu0122030.1,Emu0143750.1,Emu0177280.1,Emu0179930.1,Emu0087260.1,Emu0062660.1,Emu0158040.1,Emu0177260.1,Emu0184620.1,Emu0177180.1,Emu0038040.1
Cellular Component	GO:0097730	non-motile cilium	2	7	5.75237e-06	3.16835e-05	Emu0079450.1,Emu0079470.1
Molecular Function	GO:0001637	G protein-coupled chemoattractant receptor activity	3	22	6.08554e-06	3.16835e-05	Emu0155720.1,Emu0155700.1,Emu0155710.1
Molecular Function	GO:0004950	chemokine receptor activity	3	22	6.08554e-06	3.16835e-05	Emu0155720.1,Emu0155700.1,Emu0155710.1
Molecular Function	GO:0003700	DNA-binding transcription factor activity	12	525	6.27283e-06	3.21483e-05	Emu0103100.1,Emu0143750.1,Emu0122030.1,Emu0117580.1,Emu0179930.1,Emu0087260.1,Emu0062660.1,Emu0178260.1,Emu0190360.1,Emu0158040.1,Emu0184620.1,Emu0038040.1
Biological Process	GO:0060255	regulation of macromolecule metabolic process	17	988	6.63704e-06	3.34915e-05	Emu0117580.1,Emu0177200.1,Emu0178260.1,Emu0190360.1,Emu0177270.1,Emu0103100.1,Emu0122030.1,Emu0143750.1,Emu0177280.1,Emu0179930.1,Emu0087260.1,Emu0062660.1,Emu0158040.1,Emu0177260.1,Emu0184620.1,Emu0177180.1,Emu0038040.1
Biological Process	GO:0019438	aromatic compound biosynthetic process	18	1099	7.45325e-06	3.70404e-05	Emu0117580.1,Emu0177200.1,Emu0178260.1,Emu0190360.1,Emu0177270.1,Emu0103100.1,Emu0122030.1,Emu0143750.1,Emu0177280.1,Emu0179930.1,Emu0087260.1,Emu0056270.1,Emu0062660.1,Emu0158040.1,Emu0177260.1,Emu0184620.1,Emu0177180.1,Emu0038040.1
Biological Process	GO:0018130	heterocycle biosynthetic process	18	1105	8.05933e-06	3.94546e-05	Emu0117580.1,Emu0177200.1,Emu0178260.1,Emu0190360.1,Emu0177270.1,Emu0103100.1,Emu0122030.1,Emu0143750.1,Emu0177280.1,Emu0179930.1,Emu0087260.1,Emu0056270.1,Emu0062660.1,Emu0158040.1,Emu0177260.1,Emu0184620.1,Emu0177180.1,Emu0038040.1
Biological Process	GO:0019222	regulation of metabolic process	17	1014	9.49179e-06	4.51204e-05	Emu0117580.1,Emu0177200.1,Emu0178260.1,Emu0190360.1,Emu0177270.1,Emu0103100.1,Emu0122030.1,Emu0143750.1,Emu0177280.1,Emu0179930.1,Emu0087260.1,Emu0062660.1,Emu0158040.1,Emu0177260.1,Emu0184620.1,Emu0177180.1,Emu0038040.1
Biological Process	GO:1901362	organic cyclic compound biosynthetic process	18	1117	9.40713e-06	4.51204e-05	Emu0117580.1,Emu0177200.1,Emu0178260.1,Emu0190360.1,Emu0177270.1,Emu0103100.1,Emu0122030.1,Emu0143750.1,Emu0177280.1,Emu0179930.1,Emu0087260.1,Emu0056270.1,Emu0062660.1,Emu0158040.1,Emu0177260.1,Emu0184620.1,Emu0177180.1,Emu0038040.1
Molecular Function	GO:0004896	cytokine receptor activity	3	28	1.66051e-05	7.78066e-05	Emu0155720.1,Emu0155700.1,Emu0155710.1
Molecular Function	GO:0140110	transcription regulator activity	12	579	1.78358e-05	8.23964e-05	Emu0103100.1,Emu0143750.1,Emu0122030.1,Emu0117580.1,Emu0179930.1,Emu0087260.1,Emu0062660.1,Emu0178260.1,Emu0190360.1,Emu0158040.1,Emu0184620.1,Emu0038040.1
Molecular Function	GO:0140375	immune receptor activity	3	30	2.20374e-05	0.000100392	Emu0155720.1,Emu0155700.1,Emu0155710.1
Biological Process	GO:0060828	regulation of canonical Wnt signaling pathway	2	11	2.6684e-05	0.000118275	Emu0079450.1,Emu0079470.1
Molecular Function	GO:0008374	O-acyltransferase activity	2	11	2.6684e-05	0.000118275	Emu0058920.1,Emu0175240.1
Biological Process	GO:0048731	system development	8	285	2.90953e-05	0.000127243	Emu0142330.1,Emu0010370.1,Emu0010360.1,Emu0053090.1,Emu0010410.1,Emu0086920.1,Emu0010390.1,Emu0010400.1
Biological Process	GO:0006189	'de novo' IMP biosynthetic process	1	2	3.06914e-05	0.000132458	Emu0056270.1
Biological Process	GO:0030178	negative regulation of Wnt signaling pathway	2	12	3.54354e-05	0.000150946	Emu0079450.1,Emu0079470.1
Molecular Function	GO:0003676	nucleic acid binding	26	2199	3.67887e-05	0.000154701	Emu0015370.1,Emu0094450.1,Emu0177200.1,Emu0116390.1,Emu0195480.1,Emu0108850.1,Emu0007200.1,Emu0071480.1,Emu0009440.1,Emu0177270.1,Emu0030990.1,Emu0022530.1,Emu0103100.1,Emu0143750.1,Emu0014910.1,Emu0081370.1,Emu0177280.1,Emu0010200.1,Emu0062660.1,Emu0215350.1,Emu0035120.1,Emu0070670.1,Emu0191280.1,Emu0177260.1,Emu0180140.1,Emu0177180.1
Cellular Component	GO:0005856	cytoskeleton	9	411	9.33361e-05	0.000387522	Emu0079450.1,Emu0010370.1,Emu0010360.1,Emu0053090.1,Emu0010410.1,Emu0111760.1,Emu0010390.1,Emu0010400.1,Emu0079470.1
Biological Process	GO:0044271	cellular nitrogen compound biosynthetic process	18	1322	9.65084e-05	0.000395684	Emu0117580.1,Emu0177200.1,Emu0178260.1,Emu0190360.1,Emu0177270.1,Emu0103100.1,Emu0122030.1,Emu0143750.1,Emu0177280.1,Emu0179930.1,Emu0087260.1,Emu0056270.1,Emu0062660.1,Emu0158040.1,Emu0177260.1,Emu0184620.1,Emu0177180.1,Emu0038040.1
Biological Process	GO:0060070	canonical Wnt signaling pathway	2	17	0.000107342	0.00043467	Emu0079450.1,Emu0079470.1
Biological Process	GO:0044237	cellular metabolic process	34	3487	0.000122113	0.000488453	Emu0015370.1,Emu0117580.1,Emu0003440.1,Emu0195480.1,Emu0108850.1,Emu0178260.1,Emu0103100.1,Emu0183340.1,Emu0143750.1,Emu0179930.1,Emu0177280.1,Emu0056270.1,Emu0035120.1,Emu0177260.1,Emu0184620.1,Emu0038040.1,Emu0173140.1,Emu0116390.1,Emu0177200.1,Emu0003740.1,Emu0007200.1,Emu0071480.1,Emu0190360.1,Emu0164580.1,Emu0177270.1,Emu0030990.1,Emu0081370.1,Emu0014910.1,Emu0122030.1,Emu0087260.1,Emu006266…
Biological Process	GO:0043170	macromolecule metabolic process	33	3369	0.000146373	0.00057844	Emu0015370.1,Emu0117580.1,Emu0003440.1,Emu0195480.1,Emu0108850.1,Emu0178260.1,Emu0103100.1,Emu0183340.1,Emu0143750.1,Emu0179930.1,Emu0177280.1,Emu0035120.1,Emu0177260.1,Emu0184620.1,Emu0038040.1,Emu0173140.1,Emu0116390.1,Emu0177200.1,Emu0003740.1,Emu0007200.1,Emu0071480.1,Emu0190360.1,Emu0164580.1,Emu0177270.1,Emu0030990.1,Emu0081370.1,Emu0014910.1,Emu0122030.1,Emu0087260.1,Emu0062660.1,Emu015804…
Biological Process	GO:0016070	RNA metabolic process	17	1251	0.000150904	0.000578711	Emu0117580.1,Emu0177200.1,Emu0178260.1,Emu0190360.1,Emu0177270.1,Emu0103100.1,Emu0122030.1,Emu0143750.1,Emu0177280.1,Emu0179930.1,Emu0087260.1,Emu0062660.1,Emu0158040.1,Emu0177260.1,Emu0184620.1,Emu0177180.1,Emu0038040.1
Cellular Component	GO:0005777	peroxisome	2	19	0.000151735	0.000578711	Emu0062160.1,Emu0062170.1
Cellular Component	GO:0042579	microbody	2	19	0.000151735	0.000578711	Emu0062160.1,Emu0062170.1
Biological Process	GO:0035023	regulation of Rho protein signal transduction	4	96	0.000195975	0.000738848	Emu0114730.1,Emu0086590.1,Emu0015060.1,Emu0062980.1
Biological Process	GO:0006807	nitrogen compound metabolic process	34	3611	0.000252907	0.000942652	Emu0015370.1,Emu0117580.1,Emu0003440.1,Emu0195480.1,Emu0108850.1,Emu0178260.1,Emu0103100.1,Emu0183340.1,Emu0143750.1,Emu0179930.1,Emu0177280.1,Emu0056270.1,Emu0035120.1,Emu0177260.1,Emu0184620.1,Emu0038040.1,Emu0173140.1,Emu0116390.1,Emu0177200.1,Emu0003740.1,Emu0007200.1,Emu0071480.1,Emu0190360.1,Emu0164580.1,Emu0177270.1,Emu0030990.1,Emu0081370.1,Emu0014910.1,Emu0122030.1,Emu0087260.1,Emu006266…
Biological Process	GO:0007266	Rho protein signal transduction	4	102	0.000260168	0.000948166	Emu0114730.1,Emu0086590.1,Emu0015060.1,Emu0062980.1
Molecular Function	GO:0046983	protein dimerization activity	6	225	0.000257572	0.000948166	Emu0177260.1,Emu0178230.1,Emu0177280.1,Emu0177270.1,Emu0177200.1,Emu0177180.1
Biological Process	GO:0007275	multicellular organism development	8	382	0.000271074	0.000972914	Emu0142330.1,Emu0010370.1,Emu0010360.1,Emu0053090.1,Emu0010410.1,Emu0086920.1,Emu0010390.1,Emu0010400.1
Biological Process	GO:0030111	regulation of Wnt signaling pathway	2	23	0.000272891	0.000972914	Emu0079450.1,Emu0079470.1
Biological Process	GO:0006935	chemotaxis	3	61	0.000367999	0.00128408	Emu0155720.1,Emu0155700.1,Emu0155710.1
Biological Process	GO:0042330	taxis	3	61	0.000367999	0.00128408	Emu0155720.1,Emu0155700.1,Emu0155710.1
Biological Process	GO:0034645	cellular macromolecule biosynthetic process	17	1347	0.000376422	0.00129965	Emu0117580.1,Emu0177200.1,Emu0178260.1,Emu0190360.1,Emu0177270.1,Emu0103100.1,Emu0122030.1,Emu0143750.1,Emu0177280.1,Emu0179930.1,Emu0087260.1,Emu0062660.1,Emu0158040.1,Emu0177260.1,Emu0184620.1,Emu0177180.1,Emu0038040.1
Biological Process	GO:0009059	macromolecule biosynthetic process	17	1357	0.000411688	0.0014066	Emu0117580.1,Emu0177200.1,Emu0178260.1,Emu0190360.1,Emu0177270.1,Emu0103100.1,Emu0122030.1,Emu0143750.1,Emu0177280.1,Emu0179930.1,Emu0087260.1,Emu0062660.1,Emu0158040.1,Emu0177260.1,Emu0184620.1,Emu0177180.1,Emu0038040.1
Cellular Component	GO:0005929	cilium	2	27	0.000443516	0.00149972	Emu0079450.1,Emu0079470.1
Molecular Function	GO:0005085	guanyl-nucleotide exchange factor activity	3	65	0.000469429	0.00157115	Emu0086590.1,Emu0120140.1,Emu0062980.1
Biological Process	GO:0048856	anatomical structure development	8	414	0.000487641	0.00161562	Emu0142330.1,Emu0010370.1,Emu0010360.1,Emu0053090.1,Emu0010410.1,Emu0086920.1,Emu0010390.1,Emu0010400.1
Biological Process	GO:0043547	positive regulation of GTPase activity	2	28	0.000494745	0.00162276	Emu0086590.1,Emu0062980.1
Biological Process	GO:0046578	regulation of Ras protein signal transduction	4	120	0.00055049	0.00178773	Emu0114730.1,Emu0086590.1,Emu0015060.1,Emu0062980.1
Cellular Component	GO:0043228	non-membrane-bounded organelle	11	714	0.000575081	0.00183133	Emu0079450.1,Emu0010370.1,Emu0010360.1,Emu0053090.1,Emu0010410.1,Emu0111760.1,Emu0010390.1,Emu0010400.1,Emu0079470.1,Emu0180140.1,Emu0022530.1
Cellular Component	GO:0043232	intracellular non-membrane-bounded organelle	11	714	0.000575081	0.00183133	Emu0079450.1,Emu0010370.1,Emu0010360.1,Emu0053090.1,Emu0010410.1,Emu0111760.1,Emu0010390.1,Emu0010400.1,Emu0079470.1,Emu0180140.1,Emu0022530.1
Molecular Function	GO:0016758	hexosyltransferase activity	4	122	0.00059358	0.00187206	Emu0002460.1,Emu0110790.1,Emu0002450.1,Emu0128300.1
Biological Process	GO:0051345	positive regulation of hydrolase activity	2	30	0.000608239	0.00190002	Emu0086590.1,Emu0062980.1
Biological Process	GO:0006188	IMP biosynthetic process	1	7	0.00063292	0.0019222	Emu0056270.1
Biological Process	GO:0046040	IMP metabolic process	1	7	0.00063292	0.0019222	Emu0056270.1
Biological Process	GO:0050794	regulation of cellular process	30	3174	0.000621794	0.0019222	Emu0117580.1,Emu0155710.1,Emu0177200.1,Emu0111760.1,Emu0086920.1,Emu0178260.1,Emu0190360.1,Emu0177270.1,Emu0086590.1,Emu0114730.1,Emu0155720.1,Emu0155700.1,Emu0079450.1,Emu0103100.1,Emu0143750.1,Emu0122030.1,Emu0179930.1,Emu0177280.1,Emu0120140.1,Emu0062980.1,Emu0087260.1,Emu0062660.1,Emu0015060.1,Emu0177260.1,Emu0158040.1,Emu0079470.1,Emu0184620.1,Emu0030850.1,Emu0177180.1,Emu0038040.1
Molecular Function	GO:0004175	endopeptidase activity	7	344	0.000656106	0.00195639	Emu0103100.1,Emu0191280.1,Emu0143750.1,Emu0116390.1,Emu0195480.1,Emu0108850.1,Emu0062660.1
Molecular Function	GO:0005198	structural molecule activity	7	344	0.000656106	0.00195639	Emu0010400.1,Emu0010390.1,Emu0058930.1,Emu0010370.1,Emu0010360.1,Emu0053090.1,Emu0010410.1
Biological Process	GO:0008152	metabolic process	38	4417	0.000669347	0.00197789	Emu0015370.1,Emu0117580.1,Emu0003440.1,Emu0195480.1,Emu0108850.1,Emu0128300.1,Emu0178260.1,Emu0002460.1,Emu0103100.1,Emu0183340.1,Emu0143750.1,Emu0179930.1,Emu0177280.1,Emu0056270.1,Emu0035120.1,Emu0177260.1,Emu0184620.1,Emu0038040.1,Emu0173140.1,Emu0116390.1,Emu0177200.1,Emu0003740.1,Emu0007200.1,Emu0071480.1,Emu0190360.1,Emu0110790.1,Emu0164580.1,Emu0177270.1,Emu0030990.1,Emu0002450.1,Emu008137…
Biological Process	GO:0009126	purine nucleoside monophosphate metabolic process	1	8	0.000840838	0.00235722	Emu0056270.1
Biological Process	GO:0009127	purine nucleoside monophosphate biosynthetic process	1	8	0.000840838	0.00235722	Emu0056270.1
Biological Process	GO:0009167	purine ribonucleoside monophosphate metabolic process	1	8	0.000840838	0.00235722	Emu0056270.1
Biological Process	GO:0009168	purine ribonucleoside monophosphate biosynthetic process	1	8	0.000840838	0.00235722	Emu0056270.1
Biological Process	GO:0009966	regulation of signal transduction	6	273	0.000818453	0.00235722	Emu0114730.1,Emu0086590.1,Emu0079450.1,Emu0015060.1,Emu0079470.1,Emu0062980.1
Biological Process	GO:0010467	gene expression	17	1439	0.000827073	0.00235722	Emu0117580.1,Emu0177200.1,Emu0178260.1,Emu0190360.1,Emu0177270.1,Emu0103100.1,Emu0122030.1,Emu0143750.1,Emu0177280.1,Emu0179930.1,Emu0087260.1,Emu0062660.1,Emu0158040.1,Emu0177260.1,Emu0184620.1,Emu0177180.1,Emu0038040.1
Biological Process	GO:0007265	Ras protein signal transduction	4	132	0.000848132	0.00235752	Emu0114730.1,Emu0086590.1,Emu0015060.1,Emu0062980.1
Molecular Function	GO:0016787	hydrolase activity	18	1570	0.000863138	0.00237907	Emu0015370.1,Emu0094450.1,Emu0173140.1,Emu0116390.1,Emu0195480.1,Emu0108850.1,Emu0007200.1,Emu0071480.1,Emu0030990.1,Emu0103100.1,Emu0014910.1,Emu0081370.1,Emu0143750.1,Emu0183340.1,Emu0062660.1,Emu0035120.1,Emu0070670.1,Emu0191280.1
Biological Process	GO:0044249	cellular biosynthetic process	18	1572	0.000876568	0.00239595	Emu0117580.1,Emu0177200.1,Emu0178260.1,Emu0190360.1,Emu0177270.1,Emu0103100.1,Emu0122030.1,Emu0143750.1,Emu0177280.1,Emu0179930.1,Emu0087260.1,Emu0056270.1,Emu0062660.1,Emu0158040.1,Emu0177260.1,Emu0184620.1,Emu0177180.1,Emu0038040.1
Biological Process	GO:0032502	developmental process	8	452	0.000912436	0.00247338	Emu0142330.1,Emu0010370.1,Emu0010360.1,Emu0053090.1,Emu0010410.1,Emu0086920.1,Emu0010390.1,Emu0010400.1
Biological Process	GO:0051056	regulation of small GTPase mediated signal transduction	4	135	0.000938338	0.00252275	Emu0114730.1,Emu0086590.1,Emu0015060.1,Emu0062980.1
Biological Process	GO:0050789	regulation of biological process	30	3277	0.00108957	0.00290552	Emu0117580.1,Emu0155710.1,Emu0177200.1,Emu0111760.1,Emu0086920.1,Emu0178260.1,Emu0190360.1,Emu0177270.1,Emu0086590.1,Emu0114730.1,Emu0155720.1,Emu0155700.1,Emu0079450.1,Emu0103100.1,Emu0143750.1,Emu0122030.1,Emu0179930.1,Emu0177280.1,Emu0120140.1,Emu0062980.1,Emu0087260.1,Emu0062660.1,Emu0015060.1,Emu0177260.1,Emu0158040.1,Emu0079470.1,Emu0184620.1,Emu0030850.1,Emu0177180.1,Emu0038040.1
Biological Process	GO:0044238	primary metabolic process	34	3913	0.00123549	0.00325264	Emu0015370.1,Emu0117580.1,Emu0003440.1,Emu0195480.1,Emu0108850.1,Emu0178260.1,Emu0103100.1,Emu0183340.1,Emu0143750.1,Emu0179930.1,Emu0177280.1,Emu0056270.1,Emu0035120.1,Emu0177260.1,Emu0184620.1,Emu0038040.1,Emu0173140.1,Emu0116390.1,Emu0177200.1,Emu0003740.1,Emu0007200.1,Emu0071480.1,Emu0190360.1,Emu0164580.1,Emu0177270.1,Emu0030990.1,Emu0081370.1,Emu0014910.1,Emu0122030.1,Emu0087260.1,Emu006266…
Biological Process	GO:1901576	organic substance biosynthetic process	18	1618	0.00123957	0.00325264	Emu0117580.1,Emu0177200.1,Emu0178260.1,Emu0190360.1,Emu0177270.1,Emu0103100.1,Emu0122030.1,Emu0143750.1,Emu0177280.1,Emu0179930.1,Emu0087260.1,Emu0056270.1,Emu0062660.1,Emu0158040.1,Emu0177260.1,Emu0184620.1,Emu0177180.1,Emu0038040.1
Biological Process	GO:0009156	ribonucleoside monophosphate biosynthetic process	1	10	0.00134158	0.00346488	Emu0056270.1
Biological Process	GO:0009161	ribonucleoside monophosphate metabolic process	1	10	0.00134158	0.00346488	Emu0056270.1
Biological Process	GO:0010646	regulation of cell communication	6	300	0.00141417	0.0036238	Emu0114730.1,Emu0086590.1,Emu0079450.1,Emu0015060.1,Emu0079470.1,Emu0062980.1
Biological Process	GO:0009124	nucleoside monophosphate biosynthetic process	1	11	0.00163379	0.00415412	Emu0056270.1
Biological Process	GO:0023051	regulation of signaling	6	309	0.00167437	0.00422458	Emu0114730.1,Emu0086590.1,Emu0079450.1,Emu0015060.1,Emu0079470.1,Emu0062980.1
Biological Process	GO:0009058	biosynthetic process	18	1668	0.00177427	0.00444244	Emu0117580.1,Emu0177200.1,Emu0178260.1,Emu0190360.1,Emu0177270.1,Emu0103100.1,Emu0122030.1,Emu0143750.1,Emu0177280.1,Emu0179930.1,Emu0087260.1,Emu0056270.1,Emu0062660.1,Emu0158040.1,Emu0177260.1,Emu0184620.1,Emu0177180.1,Emu0038040.1
Biological Process	GO:0043085	positive regulation of catalytic activity	2	44	0.00187578	0.00466102	Emu0086590.1,Emu0062980.1
Biological Process	GO:0009123	nucleoside monophosphate metabolic process	1	12	0.00195346	0.00481754	Emu0056270.1
Biological Process	GO:0048583	regulation of response to stimulus	6	319	0.00200578	0.00490966	Emu0114730.1,Emu0086590.1,Emu0079450.1,Emu0015060.1,Emu0079470.1,Emu0062980.1
Cellular Component	GO:0042995	cell projection	2	46	0.00213283	0.00514389	Emu0079450.1,Emu0079470.1
Cellular Component	GO:0120025	plasma membrane bounded cell projection	2	46	0.00213283	0.00514389	Emu0079450.1,Emu0079470.1
Biological Process	GO:0065007	biological regulation	30	3419	0.00223499	0.00535093	Emu0117580.1,Emu0155710.1,Emu0177200.1,Emu0111760.1,Emu0086920.1,Emu0178260.1,Emu0190360.1,Emu0177270.1,Emu0086590.1,Emu0114730.1,Emu0155720.1,Emu0155700.1,Emu0079450.1,Emu0103100.1,Emu0143750.1,Emu0122030.1,Emu0179930.1,Emu0177280.1,Emu0120140.1,Emu0062980.1,Emu0087260.1,Emu0062660.1,Emu0015060.1,Emu0177260.1,Emu0158040.1,Emu0079470.1,Emu0184620.1,Emu0030850.1,Emu0177180.1,Emu0038040.1
Biological Process	GO:0009987	cellular process	54	7482	0.00255367	0.0060696	Emu0015370.1,Emu0117580.1,Emu0003440.1,Emu0195480.1,Emu0108850.1,Emu0111760.1,Emu0178260.1,Emu0114730.1,Emu0155720.1,Emu0155700.1,Emu0103100.1,Emu0079450.1,Emu0183340.1,Emu0143750.1,Emu0179930.1,Emu0177280.1,Emu0142330.1,Emu0010370.1,Emu0062980.1,Emu0053090.1,Emu0056270.1,Emu0035120.1,Emu0177260.1,Emu0184620.1,Emu0038040.1,Emu0173140.1,Emu0155710.1,Emu0177200.1,Emu0010410.1,Emu0116390.1,Emu000374…
Biological Process	GO:0071704	organic substance metabolic process	34	4081	0.00268958	0.00634664	Emu0015370.1,Emu0117580.1,Emu0003440.1,Emu0195480.1,Emu0108850.1,Emu0178260.1,Emu0103100.1,Emu0183340.1,Emu0143750.1,Emu0179930.1,Emu0177280.1,Emu0056270.1,Emu0035120.1,Emu0177260.1,Emu0184620.1,Emu0038040.1,Emu0173140.1,Emu0116390.1,Emu0177200.1,Emu0003740.1,Emu0007200.1,Emu0071480.1,Emu0190360.1,Emu0164580.1,Emu0177270.1,Emu0030990.1,Emu0081370.1,Emu0014910.1,Emu0122030.1,Emu0087260.1,Emu006266…
Molecular Function	GO:0001653	peptide receptor activity	3	105	0.00280035	0.0065143	Emu0155720.1,Emu0155700.1,Emu0155710.1
Molecular Function	GO:0008528	G protein-coupled peptide receptor activity	3	105	0.00280035	0.0065143	Emu0155720.1,Emu0155700.1,Emu0155710.1
Biological Process	GO:1902531	regulation of intracellular signal transduction	4	177	0.00308595	0.00712811	Emu0114730.1,Emu0086590.1,Emu0015060.1,Emu0062980.1
Biological Process	GO:0009968	negative regulation of signal transduction	2	53	0.00320056	0.00719029	Emu0079450.1,Emu0079470.1
Biological Process	GO:0010648	negative regulation of cell communication	2	53	0.00320056	0.00719029	Emu0079450.1,Emu0079470.1
Biological Process	GO:0023057	negative regulation of signaling	2	53	0.00320056	0.00719029	Emu0079450.1,Emu0079470.1
Biological Process	GO:0043087	regulation of GTPase activity	2	53	0.00320056	0.00719029	Emu0086590.1,Emu0062980.1
Biological Process	GO:0009605	response to external stimulus	3	113	0.00364735	0.0081383	Emu0155720.1,Emu0155700.1,Emu0155710.1
Biological Process	GO:0044093	positive regulation of molecular function	2	56	0.00374211	0.00823766	Emu0086590.1,Emu0062980.1
Molecular Function	GO:0004725	protein tyrosine phosphatase activity	2	56	0.00374211	0.00823766	Emu0183340.1,Emu0173140.1
Biological Process	GO:0007264	small GTPase mediated signal transduction	5	274	0.00425357	0.0092465	Emu0114730.1,Emu0086590.1,Emu0015060.1,Emu0120140.1,Emu0062980.1
Biological Process	GO:0040011	locomotion	3	118	0.00425677	0.0092465	Emu0155720.1,Emu0155700.1,Emu0155710.1
Biological Process	GO:0048585	negative regulation of response to stimulus	2	63	0.00521321	0.0112496	Emu0079450.1,Emu0079470.1
Biological Process	GO:0051336	regulation of hydrolase activity	2	64	0.00544784	0.011679	Emu0086590.1,Emu0062980.1
Molecular Function	GO:0008233	peptidase activity	7	499	0.00658856	0.0140328	Emu0103100.1,Emu0191280.1,Emu0143750.1,Emu0116390.1,Emu0195480.1,Emu0108850.1,Emu0062660.1
Molecular Function	GO:0016757	glycosyltransferase activity	4	216	0.00713285	0.015094	Emu0002460.1,Emu0110790.1,Emu0002450.1,Emu0128300.1
Biological Process	GO:0032501	multicellular organismal process	8	618	0.00737526	0.015507	Emu0142330.1,Emu0010370.1,Emu0010360.1,Emu0053090.1,Emu0010410.1,Emu0086920.1,Emu0010390.1,Emu0010400.1
Cellular Component	GO:0000786	nucleosome	2	77	0.00908264	0.0189752	Emu0180140.1,Emu0022530.1
Cellular Component	GO:0044815	DNA packaging complex	2	79	0.00974112	0.0200949	Emu0180140.1,Emu0022530.1
Molecular Function	GO:0016747	acyltransferase activity, transferring groups other than amino-acyl groups	2	79	0.00974112	0.0200949	Emu0058920.1,Emu0175240.1
Biological Process	GO:0016055	Wnt signaling pathway	2	80	0.0100805	0.0202848	Emu0079450.1,Emu0079470.1
Biological Process	GO:0198738	cell-cell signaling by wnt	2	80	0.0100805	0.0202848	Emu0079450.1,Emu0079470.1
Biological Process	GO:1905114	cell surface receptor signaling pathway involved in cell-cell signaling	2	80	0.0100805	0.0202848	Emu0079450.1,Emu0079470.1
Cellular Component	GO:0032993	protein-DNA complex	2	80	0.0100805	0.0202848	Emu0180140.1,Emu0022530.1
Molecular Function	GO:0005096	GTPase activator activity	3	153	0.0105171	0.0210342	Emu0086590.1,Emu0120140.1,Emu0062980.1
Cellular Component	GO:0005615	extracellular space	2	84	0.0115067	0.0228739	Emu0014680.1,Emu0014690.1
Biological Process	GO:0006508	proteolysis	7	556	0.0122045	0.0241148	Emu0103100.1,Emu0191280.1,Emu0143750.1,Emu0116390.1,Emu0195480.1,Emu0108850.1,Emu0062660.1
Biological Process	GO:0045010	actin nucleation	1	32	0.0136591	0.0268275	Emu0111760.1
Molecular Function	GO:0005201	extracellular matrix structural constituent	1	33	0.0144883	0.0282866	Emu0058930.1
Molecular Function	GO:0030695	GTPase regulator activity	3	169	0.0147018	0.0283659	Emu0086590.1,Emu0120140.1,Emu0062980.1
Molecular Function	GO:0060589	nucleoside-triphosphatase regulator activity	3	169	0.0147018	0.0283659	Emu0086590.1,Emu0120140.1,Emu0062980.1
Biological Process	GO:0030838	positive regulation of actin filament polymerization	1	35	0.01621	0.0303822	Emu0111760.1
Biological Process	GO:0031334	positive regulation of protein-containing complex assembly	1	35	0.01621	0.0303822	Emu0111760.1
Biological Process	GO:0032273	positive regulation of protein polymerization	1	35	0.01621	0.0303822	Emu0111760.1
Biological Process	GO:0051495	positive regulation of cytoskeleton organization	1	35	0.01621	0.0303822	Emu0111760.1
Biological Process	GO:1902905	positive regulation of supramolecular fiber organization	1	35	0.01621	0.0303822	Emu0111760.1
Biological Process	GO:0044089	positive regulation of cellular component biogenesis	1	36	0.0171021	0.0318721	Emu0111760.1
Biological Process	GO:0050790	regulation of catalytic activity	2	101	0.0188155	0.0346713	Emu0086590.1,Emu0062980.1
Molecular Function	GO:0008047	enzyme activator activity	3	182	0.0187831	0.0346713	Emu0086590.1,Emu0120140.1,Emu0062980.1
Biological Process	GO:0010638	positive regulation of organelle organization	1	38	0.0189475	0.0347195	Emu0111760.1
Biological Process	GO:0051130	positive regulation of cellular component organization	1	43	0.0239065	0.043563	Emu0111760.1
Cellular Component	GO:0000785	chromatin	2	115	0.0263799	0.0478044	Emu0180140.1,Emu0022530.1
Biological Process	GO:0065009	regulation of molecular function	2	119	0.0287988	0.0519012	Emu0086590.1,Emu0062980.1
Cellular Component	GO:0005737	cytoplasm	8	789	0.0312593	0.0560276	Emu0010370.1,Emu0010360.1,Emu0062170.1,Emu0053090.1,Emu0010410.1,Emu0010390.1,Emu0010400.1,Emu0062160.1
Biological Process	GO:0009152	purine ribonucleotide biosynthetic process	1	52	0.0339963	0.0596298	Emu0056270.1
Biological Process	GO:0030833	regulation of actin filament polymerization	1	52	0.0339963	0.0596298	Emu0111760.1
Biological Process	GO:0032271	regulation of protein polymerization	1	52	0.0339963	0.0596298	Emu0111760.1
Molecular Function	GO:0016746	acyltransferase activity	2	127	0.0339783	0.0596298	Emu0058920.1,Emu0175240.1
Biological Process	GO:0043254	regulation of protein-containing complex assembly	1	53	0.035204	0.0614197	Emu0111760.1
Biological Process	GO:0008064	regulation of actin polymerization or depolymerization	1	54	0.0364281	0.0622314	Emu0111760.1
Biological Process	GO:0009260	ribonucleotide biosynthetic process	1	54	0.0364281	0.0622314	Emu0056270.1
Biological Process	GO:0030832	regulation of actin filament length	1	54	0.0364281	0.0622314	Emu0111760.1
Biological Process	GO:0046390	ribose phosphate biosynthetic process	1	54	0.0364281	0.0622314	Emu0056270.1
Biological Process	GO:0006470	protein dephosphorylation	2	131	0.0367376	0.0624349	Emu0183340.1,Emu0173140.1
Biological Process	GO:0030041	actin filament polymerization	1	55	0.0376686	0.0636871	Emu0111760.1
Biological Process	GO:0006164	purine nucleotide biosynthetic process	1	56	0.0389251	0.0654741	Emu0056270.1
Biological Process	GO:0072522	purine-containing compound biosynthetic process	1	58	0.0414856	0.0694248	Emu0056270.1
Molecular Function	GO:0004721	phosphoprotein phosphatase activity	2	139	0.0425913	0.0709135	Emu0183340.1,Emu0173140.1
Biological Process	GO:0032535	regulation of cellular component size	1	60	0.0441078	0.0730674	Emu0111760.1
Biological Process	GO:0110053	regulation of actin filament organization	1	61	0.0454415	0.0748986	Emu0111760.1
Biological Process	GO:1902903	regulation of supramolecular fiber organization	1	62	0.0467901	0.0767357	Emu0111760.1
Biological Process	GO:0008154	actin polymerization or depolymerization	1	65	0.0509226	0.0826863	Emu0111760.1
Molecular Function	GO:1901363	heterocyclic compound binding	28	3914	0.0509049	0.0826863	Emu0015370.1,Emu0094450.1,Emu0003440.1,Emu0177200.1,Emu0116390.1,Emu0195480.1,Emu0108850.1,Emu0003740.1,Emu0007200.1,Emu0071480.1,Emu0009440.1,Emu0177270.1,Emu0030990.1,Emu0022530.1,Emu0103100.1,Emu0143750.1,Emu0014910.1,Emu0081370.1,Emu0177280.1,Emu0010200.1,Emu0062660.1,Emu0215350.1,Emu0035120.1,Emu0070670.1,Emu0191280.1,Emu0177260.1,Emu0180140.1,Emu0177180.1
Molecular Function	GO:0097159	organic cyclic compound binding	28	3917	0.0513566	0.0829802	Emu0015370.1,Emu0094450.1,Emu0003440.1,Emu0177200.1,Emu0116390.1,Emu0195480.1,Emu0108850.1,Emu0003740.1,Emu0007200.1,Emu0071480.1,Emu0009440.1,Emu0177270.1,Emu0030990.1,Emu0022530.1,Emu0103100.1,Emu0143750.1,Emu0014910.1,Emu0081370.1,Emu0177280.1,Emu0010200.1,Emu0062660.1,Emu0215350.1,Emu0035120.1,Emu0070670.1,Emu0191280.1,Emu0177260.1,Emu0180140.1,Emu0177180.1
Biological Process	GO:0051258	protein polymerization	1	67	0.0537482	0.0864186	Emu0111760.1
Biological Process	GO:0044087	regulation of cellular component biogenesis	1	68	0.0551814	0.0882903	Emu0111760.1
Biological Process	GO:0032956	regulation of actin cytoskeleton organization	1	70	0.0580882	0.0920431	Emu0111760.1
Biological Process	GO:0032970	regulation of actin filament-based process	1	70	0.0580882	0.0920431	Emu0111760.1
Biological Process	GO:0016311	dephosphorylation	2	166	0.0655333	0.103341	Emu0183340.1,Emu0173140.1
Biological Process	GO:0007267	cell-cell signaling	2	169	0.0683729	0.107303	Emu0079450.1,Emu0079470.1
Molecular Function	GO:0005179	hormone activity	1	78	0.0702228	0.109681	Emu0063460.1
Cellular Component	GO:0005694	chromosome	2	172	0.071268	0.110786	Emu0180140.1,Emu0022530.1
Biological Process	GO:0042221	response to chemical	3	282	0.0725979	0.112321	Emu0155720.1,Emu0155700.1,Emu0155710.1
Biological Process	GO:0009150	purine ribonucleotide metabolic process	1	81	0.0749698	0.115446	Emu0056270.1
Molecular Function	GO:0016791	phosphatase activity	2	178	0.0772217	0.118359	Emu0183340.1,Emu0173140.1
Biological Process	GO:0009259	ribonucleotide metabolic process	1	83	0.0781902	0.118733	Emu0056270.1
Biological Process	GO:0019693	ribose phosphate metabolic process	1	83	0.0781902	0.118733	Emu0056270.1
Biological Process	GO:0006163	purine nucleotide metabolic process	1	85	0.0814537	0.123119	Emu0056270.1
Biological Process	GO:0072521	purine-containing compound metabolic process	1	88	0.0864266	0.130036	Emu0056270.1
Biological Process	GO:0009165	nucleotide biosynthetic process	1	90	0.0897919	0.133872	Emu0056270.1
Biological Process	GO:1901293	nucleoside phosphate biosynthetic process	1	90	0.0897919	0.133872	Emu0056270.1
Biological Process	GO:0035556	intracellular signal transduction	5	561	0.0927487	0.137654	Emu0114730.1,Emu0086590.1,Emu0015060.1,Emu0120140.1,Emu0062980.1
Biological Process	GO:0051493	regulation of cytoskeleton organization	1	92	0.0931956	0.137694	Emu0111760.1
Biological Process	GO:0007015	actin filament organization	1	96	0.100113	0.147252	Emu0111760.1
Biological Process	GO:0090066	regulation of anatomical structure size	1	99	0.105394	0.153641	Emu0111760.1
Molecular Function	GO:0008017	microtubule binding	1	99	0.105394	0.153641	Emu0111760.1
Biological Process	GO:0048523	negative regulation of cellular process	2	207	0.108871	0.158008	Emu0079450.1,Emu0079470.1
Molecular Function	GO:0030234	enzyme regulator activity	3	335	0.117017	0.169082	Emu0086590.1,Emu0120140.1,Emu0062980.1
Biological Process	GO:0016043	cellular component organization	7	882	0.117732	0.169368	Emu0111760.1,Emu0010400.1,Emu0010390.1,Emu0010370.1,Emu0010360.1,Emu0053090.1,Emu0010410.1
Biological Process	GO:0033043	regulation of organelle organization	1	108	0.121666	0.174264	Emu0111760.1
Biological Process	GO:0097435	supramolecular fiber organization	1	114	0.132835	0.189435	Emu0111760.1
Biological Process	GO:0071840	cellular component organization or biogenesis	7	916	0.137457	0.195177	Emu0111760.1,Emu0010400.1,Emu0010390.1,Emu0010370.1,Emu0010360.1,Emu0053090.1,Emu0010410.1
Cellular Component	GO:0005576	extracellular region	3	358	0.139291	0.196929	Emu0063460.1,Emu0014680.1,Emu0014690.1
Molecular Function	GO:0015631	tubulin binding	1	119	0.142316	0.200342	Emu0111760.1
Cellular Component	GO:0015629	actin cytoskeleton	1	121	0.146149	0.204858	Emu0111760.1
Molecular Function	GO:0140096	catalytic activity, acting on a protein	11	1546	0.149268	0.20834	Emu0103100.1,Emu0183340.1,Emu0143750.1,Emu0003440.1,Emu0173140.1,Emu0116390.1,Emu0195480.1,Emu0108850.1,Emu0003740.1,Emu0062660.1,Emu0191280.1
Biological Process	GO:0048519	negative regulation of biological process	2	241	0.151217	0.210167	Emu0079450.1,Emu0079470.1
Biological Process	GO:0009117	nucleotide metabolic process	1	129	0.161684	0.223766	Emu0056270.1
Molecular Function	GO:0003824	catalytic activity	26	4048	0.165386	0.227927	Emu0015370.1,Emu0094450.1,Emu0003440.1,Emu0173140.1,Emu0116390.1,Emu0195480.1,Emu0108850.1,Emu0003740.1,Emu0128300.1,Emu0007200.1,Emu0071480.1,Emu0002460.1,Emu0110790.1,Emu0058920.1,Emu0002450.1,Emu0030990.1,Emu0103100.1,Emu0183340.1,Emu0143750.1,Emu0014910.1,Emu0081370.1,Emu0062660.1,Emu0035120.1,Emu0070670.1,Emu0191280.1,Emu0175240.1
Biological Process	GO:0006753	nucleoside phosphate metabolic process	1	132	0.167587	0.229994	Emu0056270.1
Molecular Function	GO:0042578	phosphoric ester hydrolase activity	2	263	0.181021	0.247396	Emu0183340.1,Emu0173140.1
Cellular Component	GO:0043229	intracellular organelle	13	1945	0.18974	0.258235	Emu0079450.1,Emu0010370.1,Emu0010360.1,Emu0062170.1,Emu0053090.1,Emu0010410.1,Emu0111760.1,Emu0010390.1,Emu0010400.1,Emu0079470.1,Emu0062160.1,Emu0180140.1,Emu0022530.1
Biological Process	GO:0034622	cellular protein-containing complex assembly	1	147	0.197605	0.267828	Emu0111760.1
Molecular Function	GO:0098772	molecular function regulator	4	557	0.199103	0.268748	Emu0086590.1,Emu0063460.1,Emu0120140.1,Emu0062980.1
Cellular Component	GO:0043226	organelle	13	1966	0.20064	0.269713	Emu0079450.1,Emu0010370.1,Emu0010360.1,Emu0062170.1,Emu0053090.1,Emu0010410.1,Emu0111760.1,Emu0010390.1,Emu0010400.1,Emu0079470.1,Emu0062160.1,Emu0180140.1,Emu0022530.1
Molecular Function	GO:0003677	DNA binding	7	1019	0.206524	0.276489	Emu0177260.1,Emu0180140.1,Emu0177280.1,Emu0177270.1,Emu0177200.1,Emu0177180.1,Emu0022530.1
Biological Process	GO:0055086	nucleobase-containing small molecule metabolic process	1	158	0.220019	0.29217	Emu0056270.1
Biological Process	GO:0090407	organophosphate biosynthetic process	1	158	0.220019	0.29217	Emu0056270.1
Biological Process	GO:0051128	regulation of cellular component organization	1	167	0.238517	0.315457	Emu0111760.1
Biological Process	GO:1901137	carbohydrate derivative biosynthetic process	1	169	0.24264	0.319623	Emu0056270.1
Biological Process	GO:0030029	actin filament-based process	1	174	0.252963	0.330566	Emu0111760.1
Biological Process	GO:0030036	actin cytoskeleton organization	1	174	0.252963	0.330566	Emu0111760.1
Biological Process	GO:0048522	positive regulation of cellular process	1	184	0.273639	0.356165	Emu0111760.1
Biological Process	GO:0007165	signal transduction	12	1971	0.301028	0.390266	Emu0114730.1,Emu0086590.1,Emu0155720.1,Emu0155700.1,Emu0079450.1,Emu0155710.1,Emu0120140.1,Emu0062980.1,Emu0086920.1,Emu0015060.1,Emu0079470.1,Emu0030850.1
Biological Process	GO:0007166	cell surface receptor signaling pathway	2	357	0.320393	0.413736	Emu0079450.1,Emu0079470.1
Molecular Function	GO:0030545	signaling receptor regulator activity	1	211	0.329227	0.420181	Emu0063460.1
Molecular Function	GO:0030546	signaling receptor activator activity	1	211	0.329227	0.420181	Emu0063460.1
Molecular Function	GO:0048018	receptor ligand activity	1	211	0.329227	0.420181	Emu0063460.1
Biological Process	GO:0048518	positive regulation of biological process	1	215	0.337387	0.428926	Emu0111760.1
Biological Process	GO:0023052	signaling	12	2052	0.354509	0.448954	Emu0114730.1,Emu0086590.1,Emu0155720.1,Emu0155700.1,Emu0079450.1,Emu0155710.1,Emu0120140.1,Emu0062980.1,Emu0086920.1,Emu0015060.1,Emu0079470.1,Emu0030850.1
Biological Process	GO:0019538	protein metabolic process	11	1883	0.356021	0.449134	Emu0103100.1,Emu0183340.1,Emu0143750.1,Emu0003440.1,Emu0173140.1,Emu0116390.1,Emu0195480.1,Emu0108850.1,Emu0003740.1,Emu0062660.1,Emu0191280.1
Molecular Function	GO:0005515	protein binding	24	4156	0.365626	0.459484	Emu0180120.1,Emu0003440.1,Emu0173140.1,Emu0177200.1,Emu0003740.1,Emu0111760.1,Emu0095890.1,Emu0092950.1,Emu0177270.1,Emu0022530.1,Emu0114730.1,Emu0063460.1,Emu0177280.1,Emu0142330.1,Emu0015050.1,Emu0062980.1,Emu0095550.1,Emu0207270.1,Emu0177260.1,Emu0178230.1,Emu0186750.1,Emu0177180.1,Emu0183330.1,Emu0219550.1
Biological Process	GO:0065003	protein-containing complex assembly	1	233	0.373716	0.467858	Emu0111760.1
Biological Process	GO:0007154	cell communication	12	2101	0.387781	0.481789	Emu0114730.1,Emu0086590.1,Emu0155720.1,Emu0155700.1,Emu0079450.1,Emu0155710.1,Emu0120140.1,Emu0062980.1,Emu0086920.1,Emu0015060.1,Emu0079470.1,Emu0030850.1
Cellular Component	GO:0005887	integral component of plasma membrane	1	240	0.387639	0.481789	Emu0030850.1
Cellular Component	GO:0031226	intrinsic component of plasma membrane	1	241	0.389617	0.482243	Emu0030850.1
Biological Process	GO:0051716	cellular response to stimulus	12	2117	0.398743	0.491683	Emu0114730.1,Emu0086590.1,Emu0155720.1,Emu0155700.1,Emu0079450.1,Emu0155710.1,Emu0120140.1,Emu0062980.1,Emu0086920.1,Emu0015060.1,Emu0079470.1,Emu0030850.1
Biological Process	GO:0043933	protein-containing complex subunit organization	1	251	0.409245	0.502744	Emu0111760.1
Biological Process	GO:1901564	organonitrogen compound metabolic process	12	2157	0.426272	0.521706	Emu0103100.1,Emu0183340.1,Emu0143750.1,Emu0003440.1,Emu0173140.1,Emu0116390.1,Emu0195480.1,Emu0108850.1,Emu0003740.1,Emu0062660.1,Emu0056270.1,Emu0191280.1
Biological Process	GO:1901135	carbohydrate derivative metabolic process	1	261	0.428571	0.52257	Emu0056270.1
Biological Process	GO:0019637	organophosphate metabolic process	1	266	0.438113	0.532226	Emu0056270.1
Molecular Function	GO:0004930	G protein-coupled receptor activity	3	610	0.443493	0.536773	Emu0155720.1,Emu0155700.1,Emu0155710.1
Biological Process	GO:0007010	cytoskeleton organization	1	288	0.479053	0.577376	Emu0111760.1
Molecular Function	GO:0008270	zinc ion binding	3	640	0.48056	0.577376	Emu0103100.1,Emu0143750.1,Emu0062660.1
Molecular Function	GO:0016740	transferase activity	8	1601	0.541164	0.647816	Emu0003440.1,Emu0003740.1,Emu0128300.1,Emu0002460.1,Emu0110790.1,Emu0002450.1,Emu0058920.1,Emu0175240.1
Molecular Function	GO:0008092	cytoskeletal protein binding	1	327	0.547047	0.652478	Emu0111760.1
Biological Process	GO:0050896	response to stimulus	12	2339	0.550542	0.654267	Emu0114730.1,Emu0086590.1,Emu0155720.1,Emu0155700.1,Emu0079450.1,Emu0155710.1,Emu0120140.1,Emu0062980.1,Emu0086920.1,Emu0015060.1,Emu0079470.1,Emu0030850.1
Biological Process	GO:0006793	phosphorus metabolic process	5	1077	0.560953	0.661843	Emu0183340.1,Emu0003440.1,Emu0173140.1,Emu0003740.1,Emu0056270.1
Biological Process	GO:0006796	phosphate-containing compound metabolic process	5	1077	0.560953	0.661843	Emu0183340.1,Emu0003440.1,Emu0173140.1,Emu0003740.1,Emu0056270.1
Biological Process	GO:0007186	G protein-coupled receptor signaling pathway	3	720	0.574249	0.673018	Emu0155720.1,Emu0155700.1,Emu0155710.1
Biological Process	GO:0022607	cellular component assembly	1	346	0.5779	0.673018	Emu0111760.1
Biological Process	GO:0065008	regulation of biological quality	1	344	0.574724	0.673018	Emu0111760.1
Cellular Component	GO:0005622	intracellular anatomical structure	13	2564	0.578631	0.673018	Emu0079450.1,Emu0010370.1,Emu0010360.1,Emu0062170.1,Emu0053090.1,Emu0010410.1,Emu0111760.1,Emu0010390.1,Emu0010400.1,Emu0079470.1,Emu0062160.1,Emu0180140.1,Emu0022530.1
Molecular Function	GO:0005102	signaling receptor binding	1	362	0.602691	0.698525	Emu0063460.1
Biological Process	GO:0044281	small molecule metabolic process	1	365	0.607217	0.701293	Emu0056270.1
Biological Process	GO:0044085	cellular component biogenesis	1	381	0.630709	0.725868	Emu0111760.1
Molecular Function	GO:0046914	transition metal ion binding	3	805	0.662869	0.760213	Emu0103100.1,Emu0143750.1,Emu0062660.1
Cellular Component	GO:0043227	membrane-bounded organelle	6	1393	0.668395	0.76388	Emu0079450.1,Emu0079470.1,Emu0062160.1,Emu0180140.1,Emu0062170.1,Emu0022530.1
Molecular Function	GO:0004888	transmembrane signaling receptor activity	3	835	0.691067	0.787049	Emu0155720.1,Emu0155700.1,Emu0155710.1
Biological Process	GO:1901566	organonitrogen compound biosynthetic process	1	437	0.704445	0.799509	Emu0056270.1
Biological Process	GO:0006468	protein phosphorylation	2	653	0.71111	0.80429	Emu0003440.1,Emu0003740.1
Cellular Component	GO:0005886	plasma membrane	1	454	0.724304	0.816397	Emu0030850.1
Molecular Function	GO:0004672	protein kinase activity	2	670	0.727498	0.81719	Emu0003440.1,Emu0003740.1
Molecular Function	GO:0038023	signaling receptor activity	3	910	0.754262	0.841489	Emu0155720.1,Emu0155700.1,Emu0155710.1
Molecular Function	GO:0060089	molecular transducer activity	3	910	0.754262	0.841489	Emu0155720.1,Emu0155700.1,Emu0155710.1
Biological Process	GO:0016310	phosphorylation	2	704	0.758121	0.842928	Emu0003440.1,Emu0003740.1
Cellular Component	GO:0071944	cell periphery	1	518	0.789328	0.871715	Emu0030850.1
Molecular Function	GO:0016773	phosphotransferase activity, alcohol group as acceptor	2	741	0.788285	0.871715	Emu0003440.1,Emu0003740.1
Biological Process	GO:0006464	cellular protein modification process	4	1177	0.794786	0.871872	Emu0183340.1,Emu0003440.1,Emu0173140.1,Emu0003740.1
Biological Process	GO:0036211	protein modification process	4	1177	0.794786	0.871872	Emu0183340.1,Emu0003440.1,Emu0173140.1,Emu0003740.1
Biological Process	GO:0006996	organelle organization	1	544	0.811692	0.88745	Emu0111760.1
Biological Process	GO:0043412	macromolecule modification	4	1223	0.82174	0.895451	Emu0183340.1,Emu0003440.1,Emu0173140.1,Emu0003740.1
Molecular Function	GO:0005488	binding	44	8784	0.836382	0.90539	Emu0015370.1,Emu0094450.1,Emu0003440.1,Emu0195480.1,Emu0108850.1,Emu0111760.1,Emu0095890.1,Emu0092950.1,Emu0114730.1,Emu0063460.1,Emu0103100.1,Emu0143750.1,Emu0177280.1,Emu0142330.1,Emu0015050.1,Emu0062980.1,Emu0035120.1,Emu0207270.1,Emu0177260.1,Emu0186750.1,Emu0183330.1,Emu0180120.1,Emu0173140.1,Emu0116390.1,Emu0177200.1,Emu0003740.1,Emu0007200.1,Emu0009440.1,Emu0071480.1,Emu0177270.1,Emu003099…
Molecular Function	GO:0016301	kinase activity	2	806	0.833815	0.90539	Emu0003440.1,Emu0003740.1
Molecular Function	GO:0005509	calcium ion binding	1	623	0.867324	0.935797	Emu0095890.1
Cellular Component	GO:0043231	intracellular membrane-bounded organelle	4	1366	0.888032	0.951877	Emu0062160.1,Emu0180140.1,Emu0062170.1,Emu0022530.1
Molecular Function	GO:0016772	transferase activity, transferring phosphorus-containing groups	2	902	0.885763	0.951877	Emu0003440.1,Emu0003740.1
Cellular Component	GO:0016021	integral component of membrane	7	2036	0.895511	0.956768	Emu0086920.1,Emu0014520.1,Emu0155720.1,Emu0155700.1,Emu0155710.1,Emu0030850.1,Emu0219700.1
Cellular Component	GO:0031224	intrinsic component of membrane	7	2049	0.899448	0.957853	Emu0086920.1,Emu0014520.1,Emu0155720.1,Emu0155700.1,Emu0155710.1,Emu0030850.1,Emu0219700.1
Cellular Component	GO:0005634	nucleus	2	964	0.911202	0.96723	Emu0180140.1,Emu0022530.1
Biological Process	GO:0044267	cellular protein metabolic process	4	1453	0.91719	0.970446	Emu0183340.1,Emu0003440.1,Emu0173140.1,Emu0003740.1
Cellular Component	GO:0016020	membrane	7	3284	0.999093	0.999758	Emu0086920.1,Emu0014520.1,Emu0155720.1,Emu0155700.1,Emu0155710.1,Emu0030850.1,Emu0219700.1
Cellular Component	GO:0032991	protein-containing complex	2	1155	0.960815	0.999758	Emu0180140.1,Emu0022530.1
Cellular Component	GO:0110165	cellular anatomical entity	23	5941	0.985456	0.999758	Emu0014520.1,Emu0155710.1,Emu0010410.1,Emu0014690.1,Emu0111760.1,Emu0086920.1,Emu0010400.1,Emu0022530.1,Emu0155720.1,Emu0155700.1,Emu0063460.1,Emu0079450.1,Emu0010360.1,Emu0010370.1,Emu0053090.1,Emu0062170.1,Emu0010390.1,Emu0014680.1,Emu0062160.1,Emu0079470.1,Emu0180140.1,Emu0030850.1,Emu0219700.1
Molecular Function	GO:0000166	nucleotide binding	2	1715	0.997321	0.999758	Emu0003440.1,Emu0003740.1
Molecular Function	GO:0005524	ATP binding	2	1202	0.968237	0.999758	Emu0003440.1,Emu0003740.1
Molecular Function	GO:0017076	purine nucleotide binding	2	1628	0.99584	0.999758	Emu0003440.1,Emu0003740.1
Molecular Function	GO:0030554	adenyl nucleotide binding	2	1220	0.970717	0.999758	Emu0003440.1,Emu0003740.1
Molecular Function	GO:0032553	ribonucleotide binding	2	1630	0.995882	0.999758	Emu0003440.1,Emu0003740.1
Molecular Function	GO:0032555	purine ribonucleotide binding	2	1624	0.995756	0.999758	Emu0003440.1,Emu0003740.1
Molecular Function	GO:0032559	adenyl ribonucleotide binding	2	1219	0.970584	0.999758	Emu0003440.1,Emu0003740.1
Molecular Function	GO:0035639	purine ribonucleoside triphosphate binding	2	1595	0.995094	0.999758	Emu0003440.1,Emu0003740.1
Molecular Function	GO:0036094	small molecule binding	2	1834	0.998551	0.999758	Emu0003440.1,Emu0003740.1
Molecular Function	GO:0043167	ion binding	6	3309	0.999758	0.999758	Emu0095890.1,Emu0103100.1,Emu0143750.1,Emu0003440.1,Emu0003740.1,Emu0062660.1
Molecular Function	GO:0043168	anion binding	2	1758	0.997851	0.999758	Emu0003440.1,Emu0003740.1
Molecular Function	GO:0043169	cation binding	4	1652	0.960407	0.999758	Emu0095890.1,Emu0103100.1,Emu0143750.1,Emu0062660.1
Molecular Function	GO:0046872	metal ion binding	4	1643	0.959008	0.999758	Emu0095890.1,Emu0103100.1,Emu0143750.1,Emu0062660.1
Molecular Function	GO:0097367	carbohydrate derivative binding	2	1695	0.997034	0.999758	Emu0003440.1,Emu0003740.1
Molecular Function	GO:1901265	nucleoside phosphate binding	2	1715	0.997321	0.999758	Emu0003440.1,Emu0003740.1

## Sheet: KEGG enrichment (contraction)
Pathway Hierarchy1	Pathway Hierarchy2	KEGG Pathway	Pathway ID	Gene Number	Background number	P-Value	Q-Value	Gene IDs	Hyperlink
Metabolism	Information processing in viruses	ABC transporters	ko02010	11	50	4.31041e-20	2.02589e-18	Emu0095360.1,Emu0020350.1,Emu0024950.1,Emu0042580.1,Emu0015670.1,Emu0188860.1,Emu0161600.1,Emu0106870.1,Emu0135950.1,Emu0023120.1,Emu0119570.1	http://www.genome.jp/kegg-bin/show_pathway?ko02010/K05032%09yellow/K05672%09yellow/K05674%09yellow/K05668%09yellow/K05673%09yellow/K05666%09yellow/K05665%09yellow/K05667%09yellow
Organismal Systems	Development and regeneration	Axon guidance	ko04360	18	332	2.47875e-19	5.82506e-18	Emu0079310.1,Emu0186280.1,Emu0002880.1,Emu0002820.1,Emu0070400.1,Emu0177470.1,Emu0079300.1,Emu0172740.1,Emu0127250.1,Emu0081300.1,Emu0008330.1,Emu0054150.1,Emu0080060.1,Emu0125930.1,Emu0060140.1,Emu0147820.1,Emu0121720.1,Emu0017600.1	http://www.genome.jp/kegg-bin/show_pathway?ko04360/K05103%09yellow/K05109%09yellow/K05104%09yellow/K05107%09yellow/K05113%09yellow/K05111%09yellow/K05112%09yellow/K05105%09yellow/K05108%09yellow/K05110%09yellow/K05106%09yellow
Organismal Systems	Drug resistance: antimicrobial	Antifolate resistance	ko01523	6	40	4.78042e-11	7.48932e-10	Emu0188860.1,Emu0042580.1,Emu0161600.1,Emu0135950.1,Emu0106870.1,Emu0119570.1	http://www.genome.jp/kegg-bin/show_pathway?ko01523/K05673%09yellow/K05668%09yellow/K05666%09yellow/K05667%09yellow/K05665%09yellow
Organismal Systems	Immune system	Antigen processing and presentation	ko04612	6	70	2.8535e-09	3.35286e-08	Emu0125000.1,Emu0085400.1,Emu0065320.1,Emu0065300.1,Emu0194600.1,Emu0076440.1	http://www.genome.jp/kegg-bin/show_pathway?ko04612/K09490%09yellow/K03283%09yellow
Organismal Systems	Infectious disease: bacterial	Legionellosis	ko05134	5	75	1.62911e-07	1.53137e-06	Emu0085400.1,Emu0065320.1,Emu0065300.1,Emu0194600.1,Emu0076440.1	http://www.genome.jp/kegg-bin/show_pathway?ko05134/K03283%09yellow
Organismal Systems	Aging	Longevity regulating pathway - multiple species	ko04213	5	99	8.54026e-07	6.68987e-06	Emu0085400.1,Emu0065320.1,Emu0065300.1,Emu0194600.1,Emu0076440.1	http://www.genome.jp/kegg-bin/show_pathway?ko04213/K03283%09yellow
Metabolism	Folding, sorting and degradation	Protein processing in endoplasmic reticulum	ko04141	6	189	2.70588e-06	1.5897e-05	Emu0085400.1,Emu0065320.1,Emu0125000.1,Emu0065300.1,Emu0194600.1,Emu0076440.1	http://www.genome.jp/kegg-bin/show_pathway?ko04141/K03283%09yellow/K09490%09yellow
Organismal Systems	Immune disease	Systemic lupus erythematosus	ko05322	5	119	2.51639e-06	1.5897e-05	Emu0065080.1,Emu0213330.1,Emu0133320.1,Emu0133150.1,Emu0137440.1	http://www.genome.jp/kegg-bin/show_pathway?ko05322/K11253%09yellow
Metabolism	Not included in regular maps	Spliceosome	ko03040	5	137	5.69866e-06	2.67837e-05	Emu0085400.1,Emu0065320.1,Emu0065300.1,Emu0194600.1,Emu0076440.1	http://www.genome.jp/kegg-bin/show_pathway?ko03040/K03283%09yellow
Organismal Systems	Infectious disease: parasitic	Toxoplasmosis	ko05145	5	136	5.46266e-06	2.67837e-05	Emu0085400.1,Emu0065320.1,Emu0065300.1,Emu0194600.1,Emu0076440.1	http://www.genome.jp/kegg-bin/show_pathway?ko05145/K03283%09yellow
Metabolism	Information processing in viruses	MAPK signaling pathway	ko04010	8	434	1.06429e-05	4.16846e-05	Emu0065300.1,Emu0194600.1,Emu0079310.1,Emu0065320.1,Emu0085400.1,Emu0079300.1,Emu0172740.1,Emu0076440.1	http://www.genome.jp/kegg-bin/show_pathway?ko04010/K03283%09yellow/K05103%09yellow
Organismal Systems	Infectious disease: viral	Measles	ko05162	5	152	1.03541e-05	4.16846e-05	Emu0085400.1,Emu0065320.1,Emu0065300.1,Emu0194600.1,Emu0076440.1	http://www.genome.jp/kegg-bin/show_pathway?ko05162/K03283%09yellow
Organismal Systems	Endocrine system	Estrogen signaling pathway	ko04915	5	169	1.89413e-05	6.84799e-05	Emu0085400.1,Emu0065320.1,Emu0065300.1,Emu0194600.1,Emu0076440.1	http://www.genome.jp/kegg-bin/show_pathway?ko04915/K03283%09yellow
Organismal Systems	Cardiovascular disease	Lipid and atherosclerosis	ko05417	6	266	2.52528e-05	8.47773e-05	Emu0125000.1,Emu0085400.1,Emu0065320.1,Emu0065300.1,Emu0194600.1,Emu0076440.1	http://www.genome.jp/kegg-bin/show_pathway?ko05417/K09490%09yellow/K03283%09yellow
Organismal Systems	Immune system	Neutrophil extracellular trap formation	ko04613	5	186	3.25377e-05	0.000101951	Emu0065080.1,Emu0213330.1,Emu0133320.1,Emu0133150.1,Emu0137440.1	http://www.genome.jp/kegg-bin/show_pathway?ko04613/K11253%09yellow
Organismal Systems	Substance dependence	Alcoholism	ko05034	5	197	4.48961e-05	0.000131882	Emu0065080.1,Emu0213330.1,Emu0133320.1,Emu0133150.1,Emu0137440.1	http://www.genome.jp/kegg-bin/show_pathway?ko05034/K11253%09yellow
Organismal Systems	Neurodegenerative disease	Prion disease	ko05020	6	343	0.000125809	0.000347826	Emu0085400.1,Emu0065320.1,Emu0125000.1,Emu0065300.1,Emu0194600.1,Emu0076440.1	http://www.genome.jp/kegg-bin/show_pathway?ko05020/K03283%09yellow/K09490%09yellow
Organismal Systems	Environmental adaptation	Transcriptional misregulation in cancer	ko05202	5	260	0.000206673	0.000539647	Emu0065080.1,Emu0213330.1,Emu0133320.1,Emu0133150.1,Emu0137440.1	http://www.genome.jp/kegg-bin/show_pathway?ko05202/K11253%09yellow
Organismal Systems	Digestive system	Vitamin digestion and absorption	ko04977	2	37	0.000246081	0.000608727	Emu0106870.1,Emu0119570.1	http://www.genome.jp/kegg-bin/show_pathway?ko04977/K05665%09yellow
Organismal Systems	Digestive system	Bile secretion	ko04976	3	110	0.000475603	0.00111767	Emu0188860.1,Emu0161600.1,Emu0135950.1	http://www.genome.jp/kegg-bin/show_pathway?ko04976/K05673%09yellow/K05666%09yellow/K05667%09yellow
Organismal Systems	Infectious disease: bacterial	Shigellosis	ko05131	5	342	0.00088517	0.00198109	Emu0065080.1,Emu0213330.1,Emu0133320.1,Emu0133150.1,Emu0137440.1	http://www.genome.jp/kegg-bin/show_pathway?ko05131/K11253%09yellow
Cellular Processes	Transport and catabolism	Endocytosis	ko04144	5	356	0.00108941	0.00232738	Emu0085400.1,Emu0065320.1,Emu0065300.1,Emu0194600.1,Emu0076440.1	http://www.genome.jp/kegg-bin/show_pathway?ko04144/K03283%09yellow
Metabolism	Folding, sorting and degradation	Protein export	ko03060	1	22	0.00238806	0.00467661	Emu0125000.1	http://www.genome.jp/kegg-bin/show_pathway?ko03060/K09490%09yellow
Metabolism	Lipid metabolism	Steroid biosynthesis	ko00100	1	22	0.00238806	0.00467661	Emu0122250.1	http://www.genome.jp/kegg-bin/show_pathway?ko00100/K12298%09yellow
Metabolism	Replication and repair	Homologous recombination	ko03440	1	37	0.00667065	0.0125408	Emu0144150.1	http://www.genome.jp/kegg-bin/show_pathway?ko03440/K10728%09yellow
Organismal Systems	Digestive system	Fat digestion and absorption	ko04975	1	56	0.014821	0.0267918	Emu0122250.1	http://www.genome.jp/kegg-bin/show_pathway?ko04975/K12298%09yellow
Metabolism	Information processing in viruses	Ras signaling pathway	ko04014	3	316	0.0204529	0.0356032	Emu0079300.1,Emu0079310.1,Emu0172740.1	http://www.genome.jp/kegg-bin/show_pathway?ko04014/K05103%09yellow
Metabolism	Information processing in viruses	Sphingolipid signaling pathway	ko04071	2	179	0.0214499	0.0360052	Emu0106870.1,Emu0119570.1	http://www.genome.jp/kegg-bin/show_pathway?ko04071/K05665%09yellow
Metabolism	Information processing in viruses	Rap1 signaling pathway	ko04015	3	340	0.0259183	0.0412104	Emu0079300.1,Emu0079310.1,Emu0172740.1	http://www.genome.jp/kegg-bin/show_pathway?ko04015/K05103%09yellow
Metabolism	Lipid metabolism	Glycerolipid metabolism	ko00561	1	76	0.0263045	0.0412104	Emu0122250.1	http://www.genome.jp/kegg-bin/show_pathway?ko00561/K12298%09yellow
Metabolism	Folding, sorting and degradation	RNA degradation	ko03018	1	82	0.0302705	0.0431125	Emu0043650.1	http://www.genome.jp/kegg-bin/show_pathway?ko03018/K04043%09yellow
Organismal Systems	Drug resistance: antimicrobial	Platinum drug resistance	ko01524	1	82	0.0302705	0.0431125	Emu0161600.1	http://www.genome.jp/kegg-bin/show_pathway?ko01524/K05666%09yellow
Organismal Systems	Endocrine and metabolic disease	Type II diabetes mellitus	ko04930	1	81	0.0295938	0.0431125	Emu0095360.1	http://www.genome.jp/kegg-bin/show_pathway?ko04930/K05032%09yellow
Metabolism	Information processing in viruses	Cell adhesion molecules	ko04514	2	225	0.0384876	0.0532035	Emu0129990.1,Emu0102690.1	http://www.genome.jp/kegg-bin/show_pathway?ko04514/K07380%09yellow/K07379%09yellow
Organismal Systems	Endocrine system	Thyroid hormone synthesis	ko04918	1	98	0.0419046	0.0562719	Emu0125000.1	http://www.genome.jp/kegg-bin/show_pathway?ko04918/K09490%09yellow
Organismal Systems	Environmental adaptation	MicroRNAs in cancer	ko05206	2	237	0.043799	0.057182	Emu0106870.1,Emu0119570.1	http://www.genome.jp/kegg-bin/show_pathway?ko05206/K05665%09yellow
Organismal Systems	Aging	Longevity regulating pathway - worm	ko04212	1	105	0.0474438	0.0602664	Emu0043650.1	http://www.genome.jp/kegg-bin/show_pathway?ko04212/K04043%09yellow
Metabolism	Information processing in viruses	PI3K-Akt signaling pathway	ko04151	3	469	0.0694117	0.0858513	Emu0079300.1,Emu0079310.1,Emu0172740.1	http://www.genome.jp/kegg-bin/show_pathway?ko04151/K05103%09yellow
Organismal Systems	Endocrine system	Insulin secretion	ko04911	1	140	0.0786534	0.0947874	Emu0095360.1	http://www.genome.jp/kegg-bin/show_pathway?ko04911/K05032%09yellow
Organismal Systems	Development and regeneration	Axon regeneration	ko04361	1	152	0.09051	0.103755	Emu0054150.1	http://www.genome.jp/kegg-bin/show_pathway?ko04361/K05110%09yellow
Organismal Systems	Digestive system	Pancreatic secretion	ko04972	1	151	0.0895024	0.103755	Emu0122250.1	http://www.genome.jp/kegg-bin/show_pathway?ko04972/K12298%09yellow
Organismal Systems	Infectious disease: bacterial	Tuberculosis	ko05152	1	209	0.152652	0.170825	Emu0043650.1	http://www.genome.jp/kegg-bin/show_pathway?ko05152/K04043%09yellow
Organismal Systems	Neurodegenerative disease	Parkinson disease	ko05012	1	277	0.234287	0.256081	Emu0125000.1	http://www.genome.jp/kegg-bin/show_pathway?ko05012/K09490%09yellow
Metabolism	Information processing in viruses	cAMP signaling pathway	ko04024	1	362	0.339004	0.356616	Emu0188860.1	http://www.genome.jp/kegg-bin/show_pathway?ko04024/K05673%09yellow
Organismal Systems	Neurodegenerative disease	Huntington disease	ko05016	1	364	0.341441	0.356616	Emu0185010.1	http://www.genome.jp/kegg-bin/show_pathway?ko05016/K05625%09yellow
Organismal Systems	Neurodegenerative disease	Amyotrophic lateral sclerosis	ko05014	1	417	0.404896	0.413698	Emu0125000.1	http://www.genome.jp/kegg-bin/show_pathway?ko05014/K09490%09yellow
Organismal Systems	Neurodegenerative disease	Pathways of neurodegeneration - multiple diseases	ko05022	1	595	0.593375	0.593375	Emu0125000.1	http://www.genome.jp/kegg-bin/show_pathway?ko05022/K09490%09yellow

## Sheet: GO enrichment (contraction)
GO_class	GO ID	GO_term	Hit_number	Background number	P-Value	Q-Value	Gene IDs
Biological Process	GO:0030913	paranodal junction assembly	1	1	0	0	Emu0102690.1
Biological Process	GO:0032288	myelin assembly	1	1	0	0	Emu0102690.1
Biological Process	GO:0035735	intraciliary transport involved in cilium assembly	1	1	0	0	Emu0134600.1
Cellular Component	GO:0033270	paranode region of axon	1	1	0	0	Emu0102690.1
Molecular Function	GO:0004713	protein tyrosine kinase activity	16	111	9.69124e-27	3.29502e-25	Emu0186280.1,Emu0002820.1,Emu0177470.1,Emu0070400.1,Emu0079300.1,Emu0172740.1,Emu0127250.1,Emu0008330.1,Emu0054150.1,Emu0081300.1,Emu0080060.1,Emu0125930.1,Emu0060140.1,Emu0017600.1,Emu0121720.1,Emu0147820.1
Molecular Function	GO:0005524	ATP binding	28	1202	7.20892e-24	2.04253e-22	Emu0095360.1,Emu0020350.1,Emu0015670.1,Emu0188860.1,Emu0186280.1,Emu0002880.1,Emu0161600.1,Emu0106870.1,Emu0002820.1,Emu0023120.1,Emu0177470.1,Emu0079300.1,Emu0070400.1,Emu0172740.1,Emu0024950.1,Emu0042580.1,Emu0127250.1,Emu0008330.1,Emu0054150.1,Emu0081300.1,Emu0080060.1,Emu0135950.1,Emu0125930.1,Emu0119570.1,Emu0060140.1,Emu0147820.1,Emu0121720.1,Emu0017600.1
Molecular Function	GO:0030554	adenyl nucleotide binding	28	1220	1.09996e-23	2.33741e-22	Emu0095360.1,Emu0020350.1,Emu0015670.1,Emu0188860.1,Emu0186280.1,Emu0002880.1,Emu0161600.1,Emu0106870.1,Emu0002820.1,Emu0023120.1,Emu0177470.1,Emu0079300.1,Emu0070400.1,Emu0172740.1,Emu0024950.1,Emu0042580.1,Emu0127250.1,Emu0008330.1,Emu0054150.1,Emu0081300.1,Emu0080060.1,Emu0135950.1,Emu0125930.1,Emu0119570.1,Emu0060140.1,Emu0147820.1,Emu0121720.1,Emu0017600.1
Molecular Function	GO:0032559	adenyl ribonucleotide binding	28	1219	1.07462e-23	2.33741e-22	Emu0095360.1,Emu0020350.1,Emu0015670.1,Emu0188860.1,Emu0186280.1,Emu0002880.1,Emu0161600.1,Emu0106870.1,Emu0002820.1,Emu0023120.1,Emu0177470.1,Emu0079300.1,Emu0070400.1,Emu0172740.1,Emu0024950.1,Emu0042580.1,Emu0127250.1,Emu0008330.1,Emu0054150.1,Emu0081300.1,Emu0080060.1,Emu0135950.1,Emu0125930.1,Emu0119570.1,Emu0060140.1,Emu0147820.1,Emu0121720.1,Emu0017600.1
Molecular Function	GO:0042626	ATPase-coupled transmembrane transporter activity	11	55	6.91175e-21	1.30555e-19	Emu0095360.1,Emu0042580.1,Emu0024950.1,Emu0020350.1,Emu0015670.1,Emu0188860.1,Emu0161600.1,Emu0135950.1,Emu0106870.1,Emu0023120.1,Emu0119570.1
Molecular Function	GO:0016887	ATP hydrolysis activity	12	84	1.73318e-20	2.9464e-19	Emu0095360.1,Emu0042580.1,Emu0024950.1,Emu0020350.1,Emu0098620.1,Emu0015670.1,Emu0188860.1,Emu0161600.1,Emu0135950.1,Emu0106870.1,Emu0119570.1,Emu0023120.1
Molecular Function	GO:0035639	purine ribonucleoside triphosphate binding	28	1595	2.12271e-20	3.28056e-19	Emu0095360.1,Emu0020350.1,Emu0015670.1,Emu0188860.1,Emu0186280.1,Emu0002880.1,Emu0161600.1,Emu0106870.1,Emu0002820.1,Emu0023120.1,Emu0177470.1,Emu0079300.1,Emu0070400.1,Emu0172740.1,Emu0024950.1,Emu0042580.1,Emu0127250.1,Emu0008330.1,Emu0054150.1,Emu0081300.1,Emu0080060.1,Emu0135950.1,Emu0125930.1,Emu0119570.1,Emu0060140.1,Emu0147820.1,Emu0121720.1,Emu0017600.1
Molecular Function	GO:0017076	purine nucleotide binding	28	1628	3.7667e-20	4.73374e-19	Emu0095360.1,Emu0020350.1,Emu0015670.1,Emu0188860.1,Emu0186280.1,Emu0002880.1,Emu0161600.1,Emu0106870.1,Emu0002820.1,Emu0023120.1,Emu0177470.1,Emu0079300.1,Emu0070400.1,Emu0172740.1,Emu0024950.1,Emu0042580.1,Emu0127250.1,Emu0008330.1,Emu0054150.1,Emu0081300.1,Emu0080060.1,Emu0135950.1,Emu0125930.1,Emu0119570.1,Emu0060140.1,Emu0147820.1,Emu0121720.1,Emu0017600.1
Molecular Function	GO:0032553	ribonucleotide binding	28	1630	3.89837e-20	4.73374e-19	Emu0095360.1,Emu0020350.1,Emu0015670.1,Emu0188860.1,Emu0186280.1,Emu0002880.1,Emu0161600.1,Emu0106870.1,Emu0002820.1,Emu0023120.1,Emu0177470.1,Emu0079300.1,Emu0070400.1,Emu0172740.1,Emu0024950.1,Emu0042580.1,Emu0127250.1,Emu0008330.1,Emu0054150.1,Emu0081300.1,Emu0080060.1,Emu0135950.1,Emu0125930.1,Emu0119570.1,Emu0060140.1,Emu0147820.1,Emu0121720.1,Emu0017600.1
Molecular Function	GO:0032555	purine ribonucleotide binding	28	1624	3.51606e-20	4.73374e-19	Emu0095360.1,Emu0020350.1,Emu0015670.1,Emu0188860.1,Emu0186280.1,Emu0002880.1,Emu0161600.1,Emu0106870.1,Emu0002820.1,Emu0023120.1,Emu0177470.1,Emu0079300.1,Emu0070400.1,Emu0172740.1,Emu0024950.1,Emu0042580.1,Emu0127250.1,Emu0008330.1,Emu0054150.1,Emu0081300.1,Emu0080060.1,Emu0135950.1,Emu0125930.1,Emu0119570.1,Emu0060140.1,Emu0147820.1,Emu0121720.1,Emu0017600.1
Molecular Function	GO:0097367	carbohydrate derivative binding	28	1695	1.16302e-19	1.31809e-18	Emu0095360.1,Emu0020350.1,Emu0015670.1,Emu0188860.1,Emu0186280.1,Emu0002880.1,Emu0161600.1,Emu0106870.1,Emu0002820.1,Emu0023120.1,Emu0177470.1,Emu0079300.1,Emu0070400.1,Emu0172740.1,Emu0024950.1,Emu0042580.1,Emu0127250.1,Emu0008330.1,Emu0054150.1,Emu0081300.1,Emu0080060.1,Emu0135950.1,Emu0125930.1,Emu0119570.1,Emu0060140.1,Emu0147820.1,Emu0121720.1,Emu0017600.1
Molecular Function	GO:0000166	nucleotide binding	28	1715	1.61351e-19	1.61351e-18	Emu0095360.1,Emu0020350.1,Emu0015670.1,Emu0188860.1,Emu0186280.1,Emu0002880.1,Emu0161600.1,Emu0106870.1,Emu0002820.1,Emu0023120.1,Emu0177470.1,Emu0079300.1,Emu0070400.1,Emu0172740.1,Emu0024950.1,Emu0042580.1,Emu0127250.1,Emu0008330.1,Emu0054150.1,Emu0081300.1,Emu0080060.1,Emu0135950.1,Emu0125930.1,Emu0119570.1,Emu0060140.1,Emu0147820.1,Emu0121720.1,Emu0017600.1
Molecular Function	GO:1901265	nucleoside phosphate binding	28	1715	1.61351e-19	1.61351e-18	Emu0095360.1,Emu0020350.1,Emu0015670.1,Emu0188860.1,Emu0186280.1,Emu0002880.1,Emu0161600.1,Emu0106870.1,Emu0002820.1,Emu0023120.1,Emu0177470.1,Emu0079300.1,Emu0070400.1,Emu0172740.1,Emu0024950.1,Emu0042580.1,Emu0127250.1,Emu0008330.1,Emu0054150.1,Emu0081300.1,Emu0080060.1,Emu0135950.1,Emu0125930.1,Emu0119570.1,Emu0060140.1,Emu0147820.1,Emu0121720.1,Emu0017600.1
Molecular Function	GO:0043168	anion binding	28	1758	3.21802e-19	3.03924e-18	Emu0095360.1,Emu0020350.1,Emu0015670.1,Emu0188860.1,Emu0186280.1,Emu0002880.1,Emu0161600.1,Emu0106870.1,Emu0002820.1,Emu0023120.1,Emu0177470.1,Emu0079300.1,Emu0070400.1,Emu0172740.1,Emu0024950.1,Emu0042580.1,Emu0127250.1,Emu0008330.1,Emu0054150.1,Emu0081300.1,Emu0080060.1,Emu0135950.1,Emu0125930.1,Emu0119570.1,Emu0060140.1,Emu0147820.1,Emu0121720.1,Emu0017600.1
Molecular Function	GO:0036094	small molecule binding	28	1834	1.04445e-18	9.34512e-18	Emu0095360.1,Emu0020350.1,Emu0015670.1,Emu0188860.1,Emu0186280.1,Emu0002880.1,Emu0161600.1,Emu0106870.1,Emu0002820.1,Emu0023120.1,Emu0177470.1,Emu0079300.1,Emu0070400.1,Emu0172740.1,Emu0024950.1,Emu0042580.1,Emu0127250.1,Emu0008330.1,Emu0054150.1,Emu0081300.1,Emu0080060.1,Emu0135950.1,Emu0125930.1,Emu0119570.1,Emu0060140.1,Emu0147820.1,Emu0121720.1,Emu0017600.1
Molecular Function	GO:0015399	primary active transmembrane transporter activity	11	83	1.45478e-18	1.23656e-17	Emu0095360.1,Emu0042580.1,Emu0024950.1,Emu0020350.1,Emu0015670.1,Emu0188860.1,Emu0161600.1,Emu0135950.1,Emu0106870.1,Emu0023120.1,Emu0119570.1
Molecular Function	GO:0097159	organic cyclic compound binding	33	3917	5.27683e-15	4.07755e-14	Emu0137440.1,Emu0015670.1,Emu0188860.1,Emu0002880.1,Emu0161600.1,Emu0177470.1,Emu0042580.1,Emu0133150.1,Emu0054150.1,Emu0135950.1,Emu0213330.1,Emu0133320.1,Emu0121720.1,Emu0095360.1,Emu0020350.1,Emu0065080.1,Emu0186280.1,Emu0106870.1,Emu0002820.1,Emu0023120.1,Emu0070400.1,Emu0079300.1,Emu0172740.1,Emu0024950.1,Emu0127250.1,Emu0081300.1,Emu0008330.1,Emu0080060.1,Emu0119570.1,Emu0125930.1,Emu006014…
Molecular Function	GO:1901363	heterocyclic compound binding	33	3914	5.14842e-15	4.07755e-14	Emu0137440.1,Emu0015670.1,Emu0188860.1,Emu0002880.1,Emu0161600.1,Emu0177470.1,Emu0042580.1,Emu0133150.1,Emu0054150.1,Emu0135950.1,Emu0213330.1,Emu0133320.1,Emu0121720.1,Emu0095360.1,Emu0020350.1,Emu0065080.1,Emu0186280.1,Emu0106870.1,Emu0002820.1,Emu0023120.1,Emu0070400.1,Emu0079300.1,Emu0172740.1,Emu0024950.1,Emu0127250.1,Emu0081300.1,Emu0008330.1,Emu0080060.1,Emu0119570.1,Emu0125930.1,Emu006014…
Molecular Function	GO:0140657	ATP-dependent activity	12	221	7.41794e-15	5.48282e-14	Emu0095360.1,Emu0042580.1,Emu0024950.1,Emu0020350.1,Emu0098620.1,Emu0015670.1,Emu0188860.1,Emu0161600.1,Emu0135950.1,Emu0106870.1,Emu0119570.1,Emu0023120.1
Biological Process	GO:0006468	protein phosphorylation	17	653	8.70086e-15	6.16311e-14	Emu0186280.1,Emu0002880.1,Emu0002820.1,Emu0177470.1,Emu0070400.1,Emu0079300.1,Emu0172740.1,Emu0127250.1,Emu0008330.1,Emu0054150.1,Emu0081300.1,Emu0080060.1,Emu0125930.1,Emu0060140.1,Emu0017600.1,Emu0121720.1,Emu0147820.1
Molecular Function	GO:0004672	protein kinase activity	17	670	1.35706e-14	9.22801e-14	Emu0186280.1,Emu0002880.1,Emu0002820.1,Emu0177470.1,Emu0070400.1,Emu0079300.1,Emu0172740.1,Emu0127250.1,Emu0008330.1,Emu0054150.1,Emu0081300.1,Emu0080060.1,Emu0125930.1,Emu0060140.1,Emu0017600.1,Emu0121720.1,Emu0147820.1
Biological Process	GO:0016310	phosphorylation	17	704	3.18713e-14	2.08389e-13	Emu0186280.1,Emu0002880.1,Emu0002820.1,Emu0177470.1,Emu0070400.1,Emu0079300.1,Emu0172740.1,Emu0127250.1,Emu0008330.1,Emu0054150.1,Emu0081300.1,Emu0080060.1,Emu0125930.1,Emu0060140.1,Emu0017600.1,Emu0121720.1,Emu0147820.1
Molecular Function	GO:0016773	phosphotransferase activity, alcohol group as acceptor	17	741	7.68548e-14	4.83901e-13	Emu0186280.1,Emu0002880.1,Emu0002820.1,Emu0177470.1,Emu0070400.1,Emu0079300.1,Emu0172740.1,Emu0127250.1,Emu0008330.1,Emu0054150.1,Emu0081300.1,Emu0080060.1,Emu0125930.1,Emu0060140.1,Emu0017600.1,Emu0121720.1,Emu0147820.1
Molecular Function	GO:0022804	active transmembrane transporter activity	11	217	1.99489e-13	1.21118e-12	Emu0095360.1,Emu0042580.1,Emu0024950.1,Emu0020350.1,Emu0015670.1,Emu0188860.1,Emu0161600.1,Emu0135950.1,Emu0106870.1,Emu0023120.1,Emu0119570.1
Molecular Function	GO:0016301	kinase activity	17	806	3.23515e-13	1.89647e-12	Emu0186280.1,Emu0002880.1,Emu0002820.1,Emu0177470.1,Emu0070400.1,Emu0079300.1,Emu0172740.1,Emu0127250.1,Emu0008330.1,Emu0054150.1,Emu0081300.1,Emu0080060.1,Emu0125930.1,Emu0060140.1,Emu0017600.1,Emu0121720.1,Emu0147820.1
Molecular Function	GO:0016772	transferase activity, transferring phosphorus-containing groups	17	902	2.18015e-12	1.23542e-11	Emu0186280.1,Emu0002880.1,Emu0002820.1,Emu0177470.1,Emu0070400.1,Emu0079300.1,Emu0172740.1,Emu0127250.1,Emu0008330.1,Emu0054150.1,Emu0081300.1,Emu0080060.1,Emu0125930.1,Emu0060140.1,Emu0017600.1,Emu0121720.1,Emu0147820.1
Molecular Function	GO:0003824	catalytic activity	31	4048	2.42913e-12	1.3321e-11	Emu0095360.1,Emu0020350.1,Emu0122250.1,Emu0015670.1,Emu0188860.1,Emu0186280.1,Emu0002880.1,Emu0161600.1,Emu0106870.1,Emu0002820.1,Emu0023120.1,Emu0177470.1,Emu0079300.1,Emu0070400.1,Emu0172740.1,Emu0024950.1,Emu0042580.1,Emu0098620.1,Emu0185010.1,Emu0127250.1,Emu0008330.1,Emu0054150.1,Emu0081300.1,Emu0080060.1,Emu0135950.1,Emu0125930.1,Emu0119570.1,Emu0060140.1,Emu0147820.1,Emu0121720.1,Emu001760…
Molecular Function	GO:0017111	nucleoside-triphosphatase activity	12	363	4.27339e-12	2.27024e-11	Emu0095360.1,Emu0042580.1,Emu0024950.1,Emu0020350.1,Emu0098620.1,Emu0015670.1,Emu0188860.1,Emu0161600.1,Emu0135950.1,Emu0106870.1,Emu0119570.1,Emu0023120.1
Molecular Function	GO:0016462	pyrophosphatase activity	12	379	7.35643e-12	3.78968e-11	Emu0095360.1,Emu0042580.1,Emu0024950.1,Emu0020350.1,Emu0098620.1,Emu0015670.1,Emu0188860.1,Emu0161600.1,Emu0135950.1,Emu0106870.1,Emu0119570.1,Emu0023120.1
Molecular Function	GO:0043167	ion binding	28	3309	9.15965e-12	4.57983e-11	Emu0095360.1,Emu0020350.1,Emu0015670.1,Emu0188860.1,Emu0186280.1,Emu0002880.1,Emu0161600.1,Emu0106870.1,Emu0002820.1,Emu0023120.1,Emu0177470.1,Emu0079300.1,Emu0070400.1,Emu0172740.1,Emu0024950.1,Emu0042580.1,Emu0127250.1,Emu0008330.1,Emu0054150.1,Emu0081300.1,Emu0080060.1,Emu0135950.1,Emu0125930.1,Emu0119570.1,Emu0060140.1,Emu0147820.1,Emu0121720.1,Emu0017600.1
Molecular Function	GO:0016818	hydrolase activity, acting on acid anhydrides, in phosphorus-containing anhydrides	12	387	9.56436e-12	4.64555e-11	Emu0095360.1,Emu0042580.1,Emu0024950.1,Emu0020350.1,Emu0098620.1,Emu0015670.1,Emu0188860.1,Emu0161600.1,Emu0135950.1,Emu0106870.1,Emu0119570.1,Emu0023120.1
Molecular Function	GO:0016817	hydrolase activity, acting on acid anhydrides	12	392	1.12364e-11	5.30607e-11	Emu0095360.1,Emu0042580.1,Emu0024950.1,Emu0020350.1,Emu0098620.1,Emu0015670.1,Emu0188860.1,Emu0161600.1,Emu0135950.1,Emu0106870.1,Emu0119570.1,Emu0023120.1
Biological Process	GO:0006464	cellular protein modification process	18	1177	1.73008e-11	7.73984e-11	Emu0186280.1,Emu0002880.1,Emu0002820.1,Emu0177470.1,Emu0070400.1,Emu0079300.1,Emu0172740.1,Emu0185010.1,Emu0127250.1,Emu0008330.1,Emu0054150.1,Emu0081300.1,Emu0080060.1,Emu0125930.1,Emu0060140.1,Emu0017600.1,Emu0121720.1,Emu0147820.1
Biological Process	GO:0036211	protein modification process	18	1177	1.73008e-11	7.73984e-11	Emu0186280.1,Emu0002880.1,Emu0002820.1,Emu0177470.1,Emu0070400.1,Emu0079300.1,Emu0172740.1,Emu0185010.1,Emu0127250.1,Emu0008330.1,Emu0054150.1,Emu0081300.1,Emu0080060.1,Emu0125930.1,Emu0060140.1,Emu0017600.1,Emu0121720.1,Emu0147820.1
Biological Process	GO:0043412	macromolecule modification	18	1223	3.37819e-11	1.47254e-10	Emu0186280.1,Emu0002880.1,Emu0002820.1,Emu0177470.1,Emu0070400.1,Emu0079300.1,Emu0172740.1,Emu0185010.1,Emu0127250.1,Emu0008330.1,Emu0054150.1,Emu0081300.1,Emu0080060.1,Emu0125930.1,Emu0060140.1,Emu0017600.1,Emu0121720.1,Emu0147820.1
Biological Process	GO:0006793	phosphorus metabolic process	17	1077	4.23155e-11	1.75454e-10	Emu0186280.1,Emu0002880.1,Emu0002820.1,Emu0177470.1,Emu0070400.1,Emu0079300.1,Emu0172740.1,Emu0127250.1,Emu0008330.1,Emu0054150.1,Emu0081300.1,Emu0080060.1,Emu0125930.1,Emu0060140.1,Emu0017600.1,Emu0121720.1,Emu0147820.1
Biological Process	GO:0006796	phosphate-containing compound metabolic process	17	1077	4.23155e-11	1.75454e-10	Emu0186280.1,Emu0002880.1,Emu0002820.1,Emu0177470.1,Emu0070400.1,Emu0079300.1,Emu0172740.1,Emu0127250.1,Emu0008330.1,Emu0054150.1,Emu0081300.1,Emu0080060.1,Emu0125930.1,Emu0060140.1,Emu0017600.1,Emu0121720.1,Emu0147820.1
Molecular Function	GO:0140096	catalytic activity, acting on a protein	19	1546	2.18283e-10	8.83527e-10	Emu0186280.1,Emu0002880.1,Emu0002820.1,Emu0177470.1,Emu0070400.1,Emu0079300.1,Emu0172740.1,Emu0098620.1,Emu0185010.1,Emu0127250.1,Emu0008330.1,Emu0054150.1,Emu0081300.1,Emu0080060.1,Emu0125930.1,Emu0060140.1,Emu0017600.1,Emu0121720.1,Emu0147820.1
Molecular Function	GO:0016740	transferase activity	19	1601	4.08873e-10	1.61648e-09	Emu0186280.1,Emu0002880.1,Emu0002820.1,Emu0177470.1,Emu0070400.1,Emu0079300.1,Emu0172740.1,Emu0098620.1,Emu0185010.1,Emu0127250.1,Emu0008330.1,Emu0054150.1,Emu0081300.1,Emu0080060.1,Emu0125930.1,Emu0060140.1,Emu0017600.1,Emu0121720.1,Emu0147820.1
Biological Process	GO:0044267	cellular protein metabolic process	18	1453	6.58341e-10	2.54359e-09	Emu0186280.1,Emu0002880.1,Emu0002820.1,Emu0177470.1,Emu0070400.1,Emu0079300.1,Emu0172740.1,Emu0185010.1,Emu0127250.1,Emu0008330.1,Emu0054150.1,Emu0081300.1,Emu0080060.1,Emu0125930.1,Emu0060140.1,Emu0017600.1,Emu0121720.1,Emu0147820.1
Cellular Component	GO:0000786	nucleosome	5	77	4.5464e-08	1.71753e-07	Emu0065080.1,Emu0213330.1,Emu0133320.1,Emu0133150.1,Emu0137440.1
Biological Process	GO:0019538	protein metabolic process	18	1883	4.99408e-08	1.84564e-07	Emu0186280.1,Emu0002880.1,Emu0002820.1,Emu0177470.1,Emu0070400.1,Emu0079300.1,Emu0172740.1,Emu0185010.1,Emu0127250.1,Emu0008330.1,Emu0054150.1,Emu0081300.1,Emu0080060.1,Emu0125930.1,Emu0060140.1,Emu0017600.1,Emu0121720.1,Emu0147820.1
Cellular Component	GO:0044815	DNA packaging complex	5	79	5.3097e-08	1.92053e-07	Emu0065080.1,Emu0213330.1,Emu0133320.1,Emu0133150.1,Emu0137440.1
Cellular Component	GO:0032993	protein-DNA complex	5	80	5.72923e-08	2.0291e-07	Emu0065080.1,Emu0213330.1,Emu0133320.1,Emu0133150.1,Emu0137440.1
Biological Process	GO:0055085	transmembrane transport	11	743	2.588e-07	8.97876e-07	Emu0095360.1,Emu0042580.1,Emu0024950.1,Emu0020350.1,Emu0015670.1,Emu0188860.1,Emu0161600.1,Emu0135950.1,Emu0106870.1,Emu0023120.1,Emu0119570.1
Biological Process	GO:1901564	organonitrogen compound metabolic process	18	2157	4.44584e-07	1.51159e-06	Emu0186280.1,Emu0002880.1,Emu0002820.1,Emu0177470.1,Emu0070400.1,Emu0079300.1,Emu0172740.1,Emu0185010.1,Emu0127250.1,Emu0008330.1,Emu0054150.1,Emu0081300.1,Emu0080060.1,Emu0125930.1,Emu0060140.1,Emu0017600.1,Emu0121720.1,Emu0147820.1
Cellular Component	GO:0000785	chromatin	5	115	5.01659e-07	1.6722e-06	Emu0065080.1,Emu0213330.1,Emu0133320.1,Emu0133150.1,Emu0137440.1
Molecular Function	GO:0022857	transmembrane transporter activity	11	861	1.24728e-06	4.07766e-06	Emu0095360.1,Emu0042580.1,Emu0024950.1,Emu0020350.1,Emu0015670.1,Emu0188860.1,Emu0161600.1,Emu0135950.1,Emu0106870.1,Emu0023120.1,Emu0119570.1
Molecular Function	GO:0005215	transporter activity	11	915	2.36247e-06	7.57773e-06	Emu0095360.1,Emu0042580.1,Emu0024950.1,Emu0020350.1,Emu0015670.1,Emu0188860.1,Emu0161600.1,Emu0135950.1,Emu0106870.1,Emu0023120.1,Emu0119570.1
Cellular Component	GO:0005694	chromosome	5	172	5.26277e-06	1.6568e-05	Emu0065080.1,Emu0213330.1,Emu0133320.1,Emu0133150.1,Emu0137440.1
Molecular Function	GO:0005003	ephrin receptor activity	1	2	6.70567e-06	1.99994e-05	Emu0186280.1
Molecular Function	GO:0005004	GPI-linked ephrin receptor activity	1	2	6.70567e-06	1.99994e-05	Emu0186280.1
Molecular Function	GO:0008281	sulfonylurea receptor activity	1	2	6.70567e-06	1.99994e-05	Emu0095360.1
Molecular Function	GO:0005488	binding	35	8784	7.9282e-06	2.32378e-05	Emu0137440.1,Emu0015670.1,Emu0079310.1,Emu0188860.1,Emu0002880.1,Emu0161600.1,Emu0177470.1,Emu0042580.1,Emu0133150.1,Emu0054150.1,Emu0135950.1,Emu0213330.1,Emu0133320.1,Emu0121720.1,Emu0095360.1,Emu0020350.1,Emu0065080.1,Emu0186280.1,Emu0106870.1,Emu0002820.1,Emu0023120.1,Emu0070400.1,Emu0079300.1,Emu0172740.1,Emu0024950.1,Emu0127250.1,Emu0008330.1,Emu0081300.1,Emu0080060.1,Emu0003670.1,Emu011957…
Biological Process	GO:0044260	cellular macromolecule metabolic process	18	2699	1.39948e-05	4.03238e-05	Emu0186280.1,Emu0002880.1,Emu0002820.1,Emu0177470.1,Emu0070400.1,Emu0079300.1,Emu0172740.1,Emu0185010.1,Emu0127250.1,Emu0008330.1,Emu0054150.1,Emu0081300.1,Emu0080060.1,Emu0125930.1,Emu0060140.1,Emu0017600.1,Emu0121720.1,Emu0147820.1
Molecular Function	GO:0016787	hydrolase activity	13	1570	2.48035e-05	7.02765e-05	Emu0095360.1,Emu0042580.1,Emu0024950.1,Emu0020350.1,Emu0098620.1,Emu0122250.1,Emu0015670.1,Emu0188860.1,Emu0161600.1,Emu0135950.1,Emu0106870.1,Emu0119570.1,Emu0023120.1
Biological Process	GO:0010927	cellular component assembly involved in morphogenesis	1	4	4.01005e-05	0.000109953	Emu0102690.1
Cellular Component	GO:0044304	main axon	1	4	4.01005e-05	0.000109953	Emu0102690.1
Biological Process	GO:0009987	cellular process	31	7482	5.5669e-05	0.000150218	Emu0095360.1,Emu0020350.1,Emu0015670.1,Emu0102690.1,Emu0188860.1,Emu0186280.1,Emu0002880.1,Emu0161600.1,Emu0106870.1,Emu0002820.1,Emu0023120.1,Emu0177470.1,Emu0079300.1,Emu0070400.1,Emu0172740.1,Emu0024950.1,Emu0042580.1,Emu0134600.1,Emu0185010.1,Emu0127250.1,Emu0008330.1,Emu0054150.1,Emu0081300.1,Emu0080060.1,Emu0135950.1,Emu0125930.1,Emu0119570.1,Emu0060140.1,Emu0147820.1,Emu0121720.1,Emu001760…
Biological Process	GO:0042073	intraciliary transport	1	5	6.67232e-05	0.000177234	Emu0134600.1
Biological Process	GO:0006810	transport	12	1524	8.53002e-05	0.000223093	Emu0095360.1,Emu0042580.1,Emu0024950.1,Emu0020350.1,Emu0134600.1,Emu0015670.1,Emu0188860.1,Emu0161600.1,Emu0135950.1,Emu0106870.1,Emu0023120.1,Emu0119570.1
Biological Process	GO:0051234	establishment of localization	12	1530	8.88336e-05	0.000228814	Emu0095360.1,Emu0042580.1,Emu0024950.1,Emu0020350.1,Emu0134600.1,Emu0015670.1,Emu0188860.1,Emu0161600.1,Emu0135950.1,Emu0106870.1,Emu0023120.1,Emu0119570.1
Cellular Component	GO:0030424	axon	1	6	9.99186e-05	0.000249797	Emu0102690.1
Molecular Function	GO:0003810	protein-glutamine gamma-glutamyltransferase activity	1	6	9.99186e-05	0.000249797	Emu0185010.1
Molecular Function	GO:0016755	aminoacyltransferase activity	1	7	0.000139654	0.000344075	Emu0185010.1
Biological Process	GO:0051179	localization	12	1604	0.00014417	0.000350128	Emu0095360.1,Emu0042580.1,Emu0024950.1,Emu0020350.1,Emu0134600.1,Emu0015670.1,Emu0188860.1,Emu0161600.1,Emu0135950.1,Emu0106870.1,Emu0023120.1,Emu0119570.1
Biological Process	GO:0007272	ensheathment of neurons	1	9	0.000238613	0.000548164	Emu0102690.1
Biological Process	GO:0008366	axon ensheathment	1	9	0.000238613	0.000548164	Emu0102690.1
Biological Process	GO:0018149	peptide cross-linking	1	9	0.000238613	0.000548164	Emu0185010.1
Biological Process	GO:0042552	myelination	1	9	0.000238613	0.000548164	Emu0102690.1
Biological Process	GO:0010970	transport along microtubule	1	10	0.000297771	0.000657416	Emu0134600.1
Biological Process	GO:0030705	cytoskeleton-dependent intracellular transport	1	10	0.000297771	0.000657416	Emu0134600.1
Biological Process	GO:0099111	microtubule-based transport	1	10	0.000297771	0.000657416	Emu0134600.1
Biological Process	GO:0043170	macromolecule metabolic process	18	3369	0.000330836	0.000721053	Emu0186280.1,Emu0002880.1,Emu0002820.1,Emu0177470.1,Emu0070400.1,Emu0079300.1,Emu0172740.1,Emu0185010.1,Emu0127250.1,Emu0008330.1,Emu0054150.1,Emu0081300.1,Emu0080060.1,Emu0125930.1,Emu0060140.1,Emu0017600.1,Emu0121720.1,Emu0147820.1
Biological Process	GO:0044237	cellular metabolic process	18	3487	0.000525995	0.00113189	Emu0186280.1,Emu0002880.1,Emu0002820.1,Emu0177470.1,Emu0070400.1,Emu0079300.1,Emu0172740.1,Emu0185010.1,Emu0127250.1,Emu0008330.1,Emu0054150.1,Emu0081300.1,Emu0080060.1,Emu0125930.1,Emu0060140.1,Emu0017600.1,Emu0121720.1,Emu0147820.1
Biological Process	GO:0007043	cell-cell junction assembly	1	14	0.000598174	0.00127112	Emu0102690.1
Biological Process	GO:0031503	protein-containing complex localization	1	15	0.000689056	0.00142853	Emu0134600.1
Cellular Component	GO:0043005	neuron projection	1	15	0.000689056	0.00142853	Emu0102690.1
Molecular Function	GO:0008514	organic anion transmembrane transporter activity	1	16	0.000786188	0.00161026	Emu0161600.1
Biological Process	GO:0044238	primary metabolic process	19	3913	0.000804478	0.00162811	Emu0122250.1,Emu0186280.1,Emu0002880.1,Emu0002820.1,Emu0177470.1,Emu0070400.1,Emu0079300.1,Emu0172740.1,Emu0185010.1,Emu0127250.1,Emu0008330.1,Emu0054150.1,Emu0081300.1,Emu0080060.1,Emu0125930.1,Emu0060140.1,Emu0017600.1,Emu0121720.1,Emu0147820.1
Biological Process	GO:0006807	nitrogen compound metabolic process	18	3611	0.000834913	0.00166983	Emu0186280.1,Emu0002880.1,Emu0002820.1,Emu0177470.1,Emu0070400.1,Emu0079300.1,Emu0172740.1,Emu0185010.1,Emu0127250.1,Emu0008330.1,Emu0054150.1,Emu0081300.1,Emu0080060.1,Emu0125930.1,Emu0060140.1,Emu0017600.1,Emu0121720.1,Emu0147820.1
Biological Process	GO:0045216	cell-cell junction organization	1	18	0.00099907	0.00195221	Emu0102690.1
Molecular Function	GO:0005254	chloride channel activity	1	18	0.00099907	0.00195221	Emu0188860.1
Molecular Function	GO:0008509	anion transmembrane transporter activity	2	79	0.00115089	0.00222331	Emu0188860.1,Emu0161600.1
Biological Process	GO:0071704	organic substance metabolic process	19	4081	0.00142231	0.00271677	Emu0122250.1,Emu0186280.1,Emu0002880.1,Emu0002820.1,Emu0177470.1,Emu0070400.1,Emu0079300.1,Emu0172740.1,Emu0185010.1,Emu0127250.1,Emu0008330.1,Emu0054150.1,Emu0081300.1,Emu0080060.1,Emu0125930.1,Emu0060140.1,Emu0017600.1,Emu0121720.1,Emu0147820.1
Cellular Component	GO:0016021	integral component of membrane	12	2036	0.00148064	0.00279676	Emu0095360.1,Emu0042580.1,Emu0024950.1,Emu0020350.1,Emu0015670.1,Emu0102690.1,Emu0188860.1,Emu0161600.1,Emu0135950.1,Emu0106870.1,Emu0119570.1,Emu0023120.1
Cellular Component	GO:0031224	intrinsic component of membrane	12	2049	0.00157095	0.00293475	Emu0095360.1,Emu0042580.1,Emu0024950.1,Emu0020350.1,Emu0015670.1,Emu0102690.1,Emu0188860.1,Emu0161600.1,Emu0135950.1,Emu0106870.1,Emu0119570.1,Emu0023120.1
Molecular Function	GO:0005253	anion channel activity	1	23	0.00163842	0.00302752	Emu0188860.1
Molecular Function	GO:0005515	protein binding	19	4156	0.00181205	0.00331234	Emu0079310.1,Emu0186280.1,Emu0002880.1,Emu0002820.1,Emu0177470.1,Emu0079300.1,Emu0070400.1,Emu0172740.1,Emu0127250.1,Emu0008330.1,Emu0054150.1,Emu0081300.1,Emu0080060.1,Emu0003670.1,Emu0125930.1,Emu0060140.1,Emu0017600.1,Emu0121720.1,Emu0147820.1
Biological Process	GO:0034329	cell junction assembly	1	25	0.00193636	0.00346507	Emu0102690.1
Biological Process	GO:0060271	cilium assembly	1	25	0.00193636	0.00346507	Emu0134600.1
Biological Process	GO:0044782	cilium organization	1	28	0.00242773	0.0042991	Emu0134600.1
Molecular Function	GO:0004714	transmembrane receptor protein tyrosine kinase activity	1	29	0.00260325	0.00456239	Emu0186280.1
Biological Process	GO:0030031	cell projection assembly	1	30	0.00278458	0.0047816	Emu0134600.1
Biological Process	GO:0120031	plasma membrane bounded cell projection assembly	1	30	0.00278458	0.0047816	Emu0134600.1
Biological Process	GO:0008152	metabolic process	19	4417	0.00398508	0.00677463	Emu0122250.1,Emu0186280.1,Emu0002880.1,Emu0002820.1,Emu0177470.1,Emu0070400.1,Emu0079300.1,Emu0172740.1,Emu0185010.1,Emu0127250.1,Emu0008330.1,Emu0054150.1,Emu0081300.1,Emu0080060.1,Emu0125930.1,Emu0060140.1,Emu0017600.1,Emu0121720.1,Emu0147820.1
Biological Process	GO:0034330	cell junction organization	1	38	0.00444098	0.00747491	Emu0102690.1
Biological Process	GO:0048646	anatomical structure formation involved in morphogenesis	1	44	0.0059171	0.00986184	Emu0102690.1
Biological Process	GO:0032989	cellular component morphogenesis	1	46	0.00645245	0.0104468	Emu0102690.1
Cellular Component	GO:0042995	cell projection	1	46	0.00645245	0.0104468	Emu0102690.1
Cellular Component	GO:0120025	plasma membrane bounded cell projection	1	46	0.00645245	0.0104468	Emu0102690.1
Molecular Function	GO:0019199	transmembrane receptor protein kinase activity	1	48	0.00700906	0.0112409	Emu0186280.1
Biological Process	GO:0070925	organelle assembly	1	55	0.00912143	0.014492	Emu0134600.1
Cellular Component	GO:0043228	non-membrane-bounded organelle	5	714	0.0101549	0.015694	Emu0065080.1,Emu0213330.1,Emu0133320.1,Emu0133150.1,Emu0137440.1
Cellular Component	GO:0043232	intracellular non-membrane-bounded organelle	5	714	0.0101549	0.015694	Emu0065080.1,Emu0213330.1,Emu0133320.1,Emu0133150.1,Emu0137440.1
Molecular Function	GO:0015103	inorganic anion transmembrane transporter activity	1	58	0.0101033	0.015694	Emu0188860.1
Biological Process	GO:0007018	microtubule-based movement	1	94	0.025182	0.038567	Emu0134600.1
Molecular Function	GO:0004842	ubiquitin-protein transferase activity	1	103	0.0298209	0.0452639	Emu0098620.1
Biological Process	GO:0009653	anatomical structure morphogenesis	1	104	0.030356	0.0456683	Emu0102690.1
Molecular Function	GO:0019787	ubiquitin-like protein transferase activity	1	108	0.0325343	0.0485161	Emu0098620.1
Biological Process	GO:0030030	cell projection organization	1	110	0.0336461	0.049309	Emu0134600.1
Biological Process	GO:0120036	plasma membrane bounded cell projection organization	1	110	0.0336461	0.049309	Emu0134600.1
Molecular Function	GO:0016746	acyltransferase activity	1	127	0.0436769	0.0634622	Emu0185010.1
Molecular Function	GO:0003677	DNA binding	5	1019	0.0480148	0.0691739	Emu0065080.1,Emu0213330.1,Emu0133320.1,Emu0133150.1,Emu0137440.1
Biological Process	GO:0022607	cellular component assembly	2	346	0.061736	0.0881943	Emu0134600.1,Emu0102690.1
Biological Process	GO:0006813	potassium ion transport	1	157	0.0636716	0.0902014	Emu0095360.1
Cellular Component	GO:0016020	membrane	12	3284	0.0717418	0.100794	Emu0095360.1,Emu0042580.1,Emu0024950.1,Emu0020350.1,Emu0015670.1,Emu0102690.1,Emu0188860.1,Emu0161600.1,Emu0135950.1,Emu0106870.1,Emu0119570.1,Emu0023120.1
Biological Process	GO:0044085	cellular component biogenesis	2	381	0.0775493	0.108061	Emu0134600.1,Emu0102690.1
Biological Process	GO:0007399	nervous system development	1	178	0.0791723	0.108543	Emu0102690.1
Cellular Component	GO:0032991	protein-containing complex	5	1155	0.0785517	0.108543	Emu0065080.1,Emu0213330.1,Emu0133320.1,Emu0133150.1,Emu0137440.1
Biological Process	GO:0006928	movement of cell or subcellular component	1	179	0.0799379	0.108716	Emu0134600.1
Biological Process	GO:0048869	cellular developmental process	1	191	0.0893038	0.120489	Emu0102690.1
Biological Process	GO:0007017	microtubule-based process	1	212	0.106427	0.142461	Emu0134600.1
Biological Process	GO:0046907	intracellular transport	1	217	0.110629	0.146929	Emu0134600.1
Cellular Component	GO:0005887	integral component of plasma membrane	1	240	0.130497	0.171804	Emu0161600.1
Cellular Component	GO:0031226	intrinsic component of plasma membrane	1	241	0.13138	0.171804	Emu0161600.1
Biological Process	GO:0051649	establishment of localization in cell	1	250	0.139384	0.18088	Emu0134600.1
Biological Process	GO:0006629	lipid metabolic process	1	263	0.151133	0.19464	Emu0122250.1
Biological Process	GO:0051641	cellular localization	1	282	0.168648	0.215566	Emu0134600.1
Biological Process	GO:0048731	system development	1	285	0.171447	0.217508	Emu0102690.1
Molecular Function	GO:0004888	transmembrane signaling receptor activity	3	835	0.173817	0.21888	Emu0186280.1,Emu0095360.1,Emu0161600.1
Biological Process	GO:0030001	metal ion transport	1	327	0.211362	0.263851	Emu0095360.1
Molecular Function	GO:0038023	signaling receptor activity	3	910	0.214185	0.263851	Emu0186280.1,Emu0095360.1,Emu0161600.1
Molecular Function	GO:0060089	molecular transducer activity	3	910	0.214185	0.263851	Emu0186280.1,Emu0095360.1,Emu0161600.1
Biological Process	GO:0006811	ion transport	2	629	0.227379	0.278089	Emu0188860.1,Emu0095360.1
Molecular Function	GO:0015075	ion transmembrane transporter activity	2	635	0.231566	0.281187	Emu0188860.1,Emu0161600.1
Biological Process	GO:0007275	multicellular organism development	1	382	0.264869	0.317097	Emu0102690.1
Cellular Component	GO:0110165	cellular anatomical entity	17	5941	0.264354	0.317097	Emu0095360.1,Emu0020350.1,Emu0065080.1,Emu0137440.1,Emu0015670.1,Emu0102690.1,Emu0188860.1,Emu0161600.1,Emu0106870.1,Emu0023120.1,Emu0024950.1,Emu0042580.1,Emu0133150.1,Emu0135950.1,Emu0213330.1,Emu0133320.1,Emu0119570.1
Biological Process	GO:0006812	cation transport	1	392	0.274654	0.326512	Emu0095360.1
Molecular Function	GO:0005216	ion channel activity	1	404	0.286394	0.338104	Emu0188860.1
Biological Process	GO:0048856	anatomical structure development	1	414	0.296169	0.347233	Emu0102690.1
Molecular Function	GO:0016788	hydrolase activity, acting on ester bonds	1	420	0.302028	0.351676	Emu0122250.1
Molecular Function	GO:0015267	channel activity	1	431	0.312751	0.359241	Emu0188860.1
Molecular Function	GO:0022803	passive transmembrane transporter activity	1	431	0.312751	0.359241	Emu0188860.1
Biological Process	GO:0032502	developmental process	1	452	0.333137	0.379748	Emu0102690.1
Cellular Component	GO:0005886	plasma membrane	1	454	0.335072	0.379748	Emu0161600.1
Cellular Component	GO:0071944	cell periphery	1	518	0.396033	0.445865	Emu0161600.1
Cellular Component	GO:0043229	intracellular organelle	5	1945	0.402664	0.450348	Emu0065080.1,Emu0213330.1,Emu0133320.1,Emu0133150.1,Emu0137440.1
Biological Process	GO:0016043	cellular component organization	2	882	0.409928	0.455475	Emu0134600.1,Emu0102690.1
Cellular Component	GO:0043226	organelle	5	1966	0.413023	0.455934	Emu0065080.1,Emu0213330.1,Emu0133320.1,Emu0133150.1,Emu0137440.1
Biological Process	GO:0006996	organelle organization	1	544	0.420142	0.460801	Emu0134600.1
Biological Process	GO:0071840	cellular component organization or biogenesis	2	916	0.434202	0.473169	Emu0134600.1,Emu0102690.1
Molecular Function	GO:0004930	G protein-coupled receptor activity	1	610	0.479163	0.515555	Emu0161600.1
Molecular Function	GO:0015318	inorganic molecular entity transmembrane transporter activity	1	610	0.479163	0.515555	Emu0188860.1
Biological Process	GO:0032501	multicellular organismal process	1	618	0.486081	0.51971	Emu0102690.1
Molecular Function	GO:0003676	nucleic acid binding	5	2199	0.526287	0.55918	Emu0065080.1,Emu0213330.1,Emu0133320.1,Emu0133150.1,Emu0137440.1
Biological Process	GO:0007186	G protein-coupled receptor signaling pathway	1	720	0.569337	0.601163	Emu0161600.1
Cellular Component	GO:0005622	intracellular anatomical structure	5	2564	0.684971	0.718796	Emu0065080.1,Emu0213330.1,Emu0133320.1,Emu0133150.1,Emu0137440.1
Biological Process	GO:0007154	cell communication	1	2101	0.980427	0.999516	Emu0161600.1
Biological Process	GO:0007165	signal transduction	1	1971	0.972759	0.999516	Emu0161600.1
Biological Process	GO:0023052	signaling	1	2052	0.977812	0.999516	Emu0161600.1
Biological Process	GO:0050789	regulation of biological process	1	3277	0.999258	0.999516	Emu0161600.1
Biological Process	GO:0050794	regulation of cellular process	1	3174	0.998992	0.999516	Emu0161600.1
Biological Process	GO:0050896	response to stimulus	1	2339	0.989492	0.999516	Emu0161600.1
Biological Process	GO:0051716	cellular response to stimulus	1	2117	0.981216	0.999516	Emu0161600.1
Biological Process	GO:0065007	biological regulation	1	3419	0.999516	0.999516	Emu0161600.1
