# Supplementary material for: Whole-Genome Sequencing Analyses Reveal the Whip-like Tail Formation, Innate Immune Evolution, and DNA Repair Mechanisms of Eupleurogrammus muticus
Source: Animals (Basel). 2024 Jan 29;14(3):434. doi: 10.3390/ani14030434 (PMC10854985; doi:10.3390/ani14030434)
Supplement: Supplementary file 1 [file animals-14-00434-s001.zip › Supplementary material S4-Results of the positive selection analysis of E. muticus.xlsx]

## Sheet: PSG (group 1)
taskname	p_value	fdr	LR_value	lnL1	lnL2	Site_Num	Sites
Emu0078350.1	0.00781161	0.0443282	5.84479	-1995.89	-1992.97	4	147L(0.800),155P(0.771),158R(0.738),166P(0.926)
Emu0080410.1	0	0	134.17	-6192.93	-6125.85	54	1M(0.897),2V(0.868),5V(0.994),6Q(0.896),7R(0.706),8G(0.878),10K(1.000),11S(1.000),12D(0.999),13S(0.854),14S(1.000),15S(0.838),16E(0.996),17S(0.560),19K(1.000),20E(0.999),23R(0.985),24S(0.777),25S(0.772),26T(0.928),27P(0.999),28V(0.939),33R(0.881),35D(0.989),36R(0.652),37L(0.998),38R(0.998),39D(0.702),40K(0.997),41M(0.799),43R(0.943),45M(0.593),46E(0.992),48G(0.979),49D(0.989),50R(0.789),52F(0.999…
Emu0078000.1	1.59298e-09	5.06959e-08	35.0667	-598.829	-581.296	8	55I(0.997),56M(0.852),57L(0.996),58E(1.000),60L(0.999),61E(0.999),62R(0.999),63V(0.998)
Emu0080170.1	2.93876e-13	1.96632e-11	51.8877	-2544.12	-2518.17	32	117T(0.819),215T(0.989),216L(0.997),217D(0.997),220Y(0.997),222E(0.994),225V(0.596),226M(0.708),227G(0.998),228Y(0.986),230H(0.993),231S(0.995),233I(0.630),234I(0.931),236R(0.987),238E(0.986),239T(0.888),240E(0.760),241Q(0.999),242E(0.999),244E(0.544),245K(0.950),246L(0.654),247K(0.512),248K(0.998),249L(0.524),250P(0.991),251E(0.995),252Y(0.999),255R(0.995),256T(0.504),257L(0.876)
Emu0088950.1	0.00220916	0.0157673	8.10336	-12639.4	-12635.3	7	158R(0.616),251V(0.622),739S(0.585),762E(0.621),862V(0.642),890G(0.786),940L(0.557)
Emu0207600.1	3.01683e-05	0.000389807	16.0921	-4199.36	-4191.32	4	152F(0.959),209K(0.983),214E(0.995),325S(0.691)
Emu0088710.1	0.00249275	0.0174268	7.88469	-1247.15	-1243.2	2	18S(0.983),26P(0.927)
Emu0095430.1	0.000298649	0.00291439	11.7844	-971.904	-966.012	8	122N(0.832),126S(0.991),127P(0.513),128G(0.852),133R(0.990),134M(0.576),135A(0.983),137A(0.531)
Emu0209320.1	0.00163385	0.0123072	8.65162	-1662.88	-1658.56	3	135H(0.864),156S(0.540),166H(0.625)
Emu0096950.1	2.08796e-09	6.38288e-08	34.5399	-5211.03	-5193.76	22	79G(0.740),81S(0.641),83S(0.729),131H(0.861),193A(0.562),217Q(0.839),219D(0.985),220S(0.976),225S(0.538),227E(0.985),228E(0.965),229V(0.590),233N(0.987),236I(0.960),237S(0.964),238D(0.691),240S(0.972),241Q(0.973),306V(0.695),307A(0.735),309S(0.991),501S(0.552)
Emu0091970.1	0.000639284	0.00556941	10.3732	-3837.4	-3832.21	8	116T(0.622),182S(0.501),431L(0.698),433L(0.912),434S(0.961),435S(0.994),436I(0.960),438T(0.968)
Emu0091740.1	2.67157e-05	0.000350012	16.3223	-5227.96	-5219.8	10	367S(0.942),369T(0.830),370D(0.979),372E(0.977),373E(0.865),375D(0.934),376E(0.932),378E(0.920),381Y(0.963),533N(0.820)
Emu0094550.1	0.000217079	0.00220412	12.3791	-3750.29	-3744.1	5	85C(0.827),277K(0.750),383S(0.830),387L(0.963),389L(0.970)
Emu0090700.1	6.8416e-07	1.29383e-05	23.3247	-3823.39	-3811.73	36	8E(0.534),11G(0.587),41G(0.894),127V(0.814),128K(0.967),129G(0.595),131T(0.966),133D(0.940),134Q(0.848),135E(0.997),136E(0.996),137S(0.944),138L(0.988),139L(0.957),140Q(0.997),141Q(0.934),143T(0.874),144E(0.996),145I(0.889),146T(0.936),147R(0.984),148V(0.542),150Q(0.987),167D(0.823),193T(0.505),199N(0.520),202E(0.980),205T(0.956),209E(0.624),212L(0.517),217G(0.626),218S(0.599),221T(0.678),224S(0.…
Emu0091020.1	4.82276e-11	2.05667e-09	41.892	-2592.39	-2571.44	15	1Y(0.554),2R(0.880),3V(0.724),4A(0.817),5K(0.955),204F(0.596),227L(0.956),244A(0.554),255N(0.995),256K(0.965),257L(0.990),258N(0.726),259V(0.949),260I(0.978),261E(0.997)
Emu0207750.1	0.00518086	0.0319043	6.57163	-2698.65	-2695.37	10	54S(0.850),75E(0.830),264G(0.731),301N(0.565),302R(0.563),303P(0.806),306S(0.560),307Q(0.994),308D(0.522),312P(0.980)
Emu0093150.1	6.15954e-11	2.57523e-09	41.4137	-1973.15	-1952.45	25	3R(0.761),103K(0.715),189K(0.715),202M(0.762),216L(0.787),223I(0.938),224A(0.906),225G(0.999),226I(0.999),227V(0.978),228L(1.000),230Q(1.000),231M(0.977),232L(0.999),234S(0.998),235Q(0.996),236I(0.999),237Q(0.926),238D(0.998),239E(0.841),240I(0.998),241T(0.981),242S(0.997),243V(0.956),244L(0.983)
Emu0093840.1	1.20049e-09	3.92297e-08	35.6177	-3154.3	-3136.49	14	17G(0.794),19C(0.855),110G(0.607),248C(0.982),249V(0.652),251L(0.804),252R(0.920),253C(0.992),254R(0.996),255T(0.991),256G(0.937),260F(0.981),261R(0.710),262F(0.992)
Emu0094240.1	2.00132e-08	5.11055e-07	30.1482	-982.08	-967.006	13	2P(0.929),3S(0.998),4E(0.999),6T(0.936),7F(1.000),8K(0.709),9Q(0.864),10R(0.997),11R(0.979),12T(0.999),13F(0.997),101R(0.835),124T(0.909)
Emu0094290.1	8.38659e-08	1.94373e-06	27.3733	-1411.35	-1397.67	5	2P(0.833),3A(0.983),4T(0.889),5I(0.950),6L(0.650)
Emu0208300.1	3.94823e-11	1.72689e-09	42.2833	-11469	-11447.8	35	2T(0.810),3Y(0.874),5L(0.615),7Y(0.823),8C(0.901),10P(0.831),12L(0.646),14Y(0.955),15T(0.856),16C(0.945),19P(0.614),23Y(0.894),24T(0.629),29V(0.523),30L(0.836),31Y(0.684),32Y(0.811),34C(0.678),35R(0.945),38L(0.949),43R(0.977),44P(0.930),46L(0.970),140S(0.821),341P(0.636),395D(0.699),400P(0.884),509N(0.752),558G(0.811),601P(0.944),602R(0.948),866S(0.739),885A(0.657),939L(0.892),1028S(0.640)
Emu0088740.1	0.0065669	0.0387338	6.151	-6461.91	-6458.83	8	8I(0.660),38K(0.737),154S(0.585),159C(0.619),161F(0.787),315S(0.626),333R(0.620),408Q(0.530)
Emu0000980.1	0.00303585	0.0204363	7.5289	-3562.12	-3558.36	25	18K(0.575),32S(0.667),40W(0.531),44A(0.966),55Q(0.650),98T(0.691),119T(0.685),124A(0.568),137T(0.723),145D(0.860),152T(0.845),184V(0.690),185Q(0.897),203L(0.928),209L(0.891),250E(0.558),253A(0.509),256A(0.947),258Q(0.897),260Q(0.586),263E(0.860),305H(0.952),309F(0.585),322E(0.545),323K(0.560)
Emu0001160.1	0.00246939	0.0173334	7.90172	-3707.93	-3703.98	5	3G(0.623),86V(0.664),101K(0.788),105E(0.884),289H(0.922)
Emu0001200.1	0.00122202	0.0096238	9.18203	-6026.58	-6021.99	17	16S(0.767),52E(0.928),75T(0.670),113Q(0.737),116N(0.522),126T(0.657),145A(0.517),395E(0.669),447G(0.700),448V(0.697),449G(0.832),450E(0.859),451R(0.709),452V(0.932),453S(0.837),456A(0.655),457K(0.613)
Emu0001660.1	5.92149e-06	9.19935e-05	19.1884	-3849.48	-3839.89	10	188A(0.660),398S(0.568),403L(0.755),406G(0.928),408V(0.834),410N(0.974),411P(0.908),413D(0.888),415A(0.944),416P(0.984)
Emu0006850.1	0.00495814	0.0307326	6.64987	-4073.96	-4070.64	4	2D(0.951),4S(0.988),11A(0.961),426R(0.811)
Emu0199190.1	0.00034079	0.00327689	11.5388	-2321.43	-2315.66	13	3C(0.540),7L(0.974),8E(0.522),9S(0.975),11P(0.972),12E(0.609),13V(0.928),14M(0.944),204V(0.588),223I(0.970),224A(0.560),226S(0.929),227K(0.849)
Emu0005120.1	4.55782e-09	1.31775e-07	33.0213	-1585.79	-1569.28	53	2N(0.675),3S(0.656),4Q(0.991),5N(0.836),6P(0.976),7K(0.976),9M(0.981),11N(0.820),12N(0.995),13T(0.995),15S(0.975),17D(0.813),18Y(0.934),20K(0.999),21M(0.816),22I(0.995),23L(0.935),25L(0.851),26T(0.909),27V(0.994),28A(0.946),29A(0.983),31F(0.996),32D(0.796),33S(0.999),34V(0.997),35G(0.944),36Y(0.990),37V(0.855),38M(0.981),40D(0.835),41S(0.998),42H(0.998),43P(0.975),44E(0.979),45G(0.694),46S(0.999)…
Emu0005280.1	1.1933e-08	3.19877e-07	31.1515	-2050.11	-2034.54	14	20H(0.607),44Y(0.539),139T(0.541),150C(0.661),171S(0.880),196D(0.991),197K(0.906),198T(0.981),200M(0.795),201K(0.999),202T(0.981),203M(0.995),204S(0.994),205S(0.995)
Emu0005380.1	0.000685998	0.00594601	10.2431	-10139.4	-10134.3	13	5N(0.832),6P(0.581),9A(0.942),11A(0.564),12Q(0.823),35S(0.844),231S(0.843),287D(0.811),593V(0.773),624V(0.909),672K(0.959),673N(0.759),713V(0.825)
Emu0005410.1	0.00899887	0.0491051	5.59637	-1893.94	-1891.14	35	13L(0.603),14T(0.673),15E(0.518),18L(0.548),19C(0.633),20P(0.972),21W(0.739),30T(0.715),32S(0.619),33R(0.507),38F(0.908),40A(0.823),41E(0.929),54D(0.564),63T(0.718),66K(0.854),68V(0.586),69L(0.649),78L(0.679),80K(0.924),81H(0.873),85E(0.759),87A(0.923),98A(0.631),101S(0.893),102Q(0.512),105F(0.981),119Y(0.604),123A(0.569),125Q(0.543),148K(0.987),149A(0.979),150I(0.551),151E(0.878),152S(0.951)
Emu0005830.1	0.00370057	0.0239107	7.17294	-6811.25	-6807.66	10	5G(0.874),69L(0.735),225V(0.666),236G(0.753),241L(0.503),278S(0.754),283D(0.942),365K(0.819),369R(0.558),373N(0.952)
Emu0006390.1	2.24099e-05	0.000300525	16.6555	-10985.2	-10976.9	12	12L(0.915),15C(0.657),33A(0.864),55S(0.831),95R(0.767),135Y(0.609),196G(0.618),627S(0.919),810F(0.527),821P(0.614),826Y(0.600),828N(0.793)
Emu0006650.1	1.59615e-10	6.24476e-09	39.5533	-10159.2	-10139.4	151	2I(0.709),3T(0.926),4H(0.686),5Q(0.543),7I(0.724),8V(0.877),9M(0.631),11A(0.668),12A(0.911),13I(0.799),15T(0.947),17S(0.945),18T(0.868),19T(0.849),20I(0.762),21E(0.690),22D(0.894),23N(0.974),24M(0.885),25R(0.853),27Y(0.956),28A(0.702),29K(0.692),30L(0.606),31K(0.853),34C(0.890),35H(0.875),38K(0.699),39H(0.877),40T(0.943),41Q(0.676),42K(0.842),43Y(0.720),46R(0.683),48G(0.764),49A(0.537),50S(0.722)…
Emu0198960.1	4.68452e-05	0.000576541	15.2598	-3110.73	-3103.1	65	2Q(0.835),3K(0.997),5T(0.977),7Y(0.980),8D(0.930),10S(0.990),12L(0.754),14G(0.994),15G(0.976),16Y(0.530),17T(0.981),20K(0.591),21P(0.981),22D(0.994),23S(0.984),25S(0.910),26Y(0.998),28P(0.956),29A(0.593),31Q(0.901),32S(0.548),33Y(0.969),34P(0.754),36A(0.882),38I(0.824),39D(0.500),45I(0.896),46Q(0.995),47T(0.959),50V(0.988),51R(0.717),52P(0.570),53P(0.569),54T(0.989),55L(0.984),56K(0.989),58S(0.99…
Emu0004120.1	0.000401415	0.00377472	11.2347	-3765.92	-3760.3	17	3T(0.757),4E(0.910),8E(0.551),10D(0.839),13V(0.759),16Y(0.646),18A(0.878),19L(0.650),20S(0.891),22S(0.904),24S(0.965),25D(0.894),63R(0.599),361G(0.855),363K(0.977),367M(0.890),368W(0.690)
Emu0004490.1	0.000777487	0.00661135	10.0123	-4882.23	-4877.22	20	20R(0.513),51L(0.740),132G(0.533),150G(0.755),160P(0.632),183A(0.638),194L(0.568),216H(0.725),218T(0.582),242S(0.841),259E(0.676),264P(0.699),268M(0.678),275P(0.886),281A(0.642),288S(0.552),349M(0.591),359T(0.655),396N(0.577),437Y(0.673)
Emu0001820.1	0.0069378	0.0401963	6.0539	-5064.25	-5061.22	21	6T(0.936),158Q(0.602),174T(0.901),191G(0.533),195S(0.802),200A(0.895),218R(0.628),293P(0.540),339S(0.915),340R(0.945),351E(0.835),446Q(0.958),449R(0.946),450F(0.959),453N(0.640),454S(0.972),456S(0.857),457L(0.532),458T(0.915),460R(0.570),462P(0.861)
Emu0147540.1	0.000602562	0.00532014	10.4825	-4631.64	-4626.39	2	453C(0.942),456R(0.853)
Emu0151810.1	0.00423305	0.0268829	6.93212	-2372.83	-2369.37	7	151K(0.820),152G(0.956),153Q(0.762),186K(0.981),187K(0.978),211A(0.678),237T(0.867)
Emu0148400.1	6.61351e-11	2.73819e-09	41.2747	-10821	-10800.3	31	35Q(0.702),472S(0.505),511E(0.964),585T(0.918),644L(0.849),683T(0.542),691T(0.733),708Q(0.887),884E(0.885),959G(0.923),960D(0.965),961E(0.987),962P(0.908),963P(0.939),966L(0.956),970L(0.628),971F(0.930),972L(0.832),973K(0.987),974T(0.929),976A(0.927),977A(0.830),978P(0.892),982W(0.894),984P(0.887),987E(0.818),989Q(0.906),990A(0.949),991A(0.941),995A(0.987),996S(0.936)
Emu0148680.1	0.000404675	0.00379283	11.2197	-1480.16	-1474.55	6	2E(0.760),3Y(0.758),5H(0.705),7K(0.984),11K(0.718),102L(0.566)
Emu0153730.1	0.0034422	0.0226183	7.30289	-3948.04	-3944.39	9	14G(0.562),154A(0.930),157L(0.502),215E(0.984),239D(0.564),355A(0.668),356V(0.855),360P(0.824),361Q(0.587)
Emu0151270.1	0.000383032	0.0036138	11.3217	-1929.88	-1924.22	5	3S(0.602),4Q(0.859),5A(0.670),6E(0.996),8E(0.996)
Emu0150030.1	0.000158663	0.00167479	12.9653	-4692.77	-4686.28	9	3T(0.975),6E(0.662),9S(0.970),10G(0.846),11R(0.957),13Q(0.983),327N(0.620),342T(0.919),408P(0.703)
Emu0150250.1	0.00103254	0.00838718	9.49077	-4722.66	-4717.92	23	5M(0.559),6A(0.662),9L(0.583),10S(0.927),11R(0.930),12S(0.964),13R(0.958),14A(0.931),16T(0.923),24S(0.828),25E(0.892),26E(0.970),27E(0.947),28S(0.957),29H(0.863),31H(0.929),293P(0.533),296K(0.959),297M(0.913),301W(0.953),302T(0.944),309A(0.541),396A(0.573)
Emu0056570.1	1.55474e-07	3.43533e-06	26.1805	-9918.37	-9905.28	18	224L(0.522),226F(0.525),305R(0.507),402K(0.838),442T(0.737),449D(0.665),520S(0.815),549P(0.807),551G(0.557),552E(0.810),553A(0.986),559E(0.668),560E(0.970),561K(0.685),563R(0.946),565G(0.821),766E(0.535),767T(0.517)
Emu0057710.1	0.00155083	0.0117993	8.74668	-10584.3	-10579.9	6	3E(0.944),5E(0.911),11P(0.938),18Y(0.905),929G(0.856),1247G(0.878)
Emu0057970.1	1.18529e-11	5.80994e-10	44.6379	-8754.29	-8731.97	100	2V(0.936),3S(0.954),6Q(0.961),7T(0.940),9T(0.632),11T(0.587),12D(0.942),13F(0.983),15G(0.556),16L(0.888),17S(0.934),18L(0.968),19S(0.679),20V(0.557),22G(0.961),25A(0.937),26D(0.892),27I(0.916),28C(0.666),29A(0.562),30R(0.945),32A(0.918),33G(0.555),36G(0.523),39I(0.812),40C(0.950),44M(0.918),46C(0.929),48S(0.950),50K(0.969),53S(0.515),55S(0.686),56E(0.887),57E(0.964),58K(0.939),60H(0.971),64K(0.88…
Emu0058900.1	0	0	92.288	-5023.27	-4977.13	29	2A(0.997),4I(0.619),6E(0.996),7G(0.994),9L(0.988),10S(0.998),11K(0.997),13T(0.916),14N(0.524),15V(0.992),16M(0.913),21A(0.997),22G(0.996),23L(0.995),25S(0.628),31V(0.995),35T(0.996),38V(0.975),40S(0.583),42Q(0.979),45Q(0.979),46I(0.991),47L(0.916),48I(0.922),49D(0.971),50Q(0.997),51L(0.979),52K(0.999),55R(0.978)
Emu0059300.1	0	0	70.869	-5114.28	-5078.85	33	2T(0.594),3E(0.999),4Q(0.978),6E(0.910),8T(0.990),11R(0.683),12Y(0.692),14P(0.979),15Y(0.619),16G(0.961),17N(0.962),21R(0.990),22Y(0.987),23R(0.996),26S(0.712),28I(0.960),29P(0.996),31D(0.999),32V(0.812),33K(0.999),35Q(0.972),36A(0.607),38K(0.999),39D(0.995),40L(0.995),41M(0.949),42K(0.614),43E(0.995),44S(0.782),270G(0.998),492G(0.566),493A(0.965),571N(0.523)
Emu0060500.1	4.27436e-15	3.7975e-13	60.2024	-3498.99	-3468.89	75	32E(0.525),38M(0.525),39E(0.933),41E(0.998),185A(0.638),230E(0.666),231H(0.989),234E(0.999),235V(0.895),236I(0.599),237L(0.875),238N(0.998),241S(0.525),242T(0.993),243R(0.756),245G(0.827),246H(0.988),248I(0.858),249G(0.942),253A(0.990),254A(0.993),257P(0.997),258Q(0.978),259D(1.000),261Q(0.983),263V(0.957),264G(0.996),265R(0.962),266Q(0.998),267V(0.702),268A(0.912),269T(0.985),270F(0.995),272N(0.…
Emu0197450.1	2.33632e-06	3.97735e-05	20.967	-7441.87	-7431.38	46	19S(0.640),25K(0.725),63C(0.811),64K(0.959),66R(0.763),67C(0.901),70G(0.708),73R(0.920),75R(0.849),79P(0.644),82N(0.826),87S(0.841),93N(0.899),95A(0.731),96D(0.952),100I(0.915),104P(0.855),106S(0.773),109Q(0.680),110D(0.853),111D(0.915),124D(0.714),145I(0.579),146E(0.593),148T(0.863),170T(0.840),171T(0.536),172L(0.507),184T(0.709),186D(0.657),215S(0.871),217G(0.529),242D(0.713),244S(0.701),248S(0…
Emu0197480.1	2.05548e-07	4.40481e-06	25.6415	-3863.47	-3850.65	39	1Q(0.983),161S(0.988),171R(0.823),180S(0.535),189S(0.522),199M(0.982),200S(0.996),201P(0.995),202K(0.985),203G(0.515),206A(0.724),308S(0.848),309A(0.502),311S(0.988),312D(0.988),313F(0.721),314E(0.998),410A(0.720),411Y(0.988),412N(0.948),414T(0.975),415N(0.995),416T(0.585),418F(0.995),419D(0.780),420F(0.989),422L(0.987),423F(0.624),424S(0.994),426D(0.989),428S(0.616),430V(0.915),432S(0.828),433Y(…
Emu0053960.1	1.90961e-05	0.00026186	16.9592	-4126.32	-4117.84	13	25V(0.686),47N(0.788),52S(0.672),247Y(0.908),281Q(0.856),284E(0.799),287R(0.768),297P(0.767),298E(0.718),302S(0.767),307K(0.900),310G(0.930),331F(0.558)
Emu0053970.1	0.000790195	0.00670605	9.98245	-1141.4	-1136.41	10	1M(0.959),2A(0.994),3A(0.986),4E(0.959),5K(0.988),6E(0.973),9I(0.662),18C(0.542),65T(0.552),89M(0.847)
Emu0054080.1	0.00280058	0.0191549	7.67434	-2291.16	-2287.32	2	188M(0.992),207Q(0.851)
Emu0121380.1	2.73814e-12	1.55691e-10	47.5086	-4348.06	-4324.3	29	514E(0.916),515S(0.982),516R(0.801),517S(0.930),518F(0.708),522Y(0.970),524E(0.993),526P(0.960),527K(0.929),528Q(0.949),530T(0.980),531V(0.987),533S(0.959),534S(0.991),535L(0.967),537Q(0.907),538K(0.960),540I(0.607),542D(0.886),545T(0.938),546M(0.630),547L(0.943),549V(0.603),550Q(0.918),554W(0.944),556D(0.698),557S(0.754),560A(0.708),561Y(0.993)
Emu0121290.1	2.1225e-10	8.08161e-09	38.9968	-1806.72	-1787.22	22	2K(0.979),3K(1.000),6S(0.842),7D(0.940),8M(0.913),10V(0.968),12V(0.853),13I(0.813),14L(0.915),15T(0.997),16A(0.980),17M(0.996),18Q(0.918),21V(0.998),22T(0.997),23V(0.807),24N(0.992),29V(0.547),30T(0.977),31L(0.982),32A(0.986),41T(0.643)
Emu0122140.1	0.00641932	0.0379507	6.19121	-3695.99	-3692.9	5	245K(0.725),250T(0.971),333T(0.944),337S(0.684),339G(0.739)
Emu0122630.1	0.00844759	0.0468462	5.70723	-3358.84	-3355.99	6	346V(0.827),349P(0.913),351T(0.739),354P(0.963),355G(0.960),356C(0.980)
Emu0124280.1	2.65285e-11	1.21646e-09	43.0611	-2381.04	-2359.51	31	1L(0.735),2Q(0.860),3S(0.995),4L(0.869),5P(0.995),6G(0.990),7K(0.506),10Y(0.970),11V(0.522),12D(0.990),13L(0.993),15E(0.730),16T(0.618),17T(0.730),18G(0.997),20S(0.824),21F(0.788),22E(0.764),24I(0.957),27L(0.773),28H(0.971),29N(0.888),31F(0.987),32K(0.769),33Q(0.984),36H(0.995),38E(0.916),39E(0.766),40T(0.965),41L(0.992),74N(0.686)
Emu0124810.1	0	0	74.3578	-11432.2	-11395	104	10V(0.643),48E(0.768),54V(0.509),61F(0.640),71P(0.676),79D(0.591),80S(0.856),81G(0.923),85S(0.730),93L(0.668),125W(0.946),126T(0.640),129S(0.619),154E(0.938),168L(0.708),188D(0.963),206E(0.872),215N(0.886),230E(0.503),243L(0.500),264L(0.600),265L(0.605),267E(0.766),279Q(0.834),280T(0.559),288D(0.716),293V(0.631),295P(0.857),298S(0.834),299E(0.571),300A(0.753),301A(0.652),303D(0.720),312R(0.775),3…
Emu0118330.1	0.000280405	0.00276163	11.9018	-3956.81	-3950.85	129	1G(0.818),3L(0.753),11S(0.712),12E(0.655),15I(0.705),16K(0.818),18R(0.825),19D(0.513),23R(0.815),26A(0.766),27V(0.709),28A(0.942),29H(0.939),30V(0.742),32G(0.947),34K(0.654),35G(0.797),36N(0.646),38I(0.699),40E(0.542),42S(0.745),43Q(0.603),44K(0.665),49E(0.885),50L(0.808),53R(0.863),55E(0.735),58L(0.976),64H(0.580),65S(0.778),69M(0.538),70V(0.819),71I(0.646),78R(0.740),80A(0.617),83R(0.615),84N(0…
Emu0117650.1	1.25384e-07	2.82911e-06	26.596	-2513.84	-2500.54	38	67E(0.574),209T(0.563),223L(0.991),224L(0.979),225R(0.781),226P(0.997),227L(0.809),228K(0.997),229E(0.608),231L(0.997),232L(0.999),233K(0.997),234N(0.999),235G(0.849),236M(0.991),238D(0.602),239K(0.770),240P(0.997),241M(0.961),242P(0.999),243K(0.999),244N(0.989),245K(0.971),246R(0.999),248I(0.739),250R(0.690),251M(0.698),252E(0.757),253K(0.792),254L(0.750),255V(0.908),256T(0.951),257D(0.507),258H…
Emu0066750.1	0.00459865	0.0288185	6.78411	-2248.5	-2245.11	10	77T(0.728),78T(0.735),79V(0.964),83H(0.987),86S(0.953),88I(0.923),90S(0.944),117T(0.959),129T(0.531),264N(0.918)
Emu0066910.1	0	0	153.115	-4651.26	-4574.7	68	136L(0.508),169A(0.977),296V(0.996),297L(0.999),298A(0.996),299E(0.996),301Q(0.874),302A(0.996),303G(0.630),304R(0.984),305K(0.967),306A(0.609),308A(0.977),311N(0.824),312E(0.995),313R(0.987),314D(0.997),316S(0.997),317P(0.770),318I(1.000),319R(0.953),320G(0.997),321N(0.998),322R(0.996),325L(0.610),327P(0.991),330V(0.995),331P(0.856),332G(0.947),333S(0.691),334F(0.797),335A(0.957),336Q(0.813),337…
Emu0063860.1	0.000706096	0.00608312	10.1898	-3723.21	-3718.11	7	217S(0.824),220H(0.525),290T(0.620),296R(0.868),300E(0.680),306A(0.856),307A(0.928)
Emu0069210.1	0.00254059	0.0176743	7.85032	-2390.56	-2386.64	1	198K(0.966)
Emu0069630.1	9.99975e-07	1.80695e-05	22.5951	-2645.34	-2634.04	15	3K(0.981),4D(0.946),6E(0.850),7Y(0.624),9W(0.976),10N(0.993),13T(0.955),15E(0.992),16F(0.962),18G(0.989),20T(0.945),21A(0.657),22S(0.914),23S(0.914),24W(0.894)
Emu0069760.1	0.00515053	0.0317634	6.58208	-2736.86	-2733.57	4	17E(0.868),39N(0.897),87Y(0.916),206V(0.608)
Emu0215030.1	0.000144375	0.00154695	13.142	-1654.37	-1647.8	9	5S(0.870),42S(0.820),64S(0.677),85L(0.980),86A(0.589),87A(0.843),112W(0.976),129T(0.916),136P(0.552)
Emu0068030.1	5.1508e-10	1.80046e-08	37.2669	-8148.51	-8129.88	34	7A(0.932),10H(0.662),12G(0.555),16H(0.874),20P(0.563),170T(0.878),190N(0.884),199C(0.645),383D(0.579),398N(0.942),451V(0.859),452E(0.961),455G(0.785),456I(0.924),460I(0.517),461H(0.719),462I(0.875),463S(0.849),466G(0.913),471I(0.920),472P(0.757),475G(0.694),478Q(0.761),479R(0.967),481G(0.747),485K(0.879),487K(0.986),488S(0.624),490S(0.973),492H(0.553),504R(0.954),584Q(0.961),646P(0.661),751D(0.71…
Emu0067930.1	0.00121849	0.00960489	9.18732	-2488.61	-2484.02	6	44Q(0.739),106T(0.916),146I(0.811),202G(0.840),205E(0.923),211S(0.960)
Emu0067730.1	7.17911e-07	1.33984e-05	23.2321	-5131.19	-5119.57	10	3E(0.791),200S(0.685),284S(0.633),291E(0.797),337S(0.822),433G(0.572),434Y(0.887),435E(0.575),437S(0.956),438S(0.629)
Emu0071060.1	0.00329668	0.0218794	7.38053	-2650.05	-2646.36	5	8R(0.970),42E(0.677),199L(0.929),208Q(0.916),231N(0.778)
Emu0064520.1	0.00572741	0.0345712	6.39336	-3794	-3790.8	11	54E(0.591),77T(0.778),171R(0.608),237A(0.881),247M(0.773),310T(0.666),328S(0.650),332D(0.659),352T(0.512),353A(0.855),357L(0.831)
Emu0070820.1	3.45421e-06	5.68745e-05	20.2184	-1771	-1760.89	7	2A(0.920),166F(0.982),168W(0.981),169M(0.995),170P(0.865),172F(0.990),173C(0.975)
Emu0071040.1	0.00142175	0.0109364	8.90526	-2873.6	-2869.15	4	2L(0.928),3F(0.852),4S(0.931),93D(0.823)
Emu0064020.1	0.00360354	0.0233723	7.22062	-2327.5	-2323.89	3	143S(0.974),147S(0.965),166E(0.910)
Emu0182630.1	0.00541158	0.033126	6.49412	-5902.67	-5899.42	7	69S(0.707),242V(0.772),377S(0.696),381V(0.508),409Q(0.721),415R(0.795),417G(0.504)
Emu0182270.1	0.00397714	0.0254281	7.04374	-2852.29	-2848.77	2	64K(0.926),192T(0.646)
Emu0181830.1	0.00873084	0.0481042	5.64937	-1450.31	-1447.48	26	2A(0.971),3S(0.939),4G(0.801),5H(0.978),6L(0.978),7C(0.656),9T(0.813),11L(0.826),12S(0.722),14G(0.777),18Q(0.577),20C(0.966),22V(0.921),23P(0.675),26V(0.602),35K(0.519),62N(0.834),64V(0.636),79V(0.528),81K(0.568),83K(0.569),87T(0.697),108Y(0.943),109H(0.823),115K(0.692),116N(0.911)
Emu0181630.1	1.97786e-10	7.56464e-09	39.1346	-1612.79	-1593.22	0
Emu0181570.1	0.0024907	0.0174267	7.88618	-2649.8	-2645.86	11	1F(0.681),3I(0.736),8M(0.638),11I(0.772),12G(0.942),13V(0.683),14Y(0.915),16R(0.886),18M(0.977),19K(0.877),21A(0.894)
Emu0181160.1	0.00446044	0.0280412	6.8386	-3869.17	-3865.75	3	15E(0.850),186N(0.913),276K(0.908)
Emu0180560.1	0.00201376	0.0145801	8.27137	-4546.04	-4541.9	9	208G(0.732),263A(0.562),279E(0.944),316E(0.510),330S(0.748),338A(0.649),340P(0.523),341L(0.652),373Q(0.922)
Emu0036730.1	2.29291e-06	3.91124e-05	21.0029	-4070.93	-4060.43	10	29G(0.955),172M(0.724),210N(0.511),211V(0.900),214S(0.978),215G(0.767),217P(0.966),219A(0.986),222S(0.973),353V(0.765)
Emu0179760.1	1.29521e-05	0.000185039	17.6969	-4799.29	-4790.44	16	3I(0.981),5D(0.620),8S(0.987),9E(0.990),11S(0.930),14E(0.983),16D(0.993),18A(0.534),19L(0.985),21T(0.837),22N(0.856),103A(0.577),149P(0.653),161H(0.917),249A(0.502),477P(0.533)
Emu0212490.1	0.00808462	0.0453643	5.78438	-1482	-1479.1	6	4E(0.914),8R(0.972),9C(0.958),12C(0.961),15Y(0.970),16A(0.974)
Emu0201310.1	0.000668744	0.00580236	10.2901	-5484.81	-5479.67	7	216L(0.963),243Q(0.797),244P(0.534),248S(0.790),369S(0.871),371T(0.618),385R(0.875)
Emu0163760.1	8.97216e-05	0.00102993	14.035	-8010.03	-8003.01	28	318G(0.910),319D(0.836),322G(0.933),324Q(0.620),325M(0.972),326A(0.857),331D(0.659),333N(0.951),338I(0.858),352K(0.683),357S(0.639),358W(0.913),359N(0.756),361S(0.646),363A(0.859),365T(0.760),380R(0.601),430N(0.560),486P(0.687),487S(0.922),503E(0.951),520Y(0.732),521K(0.552),542Q(0.648),552T(0.668),559D(0.509),564Q(0.788),629G(0.819)
Emu0162390.1	0.00754091	0.0429349	5.90688	-2410.85	-2407.9	6	282K(0.898),283W(0.953),284F(0.558),286Y(0.863),287E(0.655),289K(0.910)
Emu0162000.1	0.00194242	0.014184	8.33687	-4350.25	-4346.09	7	4L(0.839),7F(0.643),8F(0.979),13V(0.937),16S(0.819),184R(0.534),206I(0.683)
Emu0161760.1	1.16573e-15	1.12984e-13	62.7662	-3421.18	-3389.8	25	6K(0.606),40S(0.703),48A(0.725),64R(0.796),131S(0.648),138S(0.686),142G(0.650),351G(0.937),352S(0.981),353A(0.969),355V(0.898),357F(0.744),358K(0.996),359N(0.677),360A(0.984),362M(0.959),363A(0.996),364A(0.731),365R(0.995),366A(0.710),367M(0.999),368E(0.999),369K(0.998),370L(0.952),371N(0.981)
Emu0161500.1	0.00622194	0.0370838	6.2465	-13409.7	-13406.6	10	423P(0.767),485D(0.595),529A(0.582),557P(0.520),621P(0.757),622Q(0.594),623K(0.823),765A(0.512),850S(0.657),953S(0.664)
Emu0160800.1	4.85744e-05	0.000595245	15.1913	-3091.52	-3083.92	23	227L(0.538),229T(0.566),232L(0.640),266G(0.623),267Y(0.961),269D(0.838),270G(0.623),271Y(0.949),273G(0.909),275Y(0.946),276D(0.931),277D(0.956),279S(0.966),280Y(0.990),281E(0.983),283Y(0.943),285D(0.990),288S(0.967),290Q(0.566),291S(0.982),294I(0.511),312Y(0.984),341G(0.724)
Emu0201540.1	0.00375005	0.0241755	7.14911	-3944.28	-3940.7	6	308Q(0.859),377K(0.651),379F(0.687),381A(0.915),385H(0.754),388E(0.916)
Emu0201580.1	0.000313026	0.00303731	11.6969	-15819.8	-15813.9	19	6S(0.672),8P(0.702),12E(0.761),14D(0.843),31L(0.511),185V(0.685),249S(0.797),254S(0.678),261S(0.649),266D(0.925),270T(0.835),272C(0.707),273C(0.685),274G(0.741),277Q(0.645),579S(0.561),597Q(0.521),896H(0.892),930S(0.866)
Emu0158690.1	2.37223e-09	7.09921e-08	34.2915	-18823.2	-18806	36	36I(0.567),43V(0.624),241G(0.644),334V(0.658),427I(0.735),491N(0.714),565L(0.675),569S(0.811),570F(0.569),575Q(0.678),576Q(0.589),577D(0.857),578K(0.702),582R(0.851),583Q(0.937),587K(0.615),588A(0.890),589L(0.755),601I(0.645),623R(0.552),739L(0.535),1045P(0.797),1047R(0.703),1048Q(0.935),1050L(0.612),1051A(0.578),1053A(0.943),1054H(0.809),1056L(0.893),1118R(0.664),1126L(0.583),1172G(0.557),1400P(…
Emu0164060.1	5.23208e-07	1.03297e-05	23.8408	-5508.67	-5496.75	23	60K(0.747),81P(0.964),82L(0.895),84L(0.534),85G(0.812),86N(0.508),88L(0.959),91R(0.977),93T(0.933),94V(0.700),96L(0.693),98G(0.865),104L(0.759),106S(0.859),134A(0.820),170P(0.659),172R(0.917),177W(0.699),290L(0.563),376A(0.514),452W(0.772),453L(0.901),457I(0.583)
Emu0201130.1	6.78346e-14	5.03097e-12	54.7668	-11174.1	-11146.7	72	16R(0.504),310E(0.992),311S(0.973),313L(0.666),315R(0.949),317L(0.992),318Q(0.506),320S(0.986),321L(0.990),324R(0.961),325T(0.936),326K(0.942),362E(0.838),363Y(0.548),364T(0.982),365E(0.992),373V(0.544),374Y(0.884),376S(0.616),378E(0.888),415S(0.933),424V(0.696),448S(0.921),455S(0.807),519R(0.682),526A(0.588),536S(0.500),584A(0.817),625T(0.547),627R(0.539),667G(0.633),680D(0.890),695Q(0.521),730Q…
Emu0218440.1	0.00347143	0.0227403	7.28769	-2410.61	-2406.97	16	8F(0.653),11T(0.888),12G(0.602),16T(0.948),18D(0.944),20S(0.627),21G(0.984),22N(0.964),23K(0.958),27L(0.864),29A(0.658),32G(0.728),34F(0.947),44S(0.554),124S(0.641),164S(0.899)
Emu0218180.1	8.35236e-09	2.29059e-07	31.8442	-7314.6	-7298.68	19	137A(0.758),144R(0.961),152T(0.693),158R(0.963),159S(0.973),161S(0.537),165Q(0.595),179S(0.798),183G(0.693),237Q(0.778),238K(0.655),293R(0.634),314A(0.831),335R(0.733),343P(0.744),345S(0.791),353S(0.909),368R(0.523),419R(0.987)
Emu0110570.1	1.1964e-08	3.19877e-07	31.1464	-3283.97	-3268.4	21	34A(0.600),157V(0.938),279D(0.993),281M(0.985),282S(0.937),284R(0.962),287V(0.966),288S(0.548),289S(0.952),293P(0.930),294E(0.947),295A(0.971),297A(0.880),298Y(0.961),299R(0.806),302A(0.962),303S(0.948),305V(0.971),307R(0.779),308Q(0.887),312T(0.592)
Emu0110630.1	0	0	132.016	-5045.07	-4979.07	144	1S(0.996),2D(0.999),3S(0.991),4E(0.991),5A(0.937),7V(0.947),9K(1.000),10Q(1.000),11F(0.999),12E(0.996),13I(0.727),14S(0.934),15V(0.938),16S(0.916),17R(0.997),18S(0.964),25A(0.921),31Q(0.660),34T(0.776),37S(0.620),68Q(0.575),87A(0.854),95S(0.585),112Q(0.837),114A(0.876),119D(0.611),144S(0.515),145P(0.580),285N(0.876),286N(0.999),287L(1.000),288K(1.000),289S(1.000),290V(0.834),291D(0.733),293Q(0.97…
Emu0111030.1	0.00397046	0.0254044	7.04675	-5834.75	-5831.23	7	377T(0.736),405R(0.554),409N(0.977),410Q(0.975),455R(0.682),585C(0.929),586T(0.816)
Emu0111290.1	0.00613667	0.0366781	6.27095	-4693.45	-4690.32	8	53R(0.737),117A(0.577),298F(0.636),300V(0.801),302L(0.900),304E(0.664),307L(0.893),314S(0.577)
Emu0111400.1	0.000534486	0.00481885	10.7041	-3709.29	-3703.94	7	453R(0.795),454S(0.944),456G(0.920),458R(0.988),461S(0.940),462R(0.872),463S(0.946)
Emu0113770.1	2.09571e-12	1.20773e-10	48.0328	-3654.39	-3630.37	41	37K(0.711),49I(0.647),117E(0.518),142Q(0.589),163N(0.971),178S(0.771),220A(0.879),247E(0.997),248A(0.846),250C(0.960),251K(0.974),252I(0.794),253Q(0.995),255E(0.835),257Q(0.949),258K(0.785),259G(0.995),261L(0.987),262A(0.933),263N(0.763),264D(0.995),268A(0.994),269K(0.969),270N(0.940),271S(0.993),272K(0.995),273A(0.794),274F(0.962),275T(0.732),276S(0.551),277H(0.760),278G(0.905),280S(0.928),281L(…
Emu0110030.1	0.000192618	0.00197694	12.6025	-5792.06	-5785.76	18	58L(0.504),127S(0.852),249N(0.923),254S(0.808),255K(0.747),256N(0.713),257V(0.683),261E(0.942),263L(0.543),264M(0.640),267I(0.822),270L(0.887),271S(0.922),321E(0.708),339D(0.776),351H(0.772),405Q(0.608),433G(0.794)
Emu0112290.1	3.40856e-07	6.93833e-06	24.6661	-4006.42	-3994.09	16	199A(0.902),200L(0.521),201D(0.990),203A(0.980),204A(0.955),206A(0.956),207T(0.537),208E(0.988),209H(0.931),212D(0.946),213W(0.715),214W(0.715),218Q(0.988),222C(0.971),223Y(0.966),224Y(0.989)
Emu0112420.1	4.27366e-08	1.05043e-06	28.6779	-3336.2	-3321.86	8	200P(0.613),201T(0.996),202E(0.976),203N(0.995),206A(0.986),207W(0.965),208Q(0.984),212L(0.841)
Emu0112730.1	0.000507781	0.0046369	10.799	-5909.13	-5903.73	16	7S(0.804),9Y(0.730),13N(0.590),18D(0.702),21S(0.895),24S(0.627),25T(0.766),26V(0.504),76T(0.899),275H(0.812),341Y(0.707),380S(0.567),439P(0.696),456V(0.563),462M(0.622),472E(0.551)
Emu0112860.1	4.996e-16	5.13385e-14	64.4192	-3142.07	-3109.86	32	29V(0.982),73N(0.768),74T(0.836),76L(0.988),77C(0.989),78A(0.880),79C(0.585),80C(0.988),83G(0.846),86F(0.990),88G(0.990),89A(0.680),90C(0.997),91L(0.981),93C(0.996),96G(0.710),97F(0.994),98Y(0.964),99Q(0.966),100P(0.982),101L(0.893),102A(0.997),103G(0.993),104Q(0.932),107P(0.666),108G(0.966),109S(0.903),113N(0.599),115F(0.564),117S(0.972),118S(0.991),239V(0.582)
Emu0113120.1	0.00811677	0.045455	5.7774	-4362.63	-4359.74	5	57I(0.971),81S(0.861),84D(0.522),85Q(0.610),469Y(0.659)
Emu0113260.1	0.000132425	0.00144389	13.3039	-4515.82	-4509.17	20	193P(0.960),195A(0.841),244I(0.548),392S(0.989),395W(0.952),398C(0.968),400K(0.505),401R(0.885),402F(0.646),404R(0.931),409P(0.890),410V(0.517),411C(0.945),413T(0.893),417T(0.897),420M(0.708),421L(0.560),422V(0.510),424A(0.538),426S(0.948)
Emu0113400.1	3.24349e-06	5.36118e-05	20.3389	-2972.48	-2962.31	15	11L(0.855),13L(0.620),34S(0.922),36V(0.725),38D(0.958),55K(0.962),134K(0.836),216M(0.981),219S(0.905),221L(0.916),223L(0.909),224D(0.978),225E(0.988),226Y(0.986),264K(0.913)
Emu0113450.1	0.00173001	0.0128826	8.54748	-7320.34	-7316.07	8	166H(0.536),224P(0.865),264S(0.638),332S(0.890),340S(0.974),348P(0.864),363D(0.943),447R(0.629)
Emu0112020.1	1.12873e-09	3.73138e-08	35.7378	-477.461	-459.593	16	35Y(0.989),36R(0.969),37G(0.999),38A(0.993),39R(0.999),40R(0.998),41G(0.998),42R(0.985),43E(0.999),44G(1.000),45S(0.996),46R(0.998),47E(0.999),48E(0.878),49R(0.999),50P(1.000)
Emu0111920.1	0	0	71.0717	-2159.04	-2123.51	38	2A(0.540),3L(0.994),5D(0.993),6Q(0.998),7F(0.998),8Y(0.726),9K(0.523),10D(0.916),11A(0.960),12I(0.996),13E(0.998),14Q(0.999),15C(0.993),16R(0.993),17S(0.996),18Y(0.991),19N(0.971),20A(0.878),21R(0.932),23C(0.998),24A(0.871),25E(0.571),26R(0.996),27S(0.996),28V(0.944),30L(0.997),32T(0.736),36Q(0.994),37N(0.997),38E(0.969),39R(0.767),40H(0.992),41H(0.998),43S(0.847),44P(0.927),45G(0.556),244G(0.797…
Emu0111840.1	3.13134e-10	1.15616e-08	38.2378	-4215.03	-4195.91	19	70Q(0.610),176E(0.926),308Q(0.563),314N(0.922),315E(0.751),316S(0.546),317P(0.906),321S(0.837),322L(0.833),323L(0.896),324D(0.591),325G(0.508),326C(0.918),327E(0.849),328L(0.807),332E(0.994),333T(0.677),334N(0.714),335D(0.932)
Emu0114440.1	0.00625155	0.0371823	6.23809	-1466.07	-1462.95	11	23N(0.920),29H(0.908),30T(0.954),31A(0.540),32D(0.508),33V(0.650),34Q(0.918),41S(0.522),109I(0.628),118S(0.544),126S(0.906)
Emu0115210.1	4.54818e-10	1.60295e-08	37.5096	-3816.02	-3797.26	49	1M(0.629),2T(0.996),3L(0.668),4V(0.991),7M(0.815),9P(0.705),10F(0.982),11L(0.996),12D(0.999),14E(0.989),15G(0.760),16D(0.729),17P(0.960),18P(0.988),19L(0.991),20S(0.993),21T(0.932),22Y(0.778),23Q(0.908),26W(0.980),28S(0.713),29E(0.999),30R(0.962),31C(0.800),32T(0.949),33K(0.612),34S(0.942),35C(0.734),36L(0.982),37S(0.981),38S(0.816),39P(0.678),40A(0.759),41P(0.851),43C(0.951),44S(0.623),45S(0.992…
Emu0116140.1	0.00278099	0.0190515	7.687	-3776.67	-3772.82	28	2K(0.853),5S(0.544),13A(0.629),15Y(0.900),18K(0.502),20E(0.863),21P(0.887),23D(0.891),25G(0.888),27L(0.540),28F(0.899),31L(0.561),33F(0.568),36A(0.857),37L(0.664),41G(0.908),42V(0.678),45Y(0.899),46W(0.935),47G(0.961),49G(0.956),135V(0.791),227R(0.624),240K(0.965),263G(0.530),264K(0.756),273V(0.514),274S(0.562)
Emu0115430.1	0.00360785	0.0233825	7.21847	-3892.06	-3888.45	6	59G(0.937),60C(0.510),61N(0.534),62G(0.583),63G(0.961),398V(0.792)
Emu0115860.1	1.22125e-15	1.17034e-13	62.6268	-3814.12	-3782.8	32	87S(0.587),103L(0.741),329G(0.997),331G(0.953),334N(0.999),335S(0.782),336P(0.985),337L(0.995),338W(0.999),339P(0.919),342M(0.997),343E(0.997),345Q(0.990),346D(0.993),347G(0.992),348E(0.987),349E(0.999),350G(0.994),351Q(0.626),354G(0.995),355H(0.572),356H(0.977),361H(0.996),410S(0.999),411P(0.972),412V(0.667),415Q(0.936),416R(0.995),417P(0.997),418K(0.997),422K(0.998),423K(0.999)
Emu0217600.1	0.00022243	0.00225042	12.3337	-4732.82	-4726.65	11	52L(0.943),53T(0.987),55I(0.634),56L(0.914),314G(0.628),318N(0.864),363T(0.536),507E(0.961),510A(0.977),511K(0.991),512E(0.973)
Emu0217610.1	0.000249024	0.00248994	12.123	-11916.1	-11910.1	34	19D(0.727),50A(0.731),57K(0.851),62T(0.894),66K(0.624),67W(0.882),72S(0.940),76E(0.923),77M(0.971),78T(0.823),79G(0.841),81L(0.548),82S(0.957),84D(0.945),85E(0.909),91S(0.927),93I(0.532),95I(0.839),97L(0.897),98A(0.861),99S(0.948),237T(0.803),292A(0.814),376F(0.550),564S(0.878),618T(0.665),622Q(0.529),664T(0.523),729G(0.897),785E(0.875),861K(0.690),1018C(0.871),1028N(0.905),1109R(0.836)
Emu0156360.1	0.000174127	0.00181334	12.7912	-8819.64	-8813.25	9	274T(0.630),920W(0.821),922E(0.950),923V(0.951),938R(0.821),943E(0.897),945T(0.859),947T(0.813),948N(0.956)
Emu0155960.1	0	0	90.5195	-2962.7	-2917.44	56	181G(0.513),281I(0.997),282R(0.956),283K(0.999),284R(0.999),286M(0.695),288S(0.999),289D(0.616),290K(1.000),291G(0.919),294E(0.997),295W(0.862),298M(0.916),299Y(0.997),300F(0.982),301K(0.993),303S(0.995),304R(0.642),305C(0.999),307P(0.962),308H(0.997),309R(0.620),312Y(0.830),313S(0.649),314D(0.994),317H(0.999),318F(0.992),319C(0.999),320T(0.621),321H(0.654),322C(0.833),324I(0.999),326F(0.702),327…
Emu0155920.1	1.72074e-08	4.4339e-07	30.4412	-8903.66	-8888.44	19	1030Y(0.947),1031I(0.901),1032T(0.948),1033T(0.935),1035R(0.950),1036L(0.850),1037P(0.963),1038Y(0.991),1039F(0.796),1040P(0.959),1041I(0.907),1044F(0.971),1045L(0.971),1049A(0.958),1050Q(0.930),1053K(0.948),1055Q(0.984),1058K(0.984),1060Q(0.956)
Emu0155850.1	2.72035e-05	0.000355312	16.288	-3778.78	-3770.64	27	6V(0.747),14L(0.957),15E(0.805),19D(0.720),23E(0.649),25E(0.648),29C(0.920),31S(0.511),32H(0.959),34V(0.703),36K(0.648),37G(0.833),45S(0.563),48T(0.919),50R(0.783),51E(0.921),54G(0.927),58V(0.626),62P(0.905),64E(0.839),65Y(0.755),71D(0.636),80R(0.752),120W(0.644),212V(0.799),233T(0.540),283T(0.888)
Emu0155370.1	0.00140818	0.0108691	8.92278	-3107.95	-3103.49	13	2S(0.601),11G(0.624),15Q(0.792),175V(0.741),257L(0.753),260N(0.907),261S(0.727),262K(0.719),263F(0.955),265E(0.767),266I(0.870),267K(0.703),271D(0.579)
Emu0194520.1	0.00369032	0.0238626	7.17791	-4114.41	-4110.82	5	3S(0.851),12E(0.754),39S(0.698),49V(0.645),232P(0.681)
Emu0195580.1	0.000490939	0.00451209	10.8614	-4564.25	-4558.82	103	11N(0.554),13P(0.620),20P(0.600),25G(0.522),28G(0.737),101G(0.650),110F(0.882),112R(0.699),113A(0.730),114V(0.780),115S(0.892),117D(0.708),119G(0.948),122T(0.766),123G(0.930),124Q(0.697),125E(0.894),126A(0.885),127V(0.937),128E(0.819),130Y(0.599),133G(0.874),134I(0.966),135Q(0.867),136V(0.919),138L(0.910),139A(0.664),140A(0.871),141L(0.881),143K(0.760),145T(0.930),154P(0.631),163A(0.517),182C(0.5…
Emu0195890.1	3.53402e-05	0.000447206	15.7925	-9066.25	-9058.35	33	5L(0.702),7L(0.797),9L(0.752),12S(0.839),13I(0.546),17K(0.531),18D(0.786),20E(0.748),21E(0.803),23K(0.805),24G(0.943),25P(0.828),26F(0.716),29T(0.941),31L(0.740),35E(0.545),36G(0.885),42P(0.553),57R(0.532),65D(0.509),68I(0.509),205N(0.783),252V(0.788),382R(0.592),532T(0.663),631K(0.525),644S(0.515),707R(0.614),710N(0.848),712T(0.688),713E(0.658),715G(0.890),718Y(0.900)
Emu0204670.1	0.000422688	0.00394863	11.1389	-4660.44	-4654.87	14	43E(0.823),171C(0.872),172K(0.914),173Q(0.804),176P(0.884),181P(0.620),183S(0.608),187V(0.824),193S(0.870),202A(0.617),219N(0.722),230S(0.942),232H(0.862),247N(0.619)
Emu0204980.1	0.000109185	0.00122693	13.666	-3499.79	-3492.96	35	2L(0.634),7L(0.662),8T(0.846),10P(0.715),11L(0.567),14H(0.619),18C(0.937),19P(0.814),20P(0.812),29E(0.559),117S(0.761),118G(0.623),119H(0.562),132C(0.972),175D(0.952),183N(0.807),188N(0.652),191R(0.735),193E(0.863),195P(0.533),196R(0.575),197D(0.987),198S(0.942),199F(0.601),201A(0.505),203Q(0.935),206S(0.753),207L(0.933),208A(0.588),209A(0.704),210A(0.642),212L(0.730),214F(0.973),220E(0.953),221E…
Emu0205240.1	0.00141207	0.0108893	8.91774	-7508.39	-7503.93	9	604H(0.728),606K(0.866),607P(0.706),609C(0.757),613L(0.792),614Y(0.664),615I(0.771),616C(0.895),694P(0.781)
Emu0154870.1	3.38833e-05	0.000430687	15.8722	-1962.86	-1954.93	41	6Q(0.709),11P(0.575),97N(0.571),102G(0.797),103Q(0.949),104G(0.846),105E(0.926),107T(0.751),108E(0.996),109A(0.590),110V(0.509),111G(0.603),112E(0.940),113E(0.706),114S(0.634),116D(0.981),119I(0.650),120P(0.797),126G(0.684),127G(0.695),128R(0.947),131N(0.957),132S(0.985),133F(0.743),134S(0.977),135K(0.987),136Y(0.996),137V(0.971),139L(0.976),141G(0.986),142G(0.580),143S(0.920),144E(0.801),145D(0.…
Emu0194310.1	1.94322e-09	5.98328e-08	34.6798	-5585.82	-5568.48	12	1Y(0.767),2A(0.750),4I(0.908),8E(0.984),73T(0.912),96A(0.514),101K(0.649),177N(0.529),259G(0.767),278A(0.864),359L(0.984),363S(0.870)
Emu0194030.1	0.000169737	0.00177413	12.839	-3237.26	-3230.84	8	3W(0.941),6I(0.588),7I(0.947),8K(0.932),11S(0.814),13I(0.960),187P(0.638),244A(0.592)
Emu0193850.1	1.68831e-07	3.67337e-06	26.0214	-2103.88	-2090.87	13	115H(0.843),125R(0.783),164I(0.704),166Y(0.968),167R(0.988),168N(0.955),169L(0.560),170K(0.990),171D(0.972),176P(0.955),177G(0.973),179F(0.975),180L(0.574)
Emu0193460.1	4.44089e-16	4.61907e-14	64.5616	-3056.49	-3024.21	22	3Q(0.657),5Q(0.988),6P(0.566),7L(0.998),9G(0.996),11G(0.997),12S(0.611),14G(0.903),15R(0.859),16G(0.834),20S(0.894),21G(0.985),22H(0.991),23P(0.532),25M(0.892),27A(0.997),28L(0.570),30S(0.563),31V(0.579),32H(0.997),35S(0.672),36Q(0.993)
Emu0193360.1	0.00835506	0.0465146	5.72657	-5926.21	-5923.34	2	511A(0.697),526G(0.651)
Emu0193320.1	0.00019322	0.00198074	12.5966	-5688.27	-5681.97	29	4G(0.560),32F(0.883),61T(0.779),109I(0.543),119S(0.782),148Q(0.668),150N(0.634),151P(0.674),155W(0.861),156K(0.831),158S(0.881),159G(0.976),160N(0.877),161L(0.844),165V(0.674),166R(0.839),168E(0.968),169F(0.928),177S(0.913),190Q(0.819),252M(0.690),262L(0.871),283R(0.760),290N(0.850),291E(0.515),292R(0.842),303R(0.666),355L(0.894),458C(0.807)
Emu0193310.1	6.33026e-07	1.22151e-05	23.4741	-1148.55	-1136.81	5	179A(0.824),181K(0.999),183P(0.982),184K(0.993),186N(0.692)
Emu0196290.1	1.22037e-07	2.76088e-06	26.6482	-2875.49	-2862.17	8	4K(0.991),5G(0.974),6Q(0.933),46A(0.873),131D(0.866),147K(0.720),152L(0.616),195Q(0.979)
Emu0158620.1	0.00883623	0.0484845	5.62833	-3617.12	-3614.31	15	21N(0.671),77A(0.929),105R(0.589),109N(0.646),138K(0.921),144K(0.762),172A(0.742),186E(0.823),190S(0.599),206A(0.524),230G(0.774),290G(0.638),291S(0.546),294L(0.959),297A(0.893)
Emu0036530.1	1.00143e-07	2.28374e-06	27.0303	-11475.5	-11462	21	4K(0.672),142S(0.654),167N(0.602),252M(0.816),260A(0.528),431S(0.716),524E(0.705),530S(0.658),532S(0.737),618S(0.884),641Y(0.920),786V(0.648),933K(0.834),934Y(0.848),935L(0.947),937K(0.988),938E(0.552),941K(0.946),945K(0.921),946K(0.820),947G(0.964)
Emu0043670.1	0.000224224	0.00226588	12.3187	-2659.96	-2653.8	8	16S(0.901),18D(0.910),224Y(0.990),228L(0.823),230E(0.569),231F(0.942),232Q(0.838),233Q(0.524)
Emu0043660.1	0.00357681	0.023252	7.23399	-1691.44	-1687.83	3	3S(0.996),156P(0.539),161G(0.675)
Emu0036860.1	3.02102e-05	0.000389807	16.0894	-4474.52	-4466.47	11	1L(0.804),7F(0.773),15A(0.928),34S(0.552),35S(0.527),45E(0.928),145H(0.979),152D(0.944),165K(0.750),196Q(0.529),411C(0.807)
Emu0043550.1	0.000139735	0.00151052	13.2032	-908.595	-901.993	15	8S(0.859),13V(0.679),27P(0.755),51L(0.740),52F(0.996),53K(0.987),54Q(0.765),56S(0.995),57T(0.869),63K(0.883),65R(0.910),66N(0.934),67G(0.855),68L(0.847),69V(0.935)
Emu0037520.1	0.00256382	0.0178068	7.83386	-2179.45	-2175.54	8	2K(0.897),5R(0.800),6G(0.536),7M(0.624),8R(0.953),39R(0.505),128A(0.920),145D(0.551)
Emu0038210.1	0.00196256	0.0143037	8.31813	-2200.33	-2196.17	15	31K(0.876),60A(0.926),61Q(0.678),62N(0.641),66E(0.712),68A(0.669),72T(0.940),74H(0.952),75R(0.825),108G(0.641),136H(0.814),153K(0.815),155G(0.730),156K(0.863),160S(0.673)
Emu0039490.1	0.00117679	0.0093231	9.25107	-5363.9	-5359.28	9	5G(0.866),7R(0.822),70T(0.913),187Q(0.642),233Q(0.694),300S(0.647),316P(0.723),317S(0.753),338P(0.501)
Emu0039680.1	1.14856e-09	3.78228e-08	35.7038	-2316.05	-2298.19	30	61V(0.569),137S(0.679),152M(0.975),154S(0.959),155G(0.605),156D(0.916),157F(0.964),158K(0.930),159E(0.878),160D(0.898),161R(0.973),163T(0.996),164T(0.988),165S(0.980),166A(0.995),168S(0.613),169T(0.969),170P(0.505),171S(0.941),172G(0.977),173T(0.991),174P(0.995),175S(0.948),176V(0.535),177T(0.993),178P(0.983),179S(0.754),180V(0.842),181T(0.621),184V(0.942)
Emu0039790.1	0.000762032	0.00649937	10.0493	-1274.73	-1269.7	3	4A(0.949),5Q(0.986),115G(0.958)
Emu0040180.1	0.00164318	0.0123586	8.64125	-5906.21	-5901.89	7	3T(0.897),4T(0.821),5T(0.891),6T(0.882),7E(0.873),34K(0.899),83K(0.873)
Emu0040190.1	3.35885e-05	0.000428216	15.8887	-1373.75	-1365.8	17	4V(0.996),6K(0.971),7T(0.620),8E(0.961),11A(0.996),12N(0.956),15L(0.775),16K(0.960),17S(1.000),18S(0.998),20S(0.941),21F(0.943),23S(0.888),24A(0.924),25T(0.566),26G(0.683),27H(0.568)
Emu0040780.1	0.00166402	0.0124933	8.6183	-1064.37	-1060.06	4	107V(0.746),109W(0.923),111N(0.936),114G(0.962)
Emu0040870.1	3.54532e-05	0.000447971	15.7865	-3998.24	-3990.35	26	127A(0.723),215D(0.694),220L(0.919),228T(0.587),241I(0.624),293P(0.633),295I(0.683),297C(0.960),299K(0.849),300S(0.913),301F(0.957),303N(0.757),307L(0.907),309I(0.921),313I(0.833),314H(0.906),319P(0.966),324K(0.955),328T(0.871),329H(0.877),330S(0.905),333K(0.988),335S(0.893),341H(0.963),342M(0.915),343I(0.908)
Emu0041020.1	0.000796407	0.00673864	9.96804	-8803.77	-8798.79	22	122S(0.625),188E(0.684),231T(0.593),233F(0.860),288V(0.670),290L(0.752),293E(0.599),342R(0.675),345F(0.716),348S(0.609),375S(0.692),391D(0.616),416T(0.641),455L(0.537),468S(0.698),479E(0.693),489P(0.566),523S(0.531),531V(0.503),535D(0.524),558Q(0.858),639A(0.508)
Emu0041050.1	2.09098e-05	0.000282183	16.787	-2646.6	-2638.2	5	266I(0.535),268V(0.658),271A(0.991),274I(0.962),275G(0.873)
Emu0042490.1	9.0046e-06	0.000134974	18.389	-2262.82	-2253.63	14	2T(0.765),3S(0.788),4S(0.987),11A(0.703),91V(0.749),92Q(0.765),93E(0.750),117H(0.583),162E(0.946),163K(0.957),166C(0.856),167D(0.896),168G(0.747),170N(0.749)
Emu0042130.1	0.000133177	0.00144696	13.2933	-5671.07	-5664.43	10	3P(0.732),8A(0.870),12L(0.660),19K(0.903),20L(0.803),374A(0.930),378K(0.642),380I(0.610),391S(0.533),491L(0.792)
Emu0042000.1	0.000160475	0.00168766	12.944	-5351.84	-5345.37	14	293P(0.518),370S(0.974),371L(0.642),376S(0.984),393S(0.743),395S(0.900),461T(0.847),466L(0.914),467Q(0.593),468A(0.974),470M(0.956),494M(0.534),510T(0.568),516S(0.895)
Emu0041850.1	1.65813e-06	2.90064e-05	21.6243	-4307.51	-4296.7	13	34H(0.556),35Q(0.950),37T(0.797),38V(0.832),41R(0.840),42L(0.876),43F(0.947),44A(0.900),48D(0.607),52R(0.755),98Q(0.557),121C(0.727),290K(0.973)
Emu0041450.1	7.2622e-05	0.000851985	14.4329	-7653.16	-7645.95	17	30K(0.535),42V(0.635),52E(0.708),57V(0.892),63V(0.896),202S(0.658),256G(0.921),298E(0.628),301S(0.898),372Q(0.993),576Y(0.576),620F(0.665),642W(0.780),680K(0.689),681P(0.957),701V(0.515),703S(0.603)
Emu0143370.1	0.000335155	0.00322633	11.5698	-3454.13	-3448.34	13	42A(0.555),171S(0.754),247I(0.510),324V(0.791),325F(0.545),326K(0.962),328E(0.988),329K(0.974),330Y(0.989),338Y(0.994),339R(0.922),346R(0.884),350P(0.960)
Emu0143350.1	4.66476e-09	1.34411e-07	32.9762	-1178.98	-1162.49	10	2A(0.987),4T(0.979),5Q(0.775),6I(0.699),7L(0.984),8T(0.989),9I(0.973),10Y(0.954),11T(0.953),61V(0.610)
Emu0143310.1	1.45527e-08	3.84272e-07	30.7663	-1761.56	-1746.18	19	2Y(0.973),3G(0.980),5N(0.660),6Q(0.979),9K(0.971),11T(0.994),12V(0.763),13R(0.995),15P(0.983),16D(0.972),17E(0.923),18D(0.882),19W(0.982),20I(0.937),21R(0.982),22R(0.971),209A(0.871),210L(0.537),213S(0.685)
Emu0210200.1	6.43256e-05	0.000764113	14.6614	-5269.12	-5261.79	33	4P(0.509),69S(0.801),71C(0.529),73F(0.755),74F(0.889),76H(0.705),83P(0.786),84G(0.582),85L(0.907),86N(0.709),88S(0.895),89L(0.828),91S(0.802),95S(0.802),97S(0.895),102V(0.758),133C(0.711),135E(0.888),149A(0.867),188A(0.814),210P(0.659),262R(0.591),313G(0.791),315P(0.834),317D(0.705),319D(0.821),324T(0.729),327E(0.720),328T(0.852),329Q(0.857),338D(0.598),339E(0.921),373T(0.542)
Emu0146730.1	0.000248676	0.00248939	12.1256	-1855.41	-1849.34	3	11S(0.960),13P(0.965),14E(0.956)
Emu0146530.1	1.37052e-07	3.07609e-06	26.4241	-4909.39	-4896.18	18	418S(0.848),493Y(0.855),495T(0.616),497A(0.551),498S(0.859),499G(0.937),502P(0.913),504L(0.793),505K(0.831),507R(0.547),510E(0.991),513Q(0.967),515N(0.951),516K(0.954),517E(0.542),520C(0.838),521G(0.590),522L(0.972)
Emu0146190.1	6.92847e-07	1.30736e-05	23.3004	-920.178	-908.527	21	2A(0.999),3S(0.998),4G(0.984),5M(0.989),6T(0.997),7L(0.952),8N(0.801),9E(0.902),10K(0.999),11S(1.000),12V(0.907),13Q(1.000),14N(0.996),15T(0.997),16I(0.915),17T(0.926),18Q(0.997),130D(0.799),131D(0.806),132T(0.992),133C(0.995)
Emu0145990.1	2.1239e-09	6.46956e-08	34.5067	-2405.38	-2388.13	22	58E(0.547),115V(0.505),179P(0.971),180L(0.795),181Y(0.967),182K(0.976),183D(0.911),184K(0.880),187V(0.904),188E(0.830),189R(0.889),192S(0.855),193R(0.989),194S(0.813),196E(0.677),197A(0.994),198F(0.918),202T(0.998),205C(0.929),206T(0.926),207P(0.680),208M(0.754)
Emu0145840.1	0.000152197	0.00161655	13.0432	-1635.4	-1628.88	4	194M(0.817),195H(0.998),196R(0.990),199M(0.994)
Emu0144500.1	0.00152466	0.0116209	8.77772	-1828.42	-1824.03	7	28H(0.972),64Q(0.942),210L(0.714),212K(0.991),213N(0.880),215E(0.938),217P(0.956)
Emu0144610.1	0.00631642	0.0374897	6.21981	-4111.11	-4108	7	38V(0.569),129P(0.886),130L(0.893),131W(0.812),132K(0.828),136D(0.910),242T(0.782)
Emu0143770.1	1.06044e-05	0.000155403	18.0775	-4261.2	-4252.16	73	87P(0.648),89G(0.625),116Q(0.538),140R(0.552),159V(0.588),164N(0.924),199G(0.666),211W(0.608),216T(0.697),249V(0.585),261R(0.925),262T(0.879),263R(0.809),264L(0.947),265Y(0.561),266R(0.963),267S(0.710),268I(0.937),269V(0.908),270R(0.885),271G(0.911),272K(0.874),274S(0.944),275F(0.984),276H(0.944),277G(0.715),278D(0.985),279P(0.960),280W(0.968),281P(0.964),282S(0.888),283V(0.819),284S(0.966),287A(…
Emu0209910.1	0.00601144	0.036056	6.30749	-1615.91	-1612.75	3	61D(0.868),156N(0.964),157S(0.965)
Emu0142850.1	0.00354361	0.0230843	7.25073	-1153.04	-1149.42	4	4H(0.668),7S(0.966),9L(0.945),10Q(0.976)
Emu0135570.1	0.00242857	0.017076	7.93188	-1826.63	-1822.67	5	72E(0.665),74G(0.502),75G(0.888),102P(0.671),172V(0.821)
Emu0137980.1	5.87153e-07	1.13556e-05	23.6189	-11308.2	-11296.4	24	19L(0.551),139V(0.522),320Q(0.837),322P(0.580),442S(0.721),532A(0.792),608L(0.671),731L(0.842),788V(0.579),895S(0.563),1055H(0.935),1062G(0.500),1095D(0.971),1098T(0.688),1099S(0.956),1103L(0.878),1106H(0.970),1107T(0.881),1110S(0.859),1111V(0.951),1119S(0.746),1120T(0.802),1124L(0.958),1129C(0.927)
Emu0137130.1	0.000604985	0.005336	10.4751	-3833.85	-3828.62	9	94R(0.572),160T(0.538),259A(0.659),269S(0.759),271P(0.954),293M(0.740),299P(0.721),333K(0.965),336V(0.756)
Emu0135230.1	0.00691427	0.0401442	6.0599	-2286.88	-2283.85	4	100K(0.706),198S(0.944),200S(0.904),205N(0.904)
Emu0141410.1	0.00070329	0.00607122	10.1971	-8081.03	-8075.94	16	30A(0.882),31V(0.770),74L(0.528),191S(0.672),217S(0.607),253S(0.554),274H(0.593),311A(0.507),348E(0.763),370G(0.674),373D(0.819),418D(0.819),462H(0.558),471E(0.501),485S(0.655),537E(0.721)
Emu0141350.1	0.000147088	0.00157405	13.1071	-1200.12	-1193.57	5	152K(0.853),153K(0.995),154R(0.990),155K(0.991),158K(0.955)
Emu0141000.1	0.00814978	0.0456099	5.77027	-2982.03	-2979.14	39	1Q(0.693),7S(0.739),8W(0.860),9K(0.928),10K(0.812),11R(0.892),12Y(0.590),13F(0.962),15L(0.906),16F(0.698),18I(0.787),21Q(0.953),22E(0.541),23H(0.903),26F(0.796),27K(0.977),28S(0.905),33E(0.679),46S(0.770),85N(0.576),134V(0.795),136S(0.505),138T(0.867),140L(0.722),143I(0.647),144F(0.753),145H(0.940),146S(0.911),149S(0.810),179N(0.555),180T(0.708),186L(0.813),191R(0.984),192V(0.591),194I(0.818),197…
Emu0140290.1	7.10543e-15	6.06022e-13	59.1997	-2316.39	-2286.79	19	19T(0.524),48V(0.803),161S(0.953),162I(0.663),163V(0.989),165Q(0.983),166A(0.684),167L(0.985),169L(0.999),171F(0.996),174H(0.666),175R(0.830),177L(0.938),178T(0.907),179A(0.984),180N(0.948),181A(0.710),183L(0.995),184G(0.974)
Emu0140190.1	1.61754e-08	4.2061e-07	30.5611	-2061.24	-2045.96	25	2P(0.731),4A(0.716),5P(0.902),7V(0.925),8V(0.828),10S(0.997),11S(0.560),12P(0.999),13P(0.715),14S(0.995),16V(0.815),21R(0.995),22R(0.543),24S(0.636),25W(0.977),27A(0.764),28D(0.992),29F(0.722),30S(0.987),31T(0.840),32S(0.980),34S(0.993),37S(0.960),38D(0.998),39S(0.712)
Emu0129540.1	0.00106675	0.00857519	9.43099	-1197.24	-1192.52	0
Emu0128720.1	2.27965e-05	0.00030523	16.6231	-3951.63	-3943.32	24	1M(0.535),2A(0.880),3F(0.941),5R(0.823),6Q(0.895),12S(0.980),14A(0.656),16A(0.791),20Y(0.966),21A(0.869),57S(0.813),86T(0.571),126G(0.831),190S(0.598),216K(0.679),295K(0.963),296H(0.813),297G(0.544),299V(0.667),300N(0.653),302V(0.838),303L(0.859),305P(0.906),307T(0.811)
Emu0128340.1	6.39921e-05	0.000762275	14.6712	-615.434	-608.098	1	1Q(0.994)
Emu0127550.1	0.0001105	0.00123845	13.6435	-3959.45	-3952.63	15	123D(0.795),148G(0.608),149S(0.625),150K(0.858),151S(0.849),153S(0.844),154K(0.750),170E(0.895),302D(0.946),303K(0.915),305Q(0.874),306E(0.630),308L(0.637),309D(0.980),310K(0.992)
Emu0127570.1	0.000464373	0.00429104	10.9645	-3210.56	-3205.08	11	20D(0.517),101G(0.968),104T(0.929),105N(0.691),282R(0.801),283K(0.536),284A(0.831),285A(0.648),286A(0.770),289L(0.899),291R(0.726)
Emu0126860.1	2.66133e-07	5.60455e-06	25.1432	-2895.47	-2882.9	23	12S(0.507),16C(0.766),45A(0.882),96S(0.749),219T(0.861),220H(0.963),222V(0.510),224L(0.735),226W(0.970),227K(0.854),228Y(0.513),229K(0.595),230E(0.920),232R(0.955),234I(0.969),235F(0.927),237D(0.786),238A(0.531),242V(0.939),243A(0.971),245W(0.928),248P(0.884),251E(0.954)
Emu0126580.1	0.000954339	0.0078265	9.63535	-1981.29	-1976.47	9	1M(0.558),3A(0.980),4K(0.995),5A(0.972),28A(0.575),66D(0.828),74H(0.556),123S(0.968),176K(0.553)
Emu0132830.1	0.0087825	0.0482641	5.63902	-2232.18	-2229.36	2	21E(0.965),95K(0.925)
Emu0132750.1	0	0	87.0717	-3710.79	-3667.25	89	32P(0.938),110Y(0.997),111T(0.999),112C(0.995),116T(0.936),117M(0.957),118P(0.863),119V(0.999),120R(0.999),122A(0.874),124A(0.832),126V(0.999),127T(0.899),128V(0.932),129L(0.949),138L(0.590),162P(0.603),169R(0.894),175E(0.657),177R(0.811),178P(0.961),179N(0.865),181E(0.582),221D(0.667),233S(0.831),234P(0.991),235D(0.839),236V(0.982),237R(0.965),239E(0.686),240S(0.995),241N(0.875),244R(0.933),245E…
Emu0132560.1	4.10034e-06	6.66129e-05	19.8905	-4641.93	-4631.99	11	128S(0.678),217Q(0.802),250V(0.598),252A(0.961),253R(0.760),254W(0.836),256P(0.882),257E(0.798),259N(0.709),261R(0.830),308R(0.842)
Emu0132330.1	4.76421e-05	0.000584661	15.2279	-8574.7	-8567.09	14	230C(0.778),302V(0.734),413P(0.689),641L(0.682),652S(0.694),653T(0.565),655Y(0.792),656S(0.769),659P(0.725),661S(0.798),663A(0.732),665E(0.951),668R(0.634),669Q(0.652)
Emu0131020.1	0.00682556	0.0398258	6.08271	-2081.59	-2078.55	2	90C(0.809),218Q(0.965)
Emu0219270.1	0.000994138	0.00810612	9.56033	-2929.42	-2924.64	9	126D(0.953),134S(0.585),148S(0.609),152A(0.956),153R(0.798),158S(0.915),161P(0.546),176V(0.696),193F(0.522)
Emu0206600.1	4.99387e-07	9.92837e-06	23.9305	-2578.61	-2566.65	62	112A(0.812),152T(0.573),160I(0.545),164T(0.581),170P(0.987),171T(0.898),172E(0.989),173S(0.998),174L(0.999),175K(0.577),176A(0.504),177A(0.996),180T(0.981),182K(0.754),183A(0.927),184S(0.998),185L(0.973),186Y(0.664),187F(0.988),188R(0.983),190Y(0.630),191L(0.616),193N(0.560),194L(0.900),195D(0.984),196V(0.766),198E(0.989),199V(0.998),200I(0.991),201D(0.571),202R(0.977),203S(0.895),204H(0.615),205…
Emu0134290.1	8.17442e-11	3.31998e-09	40.8606	-2185.94	-2165.51	24	4I(0.681),25A(0.983),26E(0.928),27K(0.993),29F(0.998),30K(0.999),31A(0.992),32A(0.993),33M(0.992),34S(0.985),65E(0.929),93A(0.681),100Q(0.522),139H(0.507),178H(0.822),180D(0.999),181Q(0.903),182E(0.941),183A(0.911),186K(0.859),188Q(0.590),189E(0.997),192E(0.999),193K(0.658)
Emu0008250.1	0.00248694	0.0174147	7.88891	-2557.45	-2553.51	9	69E(0.820),80K(0.676),196A(0.651),202A(0.831),213P(0.745),214K(0.910),242P(0.785),245S(0.635),247E(0.567)
Emu0007460.1	2.76935e-07	5.78917e-06	25.0665	-1427.86	-1415.33	17	171S(0.997),172S(0.515),173P(0.990),174G(0.855),177W(0.993),179R(0.988),182E(0.810),183R(0.593),184T(0.995),185S(0.984),187L(0.757),188H(0.961),189I(0.638),191T(0.979),192S(0.710),193N(0.958),194V(0.688)
Emu0007740.1	0.00050615	0.00462696	10.8049	-22195.4	-22190	20	396S(0.611),755K(0.685),845G(0.816),895D(0.592),992T(0.670),1538Y(0.672),1729K(0.908),1733D(0.604),1735G(0.812),1736H(0.663),1739Y(0.798),1741D(0.574),1742I(0.635),1743M(0.735),1744L(0.662),1746L(0.735),1751Q(0.867),1753S(0.596),1755K(0.705),1756M(0.726)
Emu0009600.1	0.0013717	0.010626	8.97072	-2790.53	-2786.05	10	24K(0.881),27Q(0.909),53D(0.852),56E(0.703),61Q(0.927),62P(0.554),83R(0.747),93A(0.661),97M(0.535),98P(0.609)
Emu0009930.1	2.18677e-05	0.000293716	16.702	-16502.4	-16494.1	18	118N(0.784),199H(0.918),303D(0.904),335M(0.775),376C(0.526),691D(0.638),695K(0.915),735M(0.629),757L(0.509),895E(0.503),994A(0.738),997E(0.900),998K(0.634),1012Q(0.714),1014V(0.613),1015T(0.629),1017A(0.846),1021N(0.860)
Emu0010210.1	4.58086e-10	1.60783e-08	37.4956	-921.966	-903.219	9	90V(0.964),91R(0.999),92E(0.836),93K(0.999),94V(1.000),96G(0.999),97S(0.998),98A(0.962),99Q(0.994)
Emu0010950.1	8.39912e-05	0.000973317	14.1591	-4397.61	-4390.53	6	52P(0.622),54D(0.854),105I(0.661),236D(0.663),239F(0.507),360G(0.914)
Emu0011080.1	0.00380278	0.0244599	7.12408	-1117.83	-1114.27	24	3S(0.647),10C(0.677),25G(0.556),44G(0.637),50T(0.693),52N(0.644),56Q(0.819),59A(0.975),61I(0.679),63Q(0.901),65T(0.633),66A(0.916),67K(0.965),68L(0.623),69A(0.547),70D(0.949),72S(0.987),74R(0.834),75I(0.976),76N(0.519),77M(0.852),78V(0.970),79R(0.691),80A(0.908)
Emu0013300.1	6.73601e-05	0.000794626	14.5746	-5367.72	-5360.43	49	5R(0.546),7L(0.597),41L(0.604),63G(0.597),68T(0.849),115G(0.719),119R(0.617),184S(0.946),212G(0.512),213G(0.893),231G(0.580),233G(0.614),234R(0.664),238G(0.564),239R(0.745),241A(0.648),244G(0.607),255P(0.604),278K(0.855),280S(0.807),300K(0.702),335E(0.812),337V(0.828),338V(0.670),339Y(0.945),341F(0.904),343S(0.919),346N(0.840),347E(0.688),350D(0.657),351L(0.604),352M(0.809),353Y(0.962),356C(0.925…
Emu0013320.1	4.6807e-05	0.000576541	15.2613	-1933.16	-1925.52	7	3S(0.727),5L(0.967),6A(0.983),7S(0.578),8R(0.994),9G(0.598),194F(0.909)
Emu0013550.1	0.000834611	0.00697883	9.88179	-3004.44	-2999.5	13	4L(0.551),5A(0.707),6D(0.937),9S(0.802),11P(0.604),17S(0.840),18E(0.688),21L(0.924),23T(0.876),25K(0.903),120S(0.508),122P(0.717),133K(0.610)
Emu0014020.1	3.8494e-10	1.39709e-08	37.835	-3052.06	-3033.14	26	324S(0.661),329R(0.834),330P(0.829),331G(0.921),333G(0.868),335S(0.524),339S(0.991),340L(0.988),342L(0.994),344R(0.955),345M(0.973),347Q(0.988),349I(0.625),350L(0.978),351E(0.913),352E(0.670),353V(0.983),354F(0.847),355R(0.994),356E(0.993),357L(0.945),359K(0.997),363E(0.673),364I(0.764),365T(0.610),366T(0.674)
Emu0014750.1	1.28886e-05	0.000184595	17.7063	-23289.9	-23281	13	141P(0.502),597C(0.575),955N(0.885),1302L(0.715),1419A(0.654),1549M(0.591),1582T(0.528),1632D(0.530),1754V(0.857),1780S(0.500),1803S(0.602),1806A(0.659),1818N(0.528)
Emu0009190.1	0.00788474	0.0445667	5.8284	-4000.69	-3997.78	7	134L(0.829),141N(0.712),155R(0.563),207S(0.500),241A(0.843),244G(0.848),253T(0.578)
Emu0015120.1	0.0057732	0.0347983	6.37922	-2835.63	-2832.44	6	86L(0.661),155Q(0.709),171L(0.888),175R(0.786),177I(0.822),180K(0.746)
Emu0099040.1	0.00222012	0.0158322	8.0944	-904.37	-900.323	13	61Y(0.979),62G(0.992),64R(0.741),65S(0.645),66T(0.593),68E(0.980),70V(0.986),71V(0.925),72A(0.984),74L(0.901),76G(0.822),79D(0.586),84Y(0.517)
Emu0100980.1	1.36174e-12	8.1791e-11	48.8783	-1048.8	-1024.36	16	113A(0.982),114D(0.999),115E(0.999),116N(0.993),118L(0.999),119S(0.884),120E(0.982),121Q(0.999),122S(0.997),123V(0.813),124A(0.999),125Q(0.995),126V(0.998),127L(0.999),129S(0.996),130A(0.998)
Emu0101020.1	0.0055254	0.0336135	6.45713	-2363.31	-2360.09	4	207A(0.965),213S(0.944),215Q(0.862),216H(0.814)
Emu0101040.1	0.00418191	0.0265779	6.95387	-5210.57	-5207.09	10	31R(0.690),46E(0.601),58P(0.541),66A(0.792),115P(0.518),116P(0.540),127P(0.772),160G(0.679),190S(0.639),211S(0.672)
Emu0099330.1	0.00834871	0.0465096	5.7279	-3056.21	-3053.34	4	210D(0.884),274T(0.849),281S(0.860),282S(0.864)
Emu0106490.1	0.000168678	0.00176522	12.8507	-6883.54	-6877.12	12	101R(0.856),148I(0.780),227L(0.571),263V(0.704),347D(0.860),378D(0.834),381S(0.724),385T(0.528),406N(0.637),416K(0.773),506N(0.771),525C(0.720)
Emu0099760.1	3.07537e-12	1.70324e-10	47.2809	-3219.83	-3196.19	38	2S(0.987),8F(0.952),9S(0.986),12E(0.523),14T(0.925),16I(0.523),18Q(0.966),20V(0.790),21D(0.592),22T(0.778),24F(0.937),29N(0.933),30K(0.694),31L(0.926),33G(0.983),34L(0.982),36V(0.916),37D(0.975),39E(0.798),40S(0.982),41S(0.947),42M(0.974),44K(0.871),69K(0.930),70G(0.943),71E(0.800),73E(0.841),77Q(0.911),79R(0.693),108V(0.979),109E(0.954),110E(0.901),112K(0.768),113Q(0.887),117P(0.965),119V(0.662)…
Emu0099530.1	0.000185197	0.0019146	12.6759	-3698.8	-3692.47	12	2Q(0.982),3C(0.916),4F(0.942),6F(0.927),7M(0.926),8V(0.746),12K(0.904),15T(0.946),17K(0.972),18I(0.959),30R(0.746),206D(0.925)
Emu0099470.1	0.00534828	0.0328169	6.51505	-4458.26	-4455	5	90S(0.588),112D(0.587),113A(0.771),304I(0.820),309L(0.894)
Emu0220600.1	6.28919e-06	9.6823e-05	19.0734	-18387.9	-18378.4	20	76P(0.597),112S(0.833),166A(0.714),174S(0.538),175L(0.709),261E(0.646),270T(0.514),346A(0.744),406E(0.570),565A(0.528),642A(0.945),1079T(0.641),1081E(0.921),1115S(0.890),1167L(0.578),1168T(0.784),1212V(0.520),1333A(0.511),1409A(0.813),1425D(0.791)
Emu0097650.1	4.48087e-06	7.19725e-05	19.7209	-1207.79	-1197.93	21	20G(0.706),49Y(0.997),50P(0.981),52A(0.624),53Q(0.991),54I(0.986),57A(0.625),59A(0.634),61Q(0.902),62P(0.990),63Y(0.995),64P(0.612),65G(0.995),68S(0.689),70V(0.998),71V(0.996),72V(0.857),75C(0.722),76P(0.970),77A(0.624),79R(0.673)
Emu0097720.1	0.00434209	0.0274121	6.88665	-7113.04	-7109.59	4	184N(0.501),262K(0.504),390R(0.780),495E(0.657)
Emu0102270.1	0.00130254	0.0101641	9.06528	-5000.66	-4996.13	6	17S(0.838),18L(0.945),19D(0.945),37Q(0.650),77Q(0.505),353L(0.681)
Emu0102080.1	2.8923e-05	0.000376043	16.1719	-21288.4	-21280.3	17	386S(0.735),483I(0.817),543A(0.768),616H(0.712),620G(0.514),959D(0.713),1109S(0.865),1111M(0.838),1277I(0.561),1946V(0.794),1947V(0.928),1949D(0.946),1951T(0.749),1952V(0.745),1955D(0.942),1959S(0.783),1960D(0.699)
Emu0102000.1	5.71074e-07	1.1095e-05	23.6723	-1169.54	-1157.71	18	3T(0.817),6R(0.990),7R(0.992),9L(0.866),10A(0.835),12A(0.842),13S(0.910),14H(0.969),15S(0.980),16S(0.992),17H(0.817),18K(0.970),19G(0.680),20G(0.855),31L(0.698),41V(0.843),45M(0.760),47M(0.697)
Emu0101730.1	1.86124e-06	3.22652e-05	21.4027	-3279.53	-3268.83	42	29V(0.796),60Y(0.509),80T(0.537),251W(0.981),252N(0.963),254C(0.998),256Q(0.723),259Q(0.723),260A(0.765),261A(0.857),262N(0.644),264R(0.835),265A(0.981),266A(0.685),268N(0.960),269N(0.997),271M(0.921),272V(0.994),273T(0.697),274P(0.983),275E(0.984),276G(0.827),277E(0.953),278K(0.586),280H(0.984),285I(0.903),288D(0.987),289S(0.993),290Q(0.828),291S(0.987),292L(0.834),294E(0.906),295Q(0.717),296E(0…
Emu0101720.1	0.00662053	0.0388888	6.13661	-6322.34	-6319.27	13	2A(0.834),3T(0.896),7S(0.690),14T(0.755),45K(0.646),143A(0.545),151K(0.686),180E(0.704),211V(0.903),298F(0.553),372T(0.737),405G(0.823),528C(0.577)
Emu0102550.1	0.000273031	0.00270037	11.9514	-3539.09	-3533.12	6	362H(0.895),365A(0.933),375I(0.671),376R(0.943),377K(0.866),379V(0.944)
Emu0102670.1	0.00173097	0.0128826	8.54647	-2204.81	-2200.54	18	1M(0.688),2T(0.674),3A(0.631),4T(0.940),7S(0.549),10W(0.776),13V(0.915),15L(0.835),18W(0.745),20T(0.853),23F(0.834),30H(0.545),31H(0.797),34G(0.682),40K(0.627),41E(0.682),46P(0.864),53T(0.793)
Emu0103820.1	6.17983e-05	0.000739239	14.737	-796.82	-789.452	15	1M(0.588),3S(0.981),4T(0.798),5W(0.990),6Q(0.974),10H(0.997),11E(0.984),12L(0.936),13K(0.980),15K(0.848),17V(0.563),27S(0.555),59T(0.795),69Q(0.997),70P(0.995)
Emu0106990.1	0.00633842	0.0375941	6.21366	-1822.83	-1819.72	13	77L(0.709),107Q(0.614),122K(0.899),127K(0.656),128I(0.729),129S(0.807),130K(0.914),134E(0.973),135M(0.969),138E(0.813),140V(0.975),141K(0.914),142Q(0.968)
Emu0213910.1	0.000563911	0.0050521	10.605	-4133.5	-4128.2	6	86V(0.930),129R(0.633),153L(0.579),229S(0.601),236K(0.557),240D(0.952)
Emu0188270.1	0.000481841	0.00443804	10.8961	-3714.12	-3708.67	5	234P(0.880),235Y(0.786),240P(0.943),241P(0.545),242S(0.956)
Emu0214370.1	0.0076976	0.0437685	5.87067	-1154.98	-1152.05	15	3A(0.561),4A(0.990),7R(0.887),9R(0.854),10R(0.926),12Q(0.982),13E(0.620),14L(0.985),15K(0.887),16Q(0.982),20N(0.976),48G(0.661),50L(0.722),53N(0.935),91N(0.502)
Emu0190660.1	0.000922205	0.00762159	9.69828	-3404.24	-3399.39	8	69L(0.733),105S(0.873),106S(0.560),107S(0.556),116S(0.621),119S(0.938),172S(0.806),205K(0.558)
Emu0214440.1	9.52673e-06	0.000142052	18.2816	-8270.67	-8261.53	14	82E(0.611),119G(0.541),403S(0.910),404K(0.704),405T(0.957),406V(0.854),408E(0.883),410A(0.736),478E(0.875),480M(0.940),668S(0.873),792Q(0.966),793Y(0.963),794V(0.844)
Emu0214070.1	0.000566277	0.00506797	10.5973	-2085.58	-2080.28	16	5T(0.955),7K(0.877),8R(0.730),10F(0.974),11C(0.992),15T(0.999),16A(0.989),17T(0.970),18N(0.988),23S(0.603),24R(0.997),25P(0.978),27A(0.548),36L(0.536),74L(0.623),185R(0.747)
Emu0187920.1	0	0	71.9627	-3857.65	-3821.66	90	51R(0.574),91G(0.637),133S(0.578),144C(0.633),169S(0.864),217S(0.637),220S(0.799),222T(0.980),223F(0.647),226I(0.798),227R(0.994),229W(0.990),232S(0.996),233T(0.928),234S(0.995),235S(0.999),237S(0.780),238T(0.988),239P(0.888),240P(0.943),241S(0.979),242T(0.998),244S(0.987),245T(0.997),248Y(0.972),250S(0.998),251A(0.961),252G(0.973),253F(0.659),254A(0.812),255F(0.981),258Q(0.948),259P(0.701),264S(…
Emu0217770.1	2.07302e-07	4.43127e-06	25.6251	-2090.69	-2077.88	5	2P(0.881),3V(0.999),4D(0.998),5T(0.992),241G(0.573)
Emu0034630.1	0.00317708	0.0212862	7.44702	-6763.92	-6760.19	27	1M(0.915),2D(0.824),4S(0.785),5S(0.965),7Q(0.644),10G(0.861),15A(0.882),16A(0.797),17C(0.947),19S(0.954),20A(0.974),21S(0.693),26G(0.955),27E(0.961),28V(0.929),31E(0.828),32T(0.920),35I(0.949),36V(0.960),87Q(0.852),91S(0.972),143S(0.940),338A(0.639),355N(0.709),384F(0.866),387P(0.898),493M(0.555)
Emu0025770.1	0.000269579	0.00267043	11.9751	-1508.38	-1502.39	2	197G(0.996),198I(0.980)
Emu0026130.1	0.00198904	0.0144502	8.29379	-3708.91	-3704.76	5	2D(0.959),7S(0.824),10L(0.874),170T(0.725),318T(0.518)
Emu0028720.1	0.00160568	0.0121408	8.68331	-3507.83	-3503.49	7	14K(0.818),20T(0.699),79S(0.507),109V(0.769),138Q(0.805),167F(0.629),190K(0.951)
Emu0024320.1	0.000468421	0.00432377	10.9484	-3527.64	-3522.16	9	3Q(0.589),9T(0.852),14M(0.832),15C(0.858),40S(0.683),68A(0.691),167K(0.931),241R(0.685),274S(0.899)
Emu0032420.1	0	0	141.49	-13240.8	-13170.1	94	6E(0.569),118I(0.672),271N(0.921),272Q(0.641),297I(0.719),308Q(0.971),332T(0.603),408C(0.650),443N(0.540),456K(0.538),491Y(0.951),509Q(0.622),513Q(0.787),531S(0.712),532V(0.847),680A(0.788),689S(0.516),733N(0.617),740G(0.578),756E(0.688),792H(0.958),827E(0.763),842D(0.915),857W(0.798),885P(0.974),886S(0.758),887S(0.893),889L(0.883),890P(0.715),891E(0.953),892R(0.791),896L(0.938),898G(0.962),900L(…
Emu0031380.1	2.15595e-09	6.54381e-08	34.4776	-4969.01	-4951.77	27	2P(0.971),6Q(0.775),7Q(0.979),8Q(0.981),9L(0.910),12Q(0.977),14Q(0.947),16G(0.799),17A(0.951),18G(0.824),22H(0.897),25H(0.952),27E(0.904),28N(0.899),29Q(0.739),30P(0.977),34G(0.958),35S(0.802),36N(0.938),37S(0.627),42Q(0.913),43R(0.755),44L(0.902),48A(0.975),466R(0.862),469P(0.869),471E(0.842)
Emu0033160.1	7.66948e-09	2.11009e-07	32.0099	-4750.56	-4734.56	43	50S(0.547),51E(0.657),73N(0.908),74V(0.731),76K(0.764),83Q(0.893),84H(0.710),85Q(0.661),102T(0.778),128A(0.894),136P(0.732),137D(0.566),138D(0.523),139T(0.854),140D(0.913),141S(0.896),150V(0.925),159Y(0.754),166S(0.593),168P(0.534),169S(0.788),170S(0.827),180Q(0.732),181L(0.650),182T(0.784),183D(0.781),184T(0.930),185S(0.744),186Q(0.870),187P(0.890),192V(0.519),193T(0.872),195S(0.532),206S(0.575)…
Emu0220910.1	0.00206645	0.0148858	8.22448	-1891.2	-1887.09	3	68L(0.915),70N(0.949),77E(0.965)
Emu0083220.1	4.9717e-07	9.90739e-06	23.9391	-4375.64	-4363.67	29	2L(0.700),5T(0.914),6W(0.547),9V(0.836),14A(0.895),24G(0.847),53E(0.903),54S(0.643),55K(0.834),73N(0.566),85L(0.504),122H(0.541),144N(0.864),148M(0.574),178G(0.608),190S(0.642),193P(0.757),197S(0.691),199V(0.959),202A(0.972),204C(0.603),206V(0.700),207I(0.556),218K(0.987),223G(0.882),224A(0.690),225A(0.773),226A(0.984),227V(0.732)
Emu0081020.1	5.46653e-07	1.07182e-05	23.7564	-2037.98	-2026.1	27	1M(0.975),2C(0.994),3V(0.566),4K(0.964),5G(0.769),6V(0.884),7Y(0.926),8F(0.959),11V(0.608),13S(0.833),14G(0.974),15L(0.803),16A(0.728),17A(0.848),18S(0.741),28I(0.605),56P(0.947),76V(0.569),82M(0.614),133L(0.835),134L(0.523),148L(0.616),151I(0.521),152I(0.641),156R(0.992),163Q(0.965),169N(0.897)
Emu0215950.1	0.000914478	0.00756507	9.71374	-5940.33	-5935.47	14	117P(0.619),158K(0.693),230T(0.602),302E(0.684),324T(0.871),329T(0.871),331G(0.726),334N(0.670),336D(0.572),338K(0.603),339T(0.677),340R(0.518),342E(0.564),345K(0.912)
Emu0215910.1	0.00106493	0.00856869	9.43411	-9345.03	-9340.31	11	9A(0.754),315G(0.685),339Q(0.835),352R(0.694),500G(0.715),517K(0.516),556A(0.681),616S(0.509),695R(0.872),722R(0.577),725T(0.759)
Emu0177550.1	0.00838177	0.0466024	5.72096	-6225.62	-6222.76	4	59P(0.896),281T(0.832),405E(0.746),446K(0.907)
Emu0167020.1	2.30409e-09	6.91958e-08	34.3482	-1568.72	-1551.55	22	2A(0.984),3L(0.997),5T(0.997),7S(0.989),9S(0.999),10L(0.783),12T(0.962),14A(0.998),16L(0.692),18R(0.996),19A(0.991),20S(0.992),21D(0.668),24A(0.998),26N(0.989),27L(0.938),75R(0.568),121V(0.902),122G(0.778),123Q(0.999),124E(0.616),125S(0.683)
Emu0211300.1	1.97263e-06	3.40578e-05	21.2913	-3415.71	-3405.06	18	6P(0.616),14S(0.673),15S(0.734),18P(0.909),91S(0.936),202A(0.705),203S(0.989),209S(0.966),249P(0.621),287M(0.744),289R(0.606),296H(0.713),328A(0.713),329A(0.973),331T(0.978),332E(0.628),333H(0.676),334A(0.986)
Emu0208870.1	0.000279059	0.00275155	11.9107	-9675.01	-9669.06	19	16N(0.605),390T(0.688),471R(0.571),477L(0.613),616T(0.595),649T(0.633),679S(0.788),703S(0.720),855N(0.835),856F(0.702),860V(0.683),861H(0.516),864S(0.669),866A(0.919),872S(0.888),873H(0.593),874S(0.667),876S(0.781),879G(0.739)
Emu0170660.1	1.37621e-07	3.08077e-06	26.4161	-1334.49	-1321.29	7	155L(0.754),157L(0.948),158E(0.909),159Q(0.983),161P(0.973),166E(0.987),171N(0.756)
Emu0170600.1	1.58207e-14	1.25378e-12	57.6311	-2434.84	-2406.02	22	263E(0.581),264Y(0.963),266R(0.991),267K(0.991),268L(0.876),269A(0.627),271V(0.993),274V(0.609),275R(0.988),276K(0.998),277E(0.998),278L(0.628),279R(0.671),280S(0.984),282L(0.934),285P(0.993),286G(0.995),287G(0.848),288R(0.689),291S(0.989),292P(0.846),293N(0.950)
Emu0165970.1	0	0	75.699	-2866.45	-2828.6	26	1L(0.608),2A(0.704),3Y(0.993),4G(0.998),5T(0.878),6K(0.989),7S(0.800),9S(0.994),11Y(0.994),13S(0.996),14I(0.579),15Y(0.998),16S(0.999),17G(0.989),18T(0.719),19D(0.970),20F(0.999),21G(0.997),22P(0.990),25S(0.999),26D(0.996),27S(0.998),28L(0.986),175R(0.509),234V(0.584),286H(0.571)
Emu0016390.1	0.000601006	0.00531189	10.4873	-1750.22	-1744.97	10	3G(0.977),4G(0.604),5S(0.610),7N(0.661),8D(0.703),9D(0.983),11F(0.649),17A(0.969),18D(0.993),19E(0.817)
Emu0015920.1	0.000643808	0.0056031	10.3602	-5285.77	-5280.59	8	82G(0.689),97L(0.837),144F(0.794),224A(0.588),243W(0.719),254A(0.542),312S(0.924),313S(0.576)
Emu0046980.1	2.85542e-07	5.91114e-06	25.0075	-4280.08	-4267.58	29	37V(0.923),59S(0.563),121C(0.578),125M(0.577),210R(0.859),231V(0.836),233E(0.983),245F(0.532),269F(0.525),270L(0.680),271L(0.976),272E(0.922),274N(0.600),278K(0.566),280E(0.919),282S(0.766),283S(0.888),284A(0.970),286V(0.971),290C(0.788),291I(0.553),293E(0.780),295L(0.525),297K(0.577),298T(0.971),303I(0.968),305A(0.695),306L(0.580),308S(0.755)
Emu0047920.1	0.000911466	0.00754747	9.7198	-2808.35	-2803.49	7	2K(0.669),6V(0.897),9C(0.961),10V(0.823),13F(0.855),165T(0.936),166A(0.553)
Emu0052570.1	0.000618792	0.0054409	10.4334	-4091.31	-4086.1	9	38K(0.864),65T(0.750),122E(0.502),131T(0.935),254D(0.665),301T(0.645),312P(0.809),314D(0.846),317S(0.881)
Emu0148940.1	6.97489e-07	1.31322e-05	23.2876	-7733.13	-7721.49	26	1V(0.773),87P(0.682),271L(0.895),273T(0.773),275S(0.547),280L(0.806),281E(0.508),284S(0.943),285P(0.843),286S(0.907),289S(0.765),290H(0.861),291T(0.627),293L(0.892),295S(0.793),297L(0.835),299E(0.783),302E(0.956),304R(0.599),307I(0.635),308H(0.563),311T(0.916),313D(0.884),432A(0.749),440T(0.715),605R(0.506)
Emu0045180.1	0.00106435	0.00856869	9.43511	-3474.19	-3469.48	4	2N(0.696),3C(0.857),223L(0.657),225P(0.939)
Emu0044080.1	0.00531267	0.0326689	6.52693	-4480.73	-4477.47	11	3K(0.871),4Q(0.895),5K(0.752),16S(0.763),75N(0.950),395I(0.535),436N(0.825),458E(0.634),459W(0.711),460E(0.834),464A(0.573)
Emu0187680.1	0.0026063	0.0180578	7.80417	-4694.87	-4690.97	4	42N(0.556),68S(0.842),94A(0.544),200S(0.941)
Emu0178430.1	1.15507e-05	0.000167154	17.9148	-2469.38	-2460.43	6	1M(0.976),3R(0.511),4V(0.667),5L(0.856),9S(0.850),13L(0.967)
Emu0183870.1	0.0055171	0.033587	6.4598	-7355.16	-7351.93	7	270S(0.645),359Q(0.718),366G(0.706),368S(0.890),370C(0.913),379P(0.500),544L(0.670)
Emu0173390.1	0	0	133.291	-8580.61	-8513.97	386	1M(0.953),12R(0.731),33F(0.748),35R(0.513),58I(0.834),85D(0.823),96R(0.904),100L(0.675),102I(0.864),109R(0.806),115V(0.977),147S(0.862),148T(0.866),155V(0.599),158A(0.899),164P(0.796),168L(0.911),170Q(0.889),172Q(0.547),179K(0.732),193N(0.742),212D(0.810),221D(0.568),223E(0.731),232T(0.790),236L(0.797),250G(0.863),252M(0.951),267T(0.656),268M(0.958),271Q(0.963),274R(0.756),275D(0.776),276R(0.536)…
Emu0174170.1	3.52185e-12	1.88917e-10	47.0152	-5387.5	-5364	38	2A(0.955),3D(0.964),4E(0.835),5I(0.987),6S(0.950),7S(0.960),10S(0.986),12I(0.776),13S(0.985),15P(0.965),16S(0.902),17A(0.979),18K(0.899),19S(0.773),20I(0.937),21Y(0.990),116G(0.800),172P(0.773),173T(0.856),184M(0.664),187A(0.647),196E(0.659),210H(0.717),221E(0.593),229S(0.512),250I(0.609),284T(0.945),295V(0.552),296S(0.914),298R(0.872),302E(0.987),303L(0.924),305V(0.942),363E(0.602),387G(0.591),4…
Emu0172130.1	9.88352e-08	2.26603e-06	27.0558	-5133.18	-5119.65	36	10Y(0.613),16L(0.551),21C(0.575),27V(0.829),35W(0.713),38D(0.667),43D(0.521),45R(0.672),68K(0.922),70A(0.741),73D(0.743),74D(0.635),75D(0.571),82Y(0.988),84V(0.978),86T(0.561),108S(0.721),109A(0.969),115D(0.776),117P(0.982),118N(0.978),119L(0.573),122Y(0.993),123L(0.980),124G(0.574),126Q(0.598),127C(0.641),129V(0.541),130P(0.982),131D(0.996),169Y(0.901),172S(0.629),186S(0.701),273N(0.609),280N(0.…
Emu0074110.1	0.000150529	0.00160082	13.0638	-2114.5	-2107.97	11	155D(0.854),160S(0.822),162T(0.747),164N(0.929),165G(0.745),166N(0.816),169G(0.913),171E(0.952),172R(0.783),174S(0.799),176R(0.811)
Emu0072100.1	0.00205455	0.0148251	8.23496	-2182.36	-2178.25	7	1E(0.789),2N(0.757),3L(0.582),4F(0.971),5F(0.900),135S(0.820),150P(0.885)
Emu0073270.1	4.23805e-06	6.8459e-05	19.8274	-2860.84	-2850.93	10	1A(0.846),55I(0.520),64P(0.855),65S(0.519),183A(0.566),184M(0.700),185K(0.961),186E(0.834),187R(0.933),190S(0.992)
Emu0072990.1	0.00341412	0.0225031	7.3176	-2623.43	-2619.78	5	247D(0.916),249G(0.842),251K(0.920),258C(0.925),259R(0.877)
Emu0076060.1	2.47974e-05	0.000329767	16.4635	-2020.81	-2012.58	8	9C(0.877),68R(0.952),92Q(0.650),176S(0.987),177T(0.675),178I(0.851),179L(0.936),180I(0.832)
Emu0076490.1	8.0068e-08	1.88127e-06	27.4629	-2921.79	-2908.06	24	1M(0.574),3S(0.992),5A(0.695),6Q(0.994),7K(0.939),8V(0.555),10T(0.872),11S(0.970),12G(0.984),14S(0.581),15L(0.963),18S(0.846),20A(0.987),21F(0.597),22I(0.976),26E(0.938),27W(0.967),39G(0.520),83T(0.686),101C(0.980),106A(0.721),182S(0.680),210C(0.574),213I(0.554)
Emu0076500.1	0.000740472	0.00632814	10.1022	-6731.21	-6726.16	9	22W(0.612),40S(0.609),124S(0.576),203V(0.505),207T(0.668),263M(0.513),327P(0.654),487S(0.973),505K(0.915)
Emu0077770.1	1.31566e-10	5.19502e-09	39.9307	-5261.7	-5241.74	19	175S(0.589),237A(0.814),279S(0.617),423P(0.709),437A(0.672),456S(0.991),457Q(0.873),459F(0.905),461A(0.902),464R(0.795),465A(0.937),468L(0.912),469T(0.936),470N(0.876),471S(0.981),473N(0.953),474C(0.993),479S(0.989),480C(0.968)
Emu0079500.1	0.00546551	0.0333443	6.4765	-1976.53	-1973.29	5	44A(0.735),50S(0.668),51A(0.502),85D(0.506),154G(0.515)
Emu0078400.1	0.000166485	0.00174656	12.8752	-2710.86	-2704.42	8	2L(0.959),5K(0.949),6L(0.970),8S(0.964),9L(0.727),17K(0.987),19Q(0.824),21Q(0.957)
Emu0080080.1	0.00117064	0.00930515	9.26066	-1379.58	-1374.95	3	117Y(0.984),121T(0.671),124T(0.959)
Emu0092370.1	0.00056809	0.00507887	10.5913	-3303.21	-3297.91	10	1Q(0.831),4H(0.930),7P(0.872),11C(0.859),13C(0.921),19C(0.919),22D(0.587),128I(0.514),238T(0.551),309G(0.724)
Emu0094600.1	8.20721e-07	1.50861e-05	22.9747	-8075.97	-8064.48	17	2A(0.571),4C(0.543),10C(0.575),13C(0.646),16E(0.626),19C(0.925),20K(0.659),24T(0.708),27F(0.847),31R(0.966),32L(0.746),39S(0.898),42G(0.620),43T(0.663),52E(0.506),174T(0.882),456S(0.876)
Emu0089360.1	1.4988e-14	1.20597e-12	57.7364	-2073.51	-2044.64	16	1M(0.987),2T(0.924),3N(0.997),4I(0.997),5T(0.808),6A(0.637),7P(0.989),8K(0.927),9I(0.998),10P(0.800),12G(0.999),13E(0.999),14K(0.994),15V(0.999),17F(0.995),18D(0.977)
Emu0089920.1	0.00212823	0.0152407	8.17103	-5113.72	-5109.64	15	86S(0.748),87P(0.651),104N(0.841),112T(0.659),137A(0.689),165F(0.675),174E(0.854),182E(0.656),224S(0.667),251C(0.501),386S(0.776),401Q(0.811),402N(0.932),406Q(0.846),421K(0.558)
Emu0093240.1	4.37857e-06	7.0462e-05	19.765	-2117.55	-2107.67	27	4Q(0.533),20T(0.604),21C(0.951),34V(0.754),35I(0.748),37I(0.580),40Q(0.904),41L(0.956),42S(0.988),44T(0.932),45D(0.882),48Q(0.928),49N(0.731),50R(0.726),51L(0.965),52E(0.949),55K(0.904),57Q(0.984),60S(0.982),64R(0.603),66Q(0.941),96A(0.879),97S(0.666),98H(0.883),117P(0.506),119P(0.784),124L(0.680)
Emu0088620.1	0.00321453	0.0214865	7.42593	-1433.8	-1430.09	7	106R(0.862),111H(0.943),112V(0.834),113V(0.857),114K(0.939),116Y(0.875),117N(0.876)
Emu0092200.1	2.99067e-06	4.9722e-05	20.4942	-7850.49	-7840.24	18	79T(0.512),140R(0.780),216A(0.747),270D(0.548),281S(0.835),321Q(0.582),339P(0.892),374K(0.983),394A(0.891),437R(0.830),735S(0.954),737D(0.978),738T(0.931),740Q(0.859),741E(0.642),742R(0.761),743L(0.958),745W(0.984)
Emu0208130.1	0.00208488	0.0150058	8.20837	-10760.1	-10756	9	81R(0.578),432V(0.704),496T(0.868),539V(0.531),540R(0.635),543P(0.693),629G(0.694),772P(0.675),785C(0.689)
Emu0005840.1	5.13975e-05	0.000623908	15.0847	-804.496	-796.954	4	2N(0.923),85Q(0.997),86N(0.883),87C(0.999)
Emu0198190.1	0.000204749	0.00208389	12.4884	-3436.26	-3430.01	40	57K(0.837),91D(0.639),94T(0.894),95V(0.941),97V(0.932),98S(0.627),100D(0.834),101Y(0.888),120S(0.518),175T(0.543),177L(0.707),183S(0.875),185S(0.921),187T(0.700),190S(0.960),191V(0.870),192K(0.861),193F(0.958),195P(0.935),215T(0.718),216M(0.874),220S(0.756),221V(0.657),223S(0.620),224A(0.542),226T(0.877),227E(0.936),228E(0.609),229E(0.846),230P(0.905),231V(0.588),234M(0.796),242T(0.698),247S(0.57…
Emu0197910.1	0.00698131	0.0403959	6.04286	-1853.03	-1850.01	5	158D(0.869),161H(0.956),164R(0.839),165K(0.984),172R(0.703)
Emu0003210.1	1.28643e-11	6.2697e-10	44.4776	-3127.36	-3105.12	16	74E(0.578),280V(0.998),281P(0.916),283D(0.998),284S(0.868),285E(0.980),286L(0.994),287E(0.977),291R(0.680),292R(0.613),294V(0.989),295D(0.992),297E(0.997),298A(0.994),300K(0.870),304E(0.991)
Emu0003470.1	0.000181577	0.00188612	12.7128	-2044.82	-2038.46	4	110S(0.754),230Y(0.996),231E(0.982),233K(0.984)
Emu0151880.1	1.16784e-12	7.23494e-11	49.1796	-9588.49	-9563.9	72	3E(0.975),9M(0.769),10D(0.849),11T(0.523),12R(0.908),14V(0.985),16R(0.802),17R(0.938),18Q(0.957),20N(0.951),21S(0.801),22S(0.955),24G(0.929),25R(0.916),26P(0.832),27D(0.544),28R(0.811),29R(0.862),30K(0.691),35H(0.667),37Q(0.984),38G(0.916),46T(0.913),47S(0.507),48L(0.841),49S(0.947),50E(0.863),51S(0.967),52S(0.643),53R(0.947),54D(0.820),55R(0.947),57R(0.944),58E(0.702),59R(0.535),60D(0.687),61R(0…
Emu0152040.1	0.00855865	0.0473697	5.68431	-4375.21	-4372.37	3	30V(0.832),49G(0.867),50D(0.758)
Emu0152640.1	0.000196626	0.00201082	12.564	-4122.31	-4116.03	10	380T(0.947),437W(0.997),438M(0.964),439S(0.972),440S(0.995),441A(0.943),445R(0.752),446S(0.991),448H(0.763),455P(0.771)
Emu0150050.1	0.00509935	0.0314934	6.59986	-9492.61	-9489.31	20	70R(0.502),77N(0.587),90S(0.577),103D(0.597),114N(0.501),319S(0.588),340L(0.618),482E(0.594),483K(0.656),486S(0.521),487M(0.912),489S(0.836),491S(0.729),492C(0.629),495Q(0.819),496G(0.808),497N(0.700),498T(0.606),499M(0.644),717S(0.619)
Emu0055620.1	0.00107122	0.00860307	9.42331	-3909.07	-3904.36	16	17T(0.623),38H(0.713),61S(0.561),107C(0.513),175P(0.663),188P(0.890),189G(0.732),191C(0.833),192R(0.716),193L(0.904),194P(0.966),195G(0.910),196A(0.905),198Y(0.751),199T(0.872),200H(0.696)
Emu0057520.1	0.00861919	0.0475505	5.67194	-2469.75	-2466.91	3	156N(0.558),290E(0.971),292L(0.511)
Emu0058190.1	0.0023057	0.0163605	8.02586	-3686.68	-3682.67	1	5R(0.830)
Emu0059030.1	0.00269099	0.0185241	7.7464	-6275.03	-6271.16	11	34E(0.857),37Q(0.752),40G(0.733),88Q(0.782),143K(0.612),145S(0.508),172D(0.915),191K(0.539),501S(0.946),574Y(0.739),575G(0.501)
Emu0059520.1	0.00108248	0.00866086	9.40414	-2128.83	-2124.13	8	134H(0.785),135L(0.918),136T(0.957),137G(0.824),139S(0.588),142Q(0.957),151Q(0.946),190G(0.754)
Emu0060960.1	0.000499763	0.00458824	10.8284	-2232.72	-2227.3	4	112S(0.938),131A(0.888),177K(0.528),250T(0.969)
Emu0219790.1	2.75891e-07	5.78152e-06	25.0738	-4124.69	-4112.16	31	3N(0.875),8V(0.540),9V(0.669),14F(0.619),23R(0.683),76T(0.613),78T(0.800),80G(0.631),83C(0.973),106S(0.687),113T(0.626),157Y(0.988),158A(0.972),159E(0.511),163H(0.502),195T(0.803),196E(0.995),198N(0.984),206L(0.620),213T(0.522),222K(0.506),237R(0.559),307S(0.935),308G(0.991),309T(0.541),310K(0.958),311R(0.760),313P(0.961),314V(0.734),316T(0.750),317N(0.878)
Emu0118250.1	4.62344e-07	9.27842e-06	24.0789	-1240.49	-1228.45	19	78G(0.800),79P(0.935),81L(0.799),82P(0.948),83S(0.967),84G(0.613),85G(0.994),86R(0.978),88H(0.970),89L(0.846),92L(0.558),94L(0.768),97F(0.974),98R(0.703),100V(0.523),101T(0.989),104I(0.996),106K(0.949),108K(0.978)
Emu0119650.1	0.00247127	0.0173334	7.90035	-4303.09	-4299.14	8	100K(0.791),164G(0.767),260A(0.543),315A(0.833),318S(0.790),319S(0.655),325G(0.837),326V(0.767)
Emu0063900.1	1.51542e-11	7.30227e-10	44.1569	-1554.57	-1532.49	34	177V(0.989),178H(0.987),179P(0.979),180K(0.535),181K(0.981),182K(0.929),184R(0.560),185Q(0.973),186T(0.987),187C(0.823),189R(0.999),191S(0.998),192L(0.559),193I(0.919),195A(0.614),196F(0.998),197A(0.762),198M(0.762),199A(0.758),200F(0.728),201I(0.729),202I(0.997),203S(0.999),205M(0.879),206L(0.988),207I(0.997),208A(0.806),209A(0.612),210N(0.962),211Q(0.737),213L(0.978),215N(0.971),217M(0.988),218…
Emu0063930.1	1.54352e-05	0.000217239	17.3635	-2023.57	-2014.89	7	2A(0.962),3A(0.734),5K(0.539),6V(0.994),12V(0.922),190T(0.949),191E(0.929)
Emu0068300.1	1.1187e-08	3.01943e-07	31.2768	-1247.64	-1232	27	117C(0.723),118E(0.999),119R(0.988),120R(0.595),121I(0.982),123T(0.999),124L(0.976),125A(0.937),126G(0.974),127Y(0.608),128M(0.999),130M(0.634),131A(0.525),132A(0.946),133V(0.995),134I(0.992),135M(0.619),136A(0.732),137A(0.990),138G(0.992),140L(0.671),141V(0.983),142Y(0.768),145G(0.997),146L(0.902),147N(0.993),150L(0.673)
Emu0068930.1	0.00550119	0.033514	6.46493	-4969.54	-4966.3	7	312H(0.936),323I(0.834),324S(0.616),325T(0.861),333T(0.544),356T(0.520),429I(0.541)
Emu0068950.1	0.000817709	0.00688474	9.91944	-4857.92	-4852.96	6	487L(0.628),517G(0.857),527G(0.914),528A(0.551),584D(0.839),585Q(0.685)
Emu0069330.1	0.000155344	0.00164383	13.0048	-2163.56	-2157.06	9	2E(0.955),3V(0.747),5W(0.969),6A(0.531),8V(0.664),9E(0.705),15I(0.568),16F(0.956),17S(0.554)
Emu0062910.1	2.03682e-12	1.18177e-10	48.0887	-3731.19	-3707.14	52	1T(0.827),4S(0.982),8L(0.576),25N(0.898),32T(0.557),67L(0.913),70A(0.642),74L(0.598),148K(0.859),250H(0.846),253A(0.541),254P(0.994),255K(0.655),260A(0.817),261A(0.634),267D(0.603),268E(0.690),269D(0.977),275G(0.903),276T(0.928),277E(0.948),278S(0.982),279S(0.933),281I(0.927),282S(0.988),286R(0.973),287K(0.978),288A(0.605),291N(0.614),292W(0.957),293E(0.529),295V(0.934),296T(0.974),297Y(0.987),29…
Emu0179580.1	1.59318e-07	3.49311e-06	26.1333	-2013.98	-2000.91	11	71T(0.993),72L(0.529),74E(0.965),75A(0.985),77S(0.986),78V(0.923),79A(0.987),80T(0.666),81A(0.761),82L(0.555),197L(0.582)
Emu0180590.1	0.000946809	0.00777222	9.6499	-3501.01	-3496.19	12	28D(0.799),74Q(0.553),112H(0.647),114E(0.602),190D(0.524),192K(0.884),239R(0.604),240G(0.622),247Y(0.914),248R(0.818),259S(0.548),260G(0.955)
Emu0179690.1	0.000120303	0.00133428	13.484	-3535.77	-3529.03	11	104R(0.613),115W(0.837),126P(0.783),134T(0.656),141H(0.765),142P(0.945),184P(0.749),185D(0.503),195V(0.684),279E(0.980),287T(0.673)
Emu0201320.1	2.40018e-06	4.0698e-05	20.9153	-2221.39	-2210.93	7	2D(0.999),3F(0.942),4N(0.988),5L(0.984),6L(0.990),7T(0.999),8D(0.998)
Emu0162350.1	5.35261e-07	1.0519e-05	23.7969	-1930.9	-1919	10	103L(0.617),159R(0.673),160K(0.993),162Y(0.986),164S(0.952),166E(0.989),170E(0.985),171E(0.985),172C(0.691),173C(0.982)
Emu0163270.1	0.000114083	0.00127358	13.5836	-6477.5	-6470.71	10	144A(0.921),158C(0.775),203V(0.745),215M(0.590),223S(0.942),258Q(0.952),277P(0.505),297P(0.815),362S(0.603),431Q(0.729)
Emu0114050.1	7.92679e-05	0.000923601	14.268	-6405.59	-6398.45	11	27T(0.517),424G(0.933),507V(0.715),510S(0.901),543R(0.596),568E(0.930),569L(0.826),570M(0.627),573G(0.903),574C(0.699),577Y(0.850)
Emu0112230.1	0.00156475	0.0118946	8.73038	-1418.59	-1414.23	19	133R(0.762),135T(0.993),136C(0.990),137I(0.983),138V(0.991),139R(0.846),140T(0.990),141D(0.992),142S(0.991),143V(0.939),145T(0.522),147E(0.960),149E(0.979),151N(0.969),153L(0.632),154L(0.983),155Q(0.855),157L(0.523),160K(0.814)
Emu0112430.1	0.00214197	0.0153262	8.15937	-6401.26	-6397.18	8	62G(0.958),82H(0.587),481A(0.713),492T(0.893),493D(0.532),494V(0.910),498S(0.818),499S(0.695)
Emu0115010.1	4.05231e-15	3.63813e-13	60.3153	-7010.69	-6980.53	57	2G(0.765),3S(0.538),4Y(0.960),5L(0.509),6P(0.963),8I(0.790),9F(0.996),10Y(0.946),12P(0.969),13L(0.553),14F(0.985),18Y(0.954),21F(0.996),22S(0.970),23P(0.971),25F(0.506),26V(0.800),27C(0.994),28V(0.855),29L(0.845),332A(0.544),393G(0.516),394S(0.981),395S(0.578),396S(0.567),397S(0.964),399D(0.988),400E(0.743),401G(0.975),402P(0.797),403K(0.992),404R(0.990),405P(0.971),406K(0.680),407A(0.852),408G(0…
Emu0115050.1	0.000833844	0.00697883	9.88348	-2384.59	-2379.65	10	7K(0.921),8V(0.772),31S(0.806),40T(0.509),96F(0.802),106R(0.754),129G(0.614),168V(0.811),178C(0.621),181G(0.906)
Emu0217560.1	0.00680253	0.0397662	6.08868	-2967.99	-2964.94	43	1M(0.976),2V(0.500),3K(0.961),4Q(0.739),5T(0.614),8I(0.952),10G(0.522),12I(0.599),13K(0.626),15T(0.958),16K(0.520),17K(0.534),20E(0.615),23T(0.839),25A(0.957),27R(0.501),41I(0.717),56G(0.958),57Y(0.935),58N(0.659),61I(0.903),62F(0.504),64Y(0.886),66Q(0.952),98R(0.645),182T(0.509),185N(0.978),186Q(0.955),187A(0.553),226S(0.816),251V(0.978),252I(0.961),253I(0.958),255L(0.943),256S(0.950),257E(0.952…
Emu0157770.1	1.57133e-05	0.000220425	17.3295	-1932.83	-1924.17	12	111A(0.720),113V(0.576),125R(0.945),144L(0.954),146G(0.861),147D(0.974),149D(0.971),150H(0.989),154K(0.924),155F(0.847),156E(0.995),158E(0.965)
Emu0157760.1	0	0	76.8229	-2071.21	-2032.8	57	1M(1.000),3Y(0.967),4G(1.000),7P(0.971),9R(0.999),11G(0.987),12Y(0.999),13V(0.974),14A(0.999),15T(1.000),16Q(0.996),17V(0.969),18S(0.999),20S(0.973),21E(0.999),22L(0.958),23Q(0.997),24D(0.999),25V(0.982),26F(0.999),28E(1.000),29T(1.000),30S(0.999),31S(0.999),32N(0.976),33I(0.968),34Q(0.949),35I(0.999),37A(0.969),38N(1.000),39V(0.972),40V(0.959),41T(0.995),42L(1.000),43E(1.000),44K(0.961),45N(0.97…
Emu0195590.1	0.007885	0.0445667	5.82834	-8465.74	-8462.83	12	12H(0.709),122D(0.531),170T(0.524),366T(0.851),398K(0.688),403N(0.646),427R(0.531),452S(0.776),545R(0.662),547S(0.752),548C(0.837),549P(0.605)
Emu0204990.1	0.00233582	0.0164919	8.00236	-1185.6	-1181.6	4	3Y(0.902),7P(0.867),8T(0.912),21C(0.684)
Emu0205170.1	0.00340015	0.0224458	7.32497	-2003.97	-2000.31	3	3S(0.984),28A(0.656),180S(0.977)
Emu0035340.1	0.000537725	0.00484293	10.6929	-2136.44	-2131.09	10	201Q(0.901),204N(0.841),205R(0.984),207R(0.989),209A(0.978),210T(0.932),211Q(0.975),213P(0.974),214G(0.984),215G(0.987)
Emu0037360.1	0.000123473	0.00136412	13.4352	-1097.93	-1091.22	7	136K(0.989),143L(0.974),144A(0.653),145Q(0.895),148L(0.851),149D(0.900),150G(0.743)
Emu0039460.1	0.00125339	0.00982549	9.13564	-1478.7	-1474.14	7	78P(0.646),107N(0.817),108C(0.790),109I(0.722),112G(0.942),118F(0.783),119K(0.985)
Emu0042060.1	1.71354e-08	4.42872e-07	30.4493	-6847.75	-6832.53	32	4T(0.704),8K(0.732),10K(0.765),14L(0.691),17R(0.803),19K(0.920),20E(0.715),26K(0.992),27G(0.950),29K(0.729),34G(0.798),35R(0.871),42A(0.811),45N(0.882),46G(0.819),47K(0.621),48D(0.960),50D(0.509),52E(0.577),55T(0.816),57S(0.780),58I(0.590),62T(0.852),104P(0.778),108Q(0.954),111G(0.602),158D(0.813),211Q(0.852),252E(0.544),274A(0.961),465S(0.858),552W(0.573)
Emu0143270.1	8.27309e-08	1.92343e-06	27.3996	-10546.3	-10532.6	19	382E(0.966),383S(0.922),590I(0.886),599G(0.920),664S(0.834),808Q(0.910),811P(0.565),815T(0.867),816P(0.606),1015G(0.794),1016F(0.949),1018L(0.964),1021A(0.933),1024H(0.975),1025I(0.746),1027E(0.893),1029D(0.932),1030N(0.505),1032D(0.980)
Emu0217170.1	0.000798016	0.00674557	9.96432	-4117.49	-4112.51	34	2S(0.686),5S(0.763),6T(0.986),12Q(0.754),25A(0.541),44E(0.515),97V(0.934),98G(0.958),100V(0.927),102E(0.852),103D(0.959),105S(0.771),106V(0.951),107Q(0.917),108I(0.996),109E(0.981),110G(0.982),111E(0.817),115R(0.748),116N(0.640),118G(0.839),119D(0.946),120A(0.950),121Q(0.911),122E(0.682),124T(0.978),125E(0.997),126I(0.939),127I(0.791),177Q(0.980),178Q(0.616),210S(0.588),259A(0.576),381S(0.975)
Emu0137430.1	6.95576e-06	0.000106128	18.8812	-3785.3	-3775.86	20	6N(0.627),31V(0.899),53K(0.673),60T(0.564),314Y(0.940),315P(0.962),316E(0.988),317I(0.949),319C(0.950),321T(0.691),324A(0.858),325F(0.989),328E(0.895),329E(0.774),332C(0.944),333R(0.714),337G(0.966),339K(0.970),341T(0.534),343W(0.916)
Emu0137240.1	1.27858e-06	2.28138e-05	22.1231	-1555.9	-1544.84	8	146L(0.961),150A(0.519),151E(0.986),152E(0.746),153S(0.878),154K(0.992),155A(0.873),157R(0.986)
Emu0212700.1	0.00140116	0.0108247	8.9319	-8778.32	-8773.85	10	20V(0.622),184S(0.676),538G(0.726),708E(0.933),711E(0.717),715N(0.668),814S(0.639),823E(0.847),824S(0.788),835K(0.757)
Emu0139630.1	1.50848e-06	2.66373e-05	21.8057	-1978.74	-1967.84	8	7I(0.730),130I(0.991),131V(0.990),132E(0.995),135S(0.947),136R(0.721),137R(0.888),139Q(0.960)
Emu0138260.1	5.01554e-09	1.43927e-07	32.8352	-7963.24	-7946.82	44	76L(0.773),150S(0.624),169E(0.882),174A(0.673),295S(0.629),321G(0.580),336N(0.669),369Y(0.943),384K(0.591),449N(0.740),473S(0.759),490S(0.819),511M(0.759),515P(0.785),516E(0.824),518L(0.693),520V(0.990),521C(0.942),522R(0.888),523H(0.952),524C(0.930),525Q(0.558),526E(0.875),527S(0.661),531I(0.962),532T(0.932),535E(0.771),536L(0.793),537D(0.988),538T(0.683),539H(0.983),540E(0.976),541Q(0.778),542S…
Emu0138300.1	0.000221917	0.0022479	12.338	-2122.77	-2116.6	7	15G(0.928),16C(0.879),17A(0.920),18H(0.521),20E(0.589),21L(0.876),22A(0.928)
Emu0129580.1	5.17782e-11	2.18622e-09	41.7531	-3701.56	-3680.68	16	23P(0.907),127M(0.627),335D(0.742),340P(0.872),344T(0.858),345V(0.904),347A(0.973),349E(0.978),350P(0.937),351K(0.990),352R(0.891),353N(0.955),354N(0.981),355Y(0.924),358V(0.973),361A(0.920)
Emu0128050.1	5.19946e-07	1.02891e-05	23.8528	-4716.37	-4704.44	19	297S(0.910),303S(0.582),372S(0.894),373R(0.590),376S(0.953),379Q(0.812),380E(0.968),384P(0.618),387Q(0.982),392W(0.938),393W(0.748),394P(0.884),402L(0.669),409Y(0.898),411Q(0.958),412R(0.809),414R(0.652),415R(0.730),418P(0.853)
Emu0126920.1	0.0072158	0.0415835	5.98456	-4986.03	-4983.03	7	71S(0.563),145N(0.943),152N(0.938),219T(0.520),259K(0.802),313Q(0.536),318K(0.611)
Emu0126870.1	0	0	147.794	-3279.65	-3205.75	51	1M(0.889),2A(0.999),3T(0.878),4S(0.984),5A(0.904),6K(0.991),7R(0.997),8K(0.996),9Q(0.996),10E(0.890),11E(0.986),13H(0.999),14L(0.996),15K(0.991),16M(0.987),17L(0.996),19E(0.998),20M(0.823),21T(0.923),22S(0.978),23L(0.932),24P(0.999),25A(0.878),26N(0.995),27R(0.889),28K(0.999),29C(0.999),30F(0.862),31D(0.812),32C(0.998),34Q(0.999),36G(0.999),37P(0.998),38T(0.999),39Y(0.897),40V(0.919),41N(1.000),4…
Emu0132630.1	9.30462e-07	1.69209e-05	22.7335	-6297.04	-6285.67	21	6Q(0.502),17G(0.506),35S(0.527),61P(0.523),241W(0.811),248A(0.553),373E(0.987),375I(0.700),377S(0.975),379S(0.918),381Q(0.767),383S(0.888),384F(0.975),385R(0.903),386R(0.840),387L(0.819),388N(0.916),390V(0.547),391S(0.970),394Q(0.918),505P(0.503)
Emu0132520.1	0.00665049	0.039011	6.12863	-2469.44	-2466.37	6	6A(0.778),91S(0.714),119G(0.677),157G(0.705),184T(0.522),188S(0.583)
Emu0131300.1	8.23872e-10	2.75561e-08	36.3512	-3007.22	-2989.05	21	2V(0.710),3Q(0.869),7L(0.995),8E(0.789),9K(0.985),10A(0.556),87K(0.517),90Q(0.891),94D(0.705),96N(0.912),102P(0.674),103P(0.624),107K(0.997),108K(0.754),193A(0.613),194Q(0.967),195I(0.989),196Q(0.995),197G(0.996),198E(0.996),200E(0.997)
Emu0206840.1	1.43086e-05	0.000203736	17.5075	-2923.66	-2914.91	13	2S(0.980),4H(0.731),5P(0.783),9L(0.506),15S(0.711),23V(0.965),40A(0.899),120Q(0.736),234H(0.517),235Q(0.561),236E(0.877),237V(0.824),239Y(0.974)
Emu0125550.1	0.000883179	0.00735609	9.77776	-4679.73	-4674.84	5	123D(0.867),124S(0.783),146Q(0.659),178S(0.605),297G(0.656)
Emu0014790.1	0.000122131	0.00135105	13.4557	-948.9	-942.172	8	44G(0.999),47I(0.997),48P(0.999),49L(0.991),50L(0.999),51F(0.982),53N(0.987),54T(0.975)
Emu0010040.1	1.98741e-08	5.09029e-07	30.1617	-3668.31	-3653.23	20	194G(0.665),204I(0.594),206S(0.554),211P(0.585),233G(0.618),264A(0.894),266T(0.715),267L(0.725),269D(0.989),273K(0.950),276C(0.970),277K(0.876),279P(0.808),280Q(0.865),281E(0.995),282R(0.890),284K(0.565),290G(0.606),291H(0.954),296T(0.665)
Emu0010500.1	0.00549034	0.0334718	6.46844	-10790.8	-10787.6	9	2Y(0.749),180T(0.652),208R(0.513),286H(0.784),591T(0.541),592E(0.820),630D(0.698),632V(0.819),640S(0.698)
Emu0012190.1	8.86166e-06	0.000133065	18.4195	-7166.71	-7157.5	18	224G(0.600),228D(0.898),249Y(0.614),395D(0.803),396E(0.828),397I(0.872),399V(0.882),403Y(0.837),404S(0.949),408R(0.876),410K(0.707),411V(0.597),413T(0.856),443N(0.511),444T(0.635),463V(0.606),478F(0.618),485R(0.757)
Emu0012990.1	0.000142594	0.00153365	13.1653	-1236.45	-1229.86	16	10A(0.847),118D(0.721),119F(0.924),120V(0.993),123L(0.783),125R(0.988),127R(0.889),129M(0.995),130R(0.705),132L(0.849),134A(0.639),135P(0.571),136T(0.810),138K(0.789),139G(0.943),140L(0.625)
Emu0013420.1	0.00226719	0.0161141	8.05638	-4230.61	-4226.59	9	86E(0.548),87S(0.711),88P(0.594),101L(0.535),120I(0.597),121S(0.785),129A(0.540),141E(0.882),234L(0.880)
Emu0014060.1	1.63801e-05	0.000227905	17.2506	-26585.3	-26576.7	24	120S(0.607),437V(0.517),567P(0.567),576D(0.607),823E(0.590),879P(0.901),880T(0.750),1055S(0.518),1176P(0.631),1177D(0.892),1321L(0.509),1328S(0.857),1368G(0.708),1371E(0.549),1385G(0.793),1403S(0.838),1465S(0.658),1548T(0.806),1554L(0.527),1569S(0.594),1692V(0.535),1757P(0.549),1793P(0.577),1880E(0.657)
Emu0009120.1	8.80266e-05	0.00101457	14.0708	-7981.92	-7974.88	10	59Q(0.565),63N(0.926),155K(0.632),220T(0.618),252S(0.606),280S(0.967),367R(0.577),376P(0.847),405C(0.611),422K(0.570)
Emu0099600.1	2.91382e-07	6.00289e-06	24.9684	-10458.6	-10446.2	22	7N(0.626),204V(0.853),247T(0.698),342V(0.922),356P(0.637),452K(0.590),497M(0.507),693K(0.607),714A(0.879),715D(0.935),720E(0.637),724L(0.813),726H(0.595),731H(0.904),732S(0.905),734H(0.888),736N(0.769),737H(0.962),740H(0.892),743Q(0.894),746T(0.957),747A(0.550)
Emu0098150.1	0	0	84.7058	-3744.1	-3701.74	191	4N(1.000),5G(0.761),6G(0.911),8A(0.672),25M(0.882),49K(0.605),52S(0.962),53K(0.574),56P(0.890),70S(0.827),98K(0.900),119A(0.939),121V(0.955),122V(1.000),123N(0.999),125I(0.913),127T(0.998),128T(0.996),129P(0.966),130M(0.990),131W(1.000),132V(0.901),133V(1.000),134N(1.000),135T(0.996),136R(1.000),137L(1.000),138K(0.996),140Q(0.951),141G(0.999),142V(0.998),143K(1.000),144F(1.000),145R(0.895),146N(1…
Emu0102900.1	4.5851e-05	0.000565938	15.3003	-1319.55	-1311.9	11	1M(0.994),2Q(0.978),3G(0.652),5T(0.991),7I(0.983),8F(0.541),9K(0.990),11S(0.976),12K(0.930),15K(0.972),150N(0.821)
Emu0102920.1	1.00825e-05	0.000148777	18.1737	-2525.69	-2516.6	11	159D(0.915),160S(0.943),161D(0.878),163V(0.793),164A(0.929),165D(0.890),168S(0.782),170G(0.686),171F(0.888),175A(0.871),177S(0.721)
Emu0103910.1	0.000523414	0.00474915	10.7429	-3083.27	-3077.9	26	8I(0.646),124N(0.988),125Y(0.947),128T(0.937),135H(0.977),136L(0.756),137G(0.726),139L(0.964),142V(0.781),144E(0.975),145K(0.785),146M(0.995),147K(0.920),149T(0.960),151I(0.961),152F(0.593),157N(0.768),158P(0.546),159E(0.986),160R(0.975),161F(0.979),163I(0.955),164S(0.973),224E(0.734),230T(0.568),237P(0.549)
Emu0104730.1	0.000114452	0.00127603	13.5776	-1843.31	-1836.52	2	7C(0.752),80L(0.554)
Emu0107850.1	0.000572066	0.00510716	10.5785	-9006.97	-9001.68	179	44P(0.601),45P(0.508),55K(0.510),83G(0.727),104P(0.767),106A(0.797),118K(0.843),120D(0.523),122E(0.893),153S(0.950),154T(0.956),155D(0.988),156D(0.575),157P(0.792),158E(0.613),159T(0.960),160K(0.991),161A(0.928),162G(0.934),163G(0.715),245G(0.677),246G(0.606),247G(0.814),255Q(0.963),275P(0.714),276V(0.786),286G(0.788),295S(0.617),299P(0.912),300S(0.589),307N(0.897),308P(0.863),309S(0.591),311P(0.…
Emu0106800.1	2.36957e-07	5.02739e-06	25.3672	-2385.89	-2373.21	9	57K(0.667),66V(0.936),74E(0.920),75S(0.771),76F(0.988),77W(0.879),78S(0.632),79T(0.969),80Y(0.949)
Emu0189390.1	0.00152359	0.0116209	8.779	-6515.27	-6510.88	8	236K(0.866),238G(0.906),241K(0.866),273G(0.641),278D(0.878),280R(0.672),297E(0.888),377W(0.713)
Emu0191240.1	0.00272464	0.0187256	7.72396	-5255.8	-5251.94	5	17P(0.908),23S(0.512),24S(0.923),25P(0.541),153L(0.640)
Emu0214310.1	1.62362e-05	0.000227015	17.2673	-3061.66	-3053.02	13	25E(0.820),312Q(0.916),313A(0.863),320G(0.993),321S(0.846),324P(0.975),325L(0.868),327G(0.866),328A(0.951),330A(0.662),331P(0.870),332A(0.618),335V(0.976)
Emu0034150.1	5.68401e-12	2.92042e-10	46.0773	-4164.67	-4141.63	33	23S(0.998),56A(0.710),58G(0.660),60S(0.998),61R(0.952),62S(0.972),63L(0.953),66V(0.972),67D(0.752),73S(0.869),92Q(0.931),95T(0.981),123M(0.677),125K(0.643),137T(0.612),139F(0.805),141L(0.969),143L(0.965),146Y(0.793),148F(0.647),149L(0.961),150A(0.991),154P(0.923),155S(0.999),156Q(0.999),159P(0.703),160S(0.635),161S(0.974),162T(0.925),163T(0.503),168A(0.919),234V(0.609),236R(0.885)
Emu0032500.1	0.00613311	0.0366781	6.27198	-4244.94	-4241.8	11	35H(0.616),36K(0.635),181Q(0.540),213V(0.687),271P(0.563),274N(0.604),275R(0.564),278S(0.616),281L(0.536),333Q(0.867),334S(0.772)
Emu0030670.1	5.54051e-06	8.68658e-05	19.3154	-4143.72	-4134.06	13	97T(0.958),99K(0.719),102I(0.872),104C(0.865),106R(0.548),108E(0.588),110V(0.506),112Q(0.927),117E(0.854),154S(0.861),379I(0.866),385L(0.642),392I(0.855)
Emu0087660.1	1.88527e-06	3.26155e-05	21.3781	-3008.49	-2997.8	16	72Q(0.727),74P(0.719),76L(0.807),77P(0.988),78L(0.531),79Q(0.640),80I(0.563),82E(0.810),92A(0.949),93A(0.933),95N(0.930),97Q(0.728),98Q(0.988),100S(0.557),107Q(0.698),183A(0.783)
Emu0168910.1	0.0079202	0.044736	5.8205	-3293.78	-3290.87	12	7S(0.949),8K(0.637),10I(0.865),36G(0.638),52A(0.540),75I(0.679),145R(0.829),208G(0.981),234E(0.918),263S(0.602),267P(0.712),268H(0.830)
Emu0210850.1	3.22759e-06	5.34526e-05	20.3483	-3054.58	-3044.4	23	143L(0.858),144S(0.742),146S(0.965),147S(0.981),149I(0.952),150R(0.922),152G(0.846),154F(0.949),156L(0.525),157H(0.853),158G(0.971),159N(0.979),161V(0.972),163K(0.838),165G(0.963),166L(0.572),167N(0.859),168M(0.988),169Y(0.944),191G(0.502),195E(0.513),200S(0.735),258S(0.755)
Emu0021690.1	1.49945e-08	3.94442e-07	30.7082	-2568.11	-2552.76	22	3R(0.772),73T(0.947),85V(0.898),99P(0.929),104I(0.764),105E(0.670),118Q(0.987),160G(0.669),201A(0.942),216R(0.921),217T(0.991),218R(0.810),220Q(0.990),221V(0.935),222F(0.987),225K(0.962),226Q(0.957),228V(0.875),229L(0.526),230Q(0.887),231R(0.987),232H(0.937)
Emu0022050.1	1.83992e-10	7.10075e-09	39.2757	-7280.99	-7261.36	12	2L(0.950),3T(0.781),4F(0.941),6F(0.845),7C(0.851),10A(0.959),11W(0.794),267N(0.930),375P(0.792),382I(0.796),410Q(0.727),595T(0.818)
Emu0017610.1	4.49385e-08	1.08871e-06	28.5806	-1244.25	-1229.96	13	1M(0.961),2Y(0.995),3A(0.791),4C(0.991),6K(0.999),7F(0.943),8V(0.985),11P(0.994),12S(0.999),13L(0.755),38T(0.997),47I(0.612),50S(0.889)
Emu0022470.1	0.000316189	0.00306451	11.6782	-1507.3	-1501.46	5	31N(0.610),157D(0.604),160S(0.691),162E(0.601),164S(0.994)
Emu0044520.1	0.0034111	0.0225006	7.31919	-710.305	-706.646	22	19S(0.996),20Q(0.600),22C(0.979),23T(0.592),25C(0.956),26L(0.991),27N(0.796),28I(0.943),29I(0.992),30S(0.994),32I(0.992),33G(0.976),35N(0.967),37L(0.978),39K(0.821),42M(0.969),43F(0.996),44Y(0.985),46L(0.949),47L(0.883),48V(0.973),50K(0.894)
Emu0046160.1	1.1517e-05	0.000167055	17.9204	-4145.31	-4136.35	13	72V(0.984),74F(0.989),75S(0.976),80T(0.913),81A(0.700),83M(0.988),84G(0.567),87C(0.970),89K(0.650),91I(0.995),92Y(0.917),120H(0.916),139L(0.737)
Emu0177570.1	0.00138477	0.0107078	8.95339	-6568.85	-6564.37	10	227S(0.541),342E(0.935),359K(0.952),420R(0.644),424L(0.548),429D(0.632),432C(0.831),435P(0.681),449G(0.549),503V(0.794)
Emu0076230.1	0.00198731	0.0144499	8.29538	-2002.78	-1998.63	9	127A(0.723),131Q(0.710),134S(0.938),138K(0.520),148R(0.803),150S(0.910),156S(0.709),158I(0.520),159Q(0.552)
Emu0078660.1	1.5693e-11	7.51942e-10	44.0885	-1549.49	-1527.44	18	119E(0.953),120R(0.728),122L(0.899),123D(0.998),124A(0.813),126Y(0.974),127K(0.965),128E(0.998),129Q(0.998),131A(0.996),133Q(0.989),135Q(0.652),136I(0.967),137L(0.610),138S(0.716),141S(0.775),142G(0.579),144A(0.992)
Emu0080090.1	4.25215e-12	2.23868e-10	46.6459	-2630.04	-2606.72	44	2R(0.991),7R(0.806),8S(0.980),10L(0.994),11C(0.931),12R(0.996),13W(0.941),14P(0.802),18A(0.731),19L(0.725),20S(0.996),21E(0.748),23F(0.746),25S(0.994),26F(0.740),27L(0.991),28K(0.992),29H(0.984),31H(0.689),32S(0.989),33E(0.584),34H(0.974),35S(0.990),36Y(0.544),37G(0.990),38D(0.960),39R(0.757),40S(0.888),41I(0.994),43Q(0.998),46V(0.518),47Q(0.968),48K(0.987),49D(0.507),50I(0.842),51V(0.997),53C(0.…
Emu0093520.1	0	0	118.59	-3767.4	-3708.11	92	2W(0.968),3Y(0.932),5I(0.680),6K(0.925),8Y(0.978),10Q(0.998),11A(0.961),12Q(0.818),72A(0.709),175T(0.660),199I(0.515),254G(0.843),255C(0.991),256R(0.992),258A(0.987),260L(0.999),261C(0.996),262W(0.996),263G(0.998),264I(0.997),265R(1.000),266E(0.980),268Q(0.989),269K(0.998),270E(0.996),271E(0.996),272I(0.708),273T(0.768),275T(0.995),276R(0.993),277Y(0.997),278T(0.999),280G(0.998),281E(0.734),283V(…
Emu0208050.1	0.00323221	0.0215708	7.41606	-3421.32	-3417.62	8	26N(0.889),30S(0.602),43S(0.519),52T(0.698),96G(0.670),129R(0.924),131V(0.945),133V(0.690)
Emu0002090.1	0.00724154	0.0416711	5.97829	-6843.37	-6840.38	10	7V(0.525),25V(0.701),37V(0.529),79R(0.665),159T(0.628),170Q(0.591),185Q(0.752),186N(0.651),188N(0.832),301M(0.554)
Emu0003480.1	7.21645e-15	6.09397e-13	59.1836	-2422.01	-2392.42	21	155S(0.922),238W(0.576),239N(0.845),240K(0.995),241R(0.999),242A(0.996),243K(0.632),246K(0.917),247A(0.998),248S(0.998),249G(0.999),251T(0.769),252I(0.745),253Q(0.999),254E(0.999),255D(0.713),256K(0.998),257E(0.999),258D(0.500),259S(0.657),260D(0.998)
Emu0151920.1	0.000503434	0.00461202	10.8149	-1819.33	-1813.92	26	2N(0.993),5V(0.811),7L(0.538),13N(0.756),14S(0.588),15T(0.852),16Q(0.946),17H(0.669),23P(0.550),27I(0.931),29V(0.983),31L(0.713),32L(0.521),33Q(0.920),37D(0.879),38L(0.564),40R(0.668),42S(0.546),64L(0.524),85R(0.520),89A(0.831),93A(0.905),105K(0.924),110A(0.862),111K(0.775),114D(0.915)
Emu0153300.1	3.72308e-06	6.07154e-05	20.0751	-9378.04	-9368	59	35E(0.917),38L(0.617),60W(0.500),66R(0.657),87R(0.800),101T(0.688),107S(0.606),114M(0.610),115E(0.608),176K(0.895),209A(0.759),212S(0.800),217G(0.907),231K(0.859),235N(0.965),236H(0.519),237A(0.583),248Q(0.714),261Q(0.845),262S(0.857),282T(0.517),285M(0.951),286S(0.967),287V(0.798),288V(0.502),303K(0.946),307K(0.606),334T(0.552),383P(0.541),387P(0.512),526V(0.559),536P(0.555),565H(0.909),567A(0.9…
Emu0151090.1	3.48158e-05	0.000441224	15.8208	-3200.4	-3192.49	25	1M(0.676),2K(0.936),7S(0.968),9L(0.666),11A(0.799),12S(0.853),14C(0.937),16L(0.549),17S(0.883),18S(0.899),19W(0.870),20S(0.586),24V(0.549),31V(0.536),49F(0.640),50E(0.677),53S(0.732),60T(0.960),64Y(0.578),83E(0.743),87R(0.728),100R(0.913),108V(0.837),145C(0.654),149L(0.529)
Emu0150550.1	0.00674563	0.0394876	6.10352	-4568.49	-4565.44	4	57H(0.671),103L(0.535),107G(0.758),376Q(0.958)
Emu0150190.1	0.00798493	0.0449553	5.80619	-4028.1	-4025.19	31	6S(0.934),7R(0.561),8R(0.641),9K(0.895),10Q(0.514),11T(0.868),12E(0.897),13R(0.773),14A(0.895),16E(0.935),17L(0.948),18H(0.892),19E(0.910),42L(0.528),46T(0.648),68S(0.551),95L(0.626),98S(0.666),126A(0.552),127T(0.501),129D(0.507),130A(0.676),135T(0.617),144Y(0.864),154L(0.796),161R(0.505),162N(0.520),191P(0.639),226L(0.581),232P(0.610),238S(0.834)
Emu0055580.1	0.00342822	0.0225438	7.3102	-4781.39	-4777.74	9	417V(0.968),420S(0.883),422L(0.945),424T(0.945),425F(0.877),428M(0.811),429E(0.867),435I(0.614),440E(0.969)
Emu0055320.1	0.00425353	0.0269728	6.92349	-5506.99	-5503.53	10	98R(0.611),161C(0.867),163N(0.813),164H(0.914),167V(0.504),231S(0.783),265K(0.533),371Y(0.825),413V(0.527),456G(0.780)
Emu0122090.1	5.11792e-05	0.000622693	15.0927	-2929.29	-2921.74	17	5L(0.751),6V(0.565),8L(0.679),9G(0.899),11S(0.533),148S(0.612),228E(0.895),229D(0.962),234E(0.809),235S(0.975),238V(0.526),239S(0.738),241T(0.983),242S(0.822),247Q(0.835),249Y(0.894),251V(0.657)
Emu0116550.1	0.00563233	0.0341422	6.42308	-2496.55	-2493.33	4	1M(0.941),12G(0.585),205S(0.504),247E(0.611)
Emu0063290.1	6.14106e-06	9.50583e-05	19.1189	-7000.42	-6990.86	43	6G(0.502),11E(0.973),74D(0.827),75Q(0.976),76C(0.954),77K(0.871),79P(0.875),81C(0.909),83N(0.758),85G(0.542),86V(0.572),87C(0.901),89D(0.978),91I(0.967),94Y(0.960),95V(0.947),96C(0.927),98C(0.935),99K(0.986),100P(0.540),102F(0.782),103N(0.756),104G(0.526),107C(0.957),108E(0.940),109E(0.959),115S(0.563),116V(0.904),150E(0.861),162S(0.560),163T(0.518),180I(0.509),185D(0.821),200S(0.680),215T(0.628)…
Emu0065810.1	3.80797e-08	9.41398e-07	28.9014	-2519.41	-2504.96	8	148G(0.987),149L(0.995),150Q(0.962),151H(0.965),152R(0.990),153L(0.988),154S(0.976),155D(0.682)
Emu0070780.1	0.00545811	0.033323	6.47891	-2158.82	-2155.58	3	5L(0.688),181C(0.953),190M(0.877)
Emu0183090.1	0.00104074	0.00842969	9.47626	-1365.64	-1360.9	10	2S(0.960),3P(0.962),5G(0.737),7K(0.992),8I(0.570),33H(0.832),79L(0.941),96A(0.978),97A(0.934),101Q(0.775)
Emu0161190.1	2.93245e-05	0.000380104	16.1458	-995.965	-987.892	9	3S(0.976),6K(0.879),9M(0.884),25D(0.843),37P(0.982),38R(0.737),45M(0.943),46E(0.968),58V(0.643)
Emu0199740.1	0.00642079	0.0379507	6.1908	-368.716	-365.62	10	1Q(0.875),2I(0.841),3Y(0.971),5Q(0.951),6P(0.940),7G(0.792),8T(0.503),15N(0.549),31T(0.895),34P(0.645)
Emu0043510.1	0.000473859	0.00436924	10.927	-2483.08	-2477.62	9	28Q(0.705),53L(0.607),61S(0.903),65S(0.994),105K(0.696),128H(0.701),141R(0.716),168N(0.694),184L(0.602)
Emu0218130.1	1.89322e-10	7.27354e-09	39.22	-32942.8	-32923.2	232	7R(0.655),31S(0.638),44T(0.516),80A(0.500),81T(0.571),94R(0.636),135L(0.735),166S(0.850),204L(0.932),206V(0.741),207K(0.919),210D(0.536),217R(0.598),246W(0.580),248R(0.570),280S(0.595),282Y(0.589),306K(0.781),312K(0.672),320K(0.823),324A(0.595),370Y(0.743),401A(0.522),406R(0.600),415D(0.630),454A(0.655),461P(0.811),478S(0.506),500R(0.595),539N(0.963),546S(0.554),557T(0.537),561D(0.984),562A(0.929…
Emu0114940.1	0.00266143	0.0183355	7.76634	-5182.64	-5178.75	6	196E(0.735),223I(0.761),240E(0.769),255Q(0.564),262R(0.618),291S(0.617)
Emu0195150.1	0.0035456	0.0230843	7.24972	-2207.78	-2204.15	28	2N(0.910),3Q(0.899),4G(0.626),96P(0.621),109A(0.555),111R(0.742),117T(0.968),119C(0.977),120H(0.992),121N(0.969),123D(0.798),125Q(0.946),126S(0.981),127P(0.988),129V(0.968),131P(0.831),132L(0.609),134S(0.548),135N(0.621),153V(0.786),154S(0.628),159D(0.526),166L(0.597),169S(0.700),171Q(0.558),179S(0.607),181S(0.746),197S(0.535)
Emu0196010.1	0.00639188	0.0378349	6.19879	-2799.93	-2796.83	38	29N(0.890),34E(0.609),39K(0.594),76T(0.700),115A(0.526),119Q(0.694),130S(0.932),134P(0.821),148L(0.850),152L(0.956),153S(0.892),157G(0.632),168Q(0.946),174S(0.509),176E(0.599),177S(0.844),184D(0.891),185Q(0.534),188E(0.898),189A(0.630),192R(0.569),193S(0.560),206S(0.514),209R(0.799),211S(0.951),212S(0.952),215N(0.949),216S(0.651),217S(0.761),218E(0.830),219I(0.561),220N(0.952),221F(0.924),222N(0.…
Emu0192860.1	0	0	112.499	-4873.27	-4817.02	96	2E(1.000),3P(0.992),4R(0.994),5P(0.664),6T(0.708),7A(0.998),8L(0.993),9P(0.897),11K(0.999),12H(0.984),13C(0.998),14I(0.990),15H(0.998),19L(0.986),20L(0.810),22Q(0.935),23L(0.997),24S(0.989),25L(0.578),26P(0.944),27G(0.513),36R(0.533),40D(0.654),130M(0.503),132E(0.588),137G(0.767),162L(0.886),172A(0.577),261R(0.838),262S(0.998),263L(0.997),264G(0.981),266S(0.907),267V(0.929),269S(1.000),270P(0.934…
Emu0037730.1	2.05724e-05	0.000279398	16.8178	-8334.5	-8326.09	18	251E(0.929),281K(0.751),407S(0.681),503T(0.833),599S(0.759),755A(0.861),764E(0.598),766S(0.643),767Y(0.955),769S(0.722),775G(0.888),776G(0.539),782Q(0.683),784Y(0.940),787H(0.787),791Q(0.635),792T(0.818),795V(0.856)
Emu0041030.1	0.00882536	0.0484684	5.63049	-2062.19	-2059.37	2	42V(0.892),46D(0.685)
Emu0036350.1	3.405e-05	0.000432161	15.8629	-4638.13	-4630.2	11	1M(0.723),5G(0.979),6Q(0.984),53Y(0.629),77I(0.541),134S(0.646),199A(0.528),265V(0.609),285T(0.502),287D(0.969),352P(0.889)
Emu0143990.1	1.03806e-14	8.68e-13	58.459	-6792.17	-6762.94	57	5M(0.669),6D(0.808),7K(0.561),8S(0.746),9R(0.648),10D(0.952),11K(0.954),13K(0.968),14P(0.961),16E(0.640),17V(0.851),18L(0.751),19V(0.780),20R(0.982),21S(0.512),23E(0.856),24R(0.638),26Q(0.988),27E(0.871),28V(0.968),29F(0.943),31V(0.929),32S(0.971),33S(0.951),34M(0.914),37M(0.902),38R(0.732),40R(0.934),41L(0.798),42E(0.796),43M(0.977),44I(0.968),46K(0.753),48Q(0.892),92S(0.903),93E(0.988),94S(0.97…
Emu0136430.1	0.000358519	0.00341814	11.4446	-3912.58	-3906.86	9	3V(0.555),4V(0.560),7Q(0.822),10F(0.857),16V(0.965),18H(0.928),19N(0.856),21P(0.872),23S(0.775)
Emu0139800.1	3.85001e-09	1.12071e-07	33.3494	-7056.33	-7039.65	28	10R(0.517),67P(0.777),130W(0.743),338N(0.970),340A(0.819),356A(0.507),380L(0.725),382A(0.727),411V(0.921),526A(0.653),528L(0.807),534T(0.593),539F(0.888),540K(0.891),542R(0.610),543D(0.981),545A(0.880),546I(0.966),547T(0.841),551T(0.601),552Q(0.929),553L(0.934),555R(0.692),557R(0.762),558E(0.590),560C(0.810),561L(0.508),563N(0.621)
Emu0139540.1	3.77476e-15	3.42499e-13	60.4349	-3337.57	-3307.35	38	233T(0.985),234T(0.990),236E(0.985),238L(0.997),239G(0.975),240R(0.664),242I(0.526),243Y(0.916),245S(0.980),247Q(0.550),248Y(0.997),252V(0.995),253R(0.935),256G(0.713),257V(0.981),259S(0.578),261S(0.971),263V(0.996),264I(0.991),269P(0.996),271K(0.811),273R(0.972),277H(0.822),282I(0.974),285V(0.981),286T(0.997),287Y(0.972),290V(0.621),291E(0.844),292E(0.966),294S(0.672),295L(0.986),296Q(0.990),297…
Emu0129360.1	0	0	76.7613	-2747.6	-2709.22	34	4G(0.750),14D(0.912),85S(0.682),222M(0.856),223A(0.744),224M(0.735),225F(0.985),226R(0.996),227S(0.880),228L(0.997),229L(0.538),233E(0.995),234G(0.988),235E(0.627),237P(0.995),239C(0.996),240M(0.989),241V(0.778),242D(0.602),243N(0.597),244Y(0.998),245R(0.993),246P(0.997),248Q(0.993),249P(0.987),250L(0.817),251K(0.997),253R(0.995),254Q(0.930),256R(0.725),257A(0.986),258S(0.987),259F(0.985),260K(0.…
Emu0131340.1	2.53976e-08	6.37108e-07	29.6862	-1335.7	-1320.86	8	1V(0.657),2Q(0.941),4D(0.969),6L(0.792),7K(0.962),8P(0.977),9G(0.992),10D(0.961)
Emu0009370.1	0.00124773	0.00979163	9.14393	-3089.12	-3084.55	24	5P(0.609),10S(0.613),58Q(0.587),169H(0.710),172A(0.931),174S(0.947),175S(0.916),180L(0.555),181T(0.884),183R(0.931),185N(0.929),188G(0.509),209L(0.539),224P(0.825),225P(0.608),228Q(0.678),229C(0.622),230R(0.805),232S(0.584),233W(0.877),236C(0.509),237S(0.570),241P(0.507),243T(0.911)
Emu0105780.1	0.00293024	0.0198507	7.59271	-4033.36	-4029.56	15	10G(0.843),11R(0.916),14A(0.874),15G(0.869),33K(0.695),61D(0.800),104T(0.577),218E(0.593),222A(0.895),267P(0.540),305R(0.670),306R(0.937),308T(0.772),310K(0.862),311T(0.697)
Emu0106330.1	0.00171067	0.0127649	8.56794	-7123.34	-7119.05	7	132T(0.545),133A(0.502),137T(0.968),159S(0.521),271A(0.926),296N(0.809),452F(0.722)
Emu0103590.1	6.59956e-05	0.000780689	14.6131	-10407	-10399.7	14	16L(0.937),18D(0.630),43G(0.561),127E(0.556),358T(0.643),364S(0.622),408K(0.591),491E(0.508),553K(0.585),570S(0.781),584I(0.602),588C(0.721),605D(0.687),612Q(0.752)
Emu0188390.1	0.00105271	0.00850372	9.45528	-5847.42	-5842.69	5	158K(0.612),160S(0.930),172S(0.628),173G(0.604),235Q(0.836)
Emu0026020.1	2.2698e-11	1.05219e-09	43.3662	-2503.96	-2482.28	23	12E(0.976),40E(0.870),45R(0.722),47A(0.866),53Q(0.721),65S(0.872),75R(0.523),112V(0.678),210T(0.988),211A(0.997),212D(0.995),213K(0.998),214S(0.571),216M(0.980),217E(0.989),218S(0.910),220M(0.733),221K(0.995),224E(0.997),225E(0.998),226E(0.998),227E(0.991),230K(0.734)
Emu0081560.1	0.000444004	0.00411621	11.0476	-2862.55	-2857.03	6	2E(0.848),63K(0.924),67C(0.826),72T(0.951),104T(0.649),150K(0.710)
Emu0166590.1	0	0	72.5097	-1472.75	-1436.5	39	41A(0.860),161A(0.929),162E(0.999),163I(0.987),165G(0.918),166L(0.990),167Q(0.941),169I(0.949),170K(0.998),171A(1.000),172S(0.828),173K(1.000),174E(0.996),176G(0.999),177M(0.914),178T(0.998),179V(0.976),180N(0.931),181Q(1.000),182P(0.925),183S(0.942),185G(0.998),186P(0.920),187P(0.951),188G(0.997),189P(1.000),190R(0.999),191R(1.000),193A(0.908),194T(0.963),195L(0.996),196P(0.949),197P(0.999),198S…
Emu0015300.1	0.00648108	0.038254	6.17427	-1759.2	-1756.11	3	23T(0.636),31G(0.737),77S(0.961)
Emu0017900.1	5.39274e-10	1.87734e-08	37.1774	-1145.31	-1126.72	17	39L(0.744),81S(0.926),82G(0.932),90E(0.949),92K(0.999),93K(0.992),94E(0.995),95E(0.999),96K(0.994),97K(0.975),99E(0.999),100S(0.987),101S(0.995),102D(0.902),105M(0.621),106G(0.974),109L(0.993)
Emu0177760.1	1.68142e-08	4.35892e-07	30.486	-2803.95	-2788.7	46	36S(0.665),47L(0.587),133M(0.514),160S(0.702),168P(0.553),206R(0.888),208H(0.982),209L(0.929),210M(0.849),211Q(0.993),212Q(0.905),213A(0.983),214V(0.971),215Q(0.995),216Y(0.997),217E(0.503),219A(0.828),222Q(0.964),223Q(0.975),224I(0.760),225L(0.848),226D(0.932),227K(0.950),230A(0.800),232L(0.973),233D(0.994),234D(0.669),235T(0.995),236T(0.965),237A(0.712),238W(0.957),239L(0.989),241A(0.949),242A(…
Emu0177960.1	0.00143534	0.0109892	8.8879	-2351.68	-2347.23	8	3S(0.820),5G(0.529),197V(0.916),198L(0.862),201R(0.731),202V(0.503),203S(0.870),205H(0.942)
Emu0172770.1	2.45186e-05	0.000326869	16.485	-5726.29	-5718.05	28	336S(0.617),346L(0.653),351P(0.794),352M(0.674),354Q(0.770),359Y(0.727),360N(0.819),363V(0.745),366K(0.604),367K(0.880),372T(0.708),378K(0.647),380V(0.831),381H(0.778),384K(0.950),385T(0.907),388L(0.786),397L(0.751),402T(0.737),403G(0.614),404Q(0.954),407A(0.910),409I(0.695),412P(0.692),414T(0.524),417A(0.727),418L(0.881),422H(0.609)
Emu0186540.1	1.98771e-05	0.000271251	16.8831	-4058.23	-4049.78	14	1M(0.669),3R(0.945),4R(0.502),5Q(0.861),6N(0.501),12Q(0.876),18H(0.960),59R(0.544),60H(0.662),74M(0.723),95C(0.560),227S(0.580),230S(0.534),296G(0.728)
Emu0091350.1	2.07451e-06	3.55292e-05	21.1947	-4463.51	-4452.91	13	6Q(0.516),7N(0.948),8K(0.747),12D(0.982),14V(0.925),16V(0.668),17F(0.957),25L(0.979),27S(0.933),29F(0.969),72E(0.878),103P(0.547),202S(0.977)
Emu0094160.1	1.46652e-09	4.73786e-08	35.2278	-10353.8	-10336.2	32	1F(0.910),3Q(0.856),10C(0.527),14S(0.831),15G(0.746),20L(0.961),22L(0.833),24E(0.506),26K(0.857),31D(0.985),33V(0.522),35E(0.772),38I(0.840),314A(0.557),360H(0.535),376Q(0.940),429S(0.840),430S(0.906),433H(0.580),438G(0.871),439S(0.885),440V(0.880),488T(0.730),502D(0.847),518T(0.772),570S(0.529),624Q(0.759),648H(0.533),666Y(0.812),719C(0.799),759R(0.915),761P(0.690)
Emu0006860.1	0.0024803	0.0173825	7.89374	-4798.61	-4794.66	10	47V(0.656),90Q(0.862),190T(0.744),211G(0.511),234S(0.828),283S(0.661),284K(0.841),286T(0.624),293K(0.879),294A(0.936)
Emu0147450.1	0.000118429	0.00131693	13.5135	-1527.75	-1520.99	16	2S(0.817),7F(0.577),12A(0.968),16R(0.883),19T(0.596),20F(0.573),31L(0.603),105V(0.686),115T(0.574),117S(0.999),118A(0.862),119P(0.994),120F(0.999),121L(0.581),122S(0.960),127S(0.816)
Emu0152930.1	0.00567046	0.0343002	6.4111	-2249.01	-2245.81	14	28Q(0.649),31E(0.739),32R(0.671),33D(0.740),34E(0.894),38Q(0.618),40G(0.666),68N(0.546),77I(0.822),82T(0.638),90E(0.898),91M(0.692),134S(0.928),175L(0.845)
Emu0061360.1	1.6116e-12	9.54537e-11	48.5479	-2521.02	-2496.75	33	97I(0.731),100N(0.779),145A(0.816),146S(0.745),147G(0.892),148H(0.991),149T(0.991),151T(0.582),154V(0.962),155T(0.991),156P(0.967),157S(0.990),158S(0.955),159D(0.994),160L(0.924),165P(0.830),166R(0.955),167G(0.587),168S(0.678),169L(0.987),170G(0.622),175Q(0.998),177A(0.978),179V(0.840),181S(0.831),182A(0.907),184A(0.588),186C(0.915),189P(0.707),191R(0.985),192H(0.738),193N(0.950),194L(0.979)
Emu0123050.1	0.00251476	0.0175375	7.8688	-5328.02	-5324.09	9	222P(0.874),226G(0.889),330A(0.556),335A(0.511),366D(0.539),371T(0.577),384S(0.824),386T(0.779),419P(0.568)
Emu0063550.1	2.38036e-06	4.04424e-05	20.9312	-3574.08	-3563.61	7	141A(0.738),169T(0.751),170P(0.917),192Q(0.758),201V(0.932),215D(0.669),239P(0.977)
Emu0212070.1	0.000130217	0.00142387	13.3355	-10267.4	-10260.7	24	5A(0.936),6S(0.581),7P(0.505),9E(0.666),10S(0.861),30G(0.730),50G(0.601),155Q(0.770),166R(0.538),191S(0.681),222S(0.659),258E(0.613),354T(0.529),356K(0.644),601N(0.656),602T(0.665),604G(0.717),606F(0.858),608C(0.699),613Y(0.636),622Q(0.543),624A(0.568),669R(0.853),673M(0.541)
Emu0162540.1	1.25898e-05	0.000180772	17.7509	-8114.87	-8105.99	17	4R(0.584),5F(0.527),30V(0.783),31T(0.973),32K(0.801),93K(0.841),108I(0.770),151Y(0.745),481L(0.693),501K(0.911),516E(0.806),544Q(0.748),580V(0.615),591H(0.914),603A(0.502),641T(0.538),666S(0.683)
Emu0218470.1	0.00135525	0.0105273	8.99276	-5340.41	-5335.91	9	12F(0.908),14N(0.939),27T(0.588),98S(0.599),166T(0.562),173G(0.501),298C(0.649),299L(0.512),301R(0.979)
Emu0112350.1	0.0047297	0.0295528	6.73397	-3078.2	-3074.83	1	137W(0.873)
Emu0217410.1	2.82231e-07	5.87109e-06	25.03	-6104.83	-6092.31	33	37Q(0.565),156D(0.669),159T(0.892),166L(0.588),175K(0.608),192T(0.809),296K(0.945),299E(0.925),300R(0.942),301P(0.976),303S(0.979),327E(0.609),363S(0.565),564E(0.599),566S(0.644),567S(0.645),569D(0.945),574C(0.992),575S(0.649),578V(0.990),581D(0.939),582F(0.989),584E(0.535),586T(0.844),587E(0.647),588K(0.860),590T(0.979),591T(0.978),592E(0.905),595K(0.921),596R(0.996),597Q(0.972),599C(0.987)
Emu0156050.1	0.00101729	0.00827119	9.51807	-1672.81	-1668.05	2	5T(0.975),156Q(0.887)
Emu0196040.1	0.00533783	0.0327811	6.51852	-2047.64	-2044.38	2	68L(0.612),79S(0.900)
Emu0038650.1	0.000889164	0.0073843	9.76534	-5522.69	-5517.81	12	151N(0.582),210E(0.723),217P(0.861),229P(0.846),230T(0.697),232T(0.639),240H(0.693),250N(0.842),290D(0.809),354T(0.596),355Q(0.872),408S(0.607)
Emu0144010.1	0.00143493	0.0109892	8.88842	-3278.81	-3274.37	3	46S(0.534),123D(0.872),238E(0.818)
Emu0136310.1	4.7034e-12	2.46106e-10	46.4483	-6018.39	-5995.17	91	72N(0.965),77S(0.701),91P(0.944),95A(0.527),96G(0.830),99L(0.670),107E(0.742),108L(0.882),124A(0.543),126L(0.755),127P(0.593),128Q(0.586),134D(0.521),147A(0.680),173Q(0.690),195E(0.545),212L(0.644),260A(0.755),284H(0.503),286R(0.898),291P(0.537),299E(0.569),322S(0.967),323Q(0.995),324K(0.645),325S(0.915),326Q(0.987),328Q(0.997),330R(0.955),331F(0.976),332R(0.956),333E(0.830),334A(0.874),336A(0.99…
Emu0129500.1	5.55112e-17	6.22967e-15	68.5923	-3819.84	-3785.54	32	36F(0.919),37R(0.991),39P(0.997),40P(0.993),41H(0.997),42P(0.993),43L(0.997),46V(0.914),47N(0.967),48S(0.986),49H(0.614),50H(0.991),51W(0.942),53R(0.995),55T(0.976),56H(0.785),57M(0.963),58A(0.917),60T(0.969),61H(0.960),62R(0.989),63L(0.996),64P(0.992),65W(0.994),68S(0.607),137A(0.583),205S(0.671),206V(0.551),207T(0.919),209N(0.790),211P(0.573),212R(0.832)
Emu0126060.1	1.20742e-06	2.15893e-05	22.233	-3078.55	-3067.43	11	1T(0.761),2L(0.790),3L(0.861),4Q(0.604),5F(0.954),8P(0.973),9R(0.641),10S(0.772),12T(0.536),116Q(0.548),216E(0.691)
Emu0008500.1	0.000232259	0.00233877	12.253	-3268.36	-3262.24	7	86R(0.732),221S(0.704),224R(0.609),272L(0.766),273A(0.704),275K(0.984),277S(0.641)
Emu0007900.1	1.02698e-07	2.33576e-06	26.9817	-3214.77	-3201.28	11	92K(0.534),93Q(0.949),95W(0.996),96W(0.994),97K(0.996),98Y(0.977),99M(0.570),102G(0.951),105D(0.970),110Y(0.985),112V(0.958)
Emu0014780.1	3.25209e-07	6.63567e-06	24.7567	-10515.7	-10503.3	33	41L(0.874),42L(0.774),43S(0.892),44V(0.753),47E(0.563),104P(0.625),144R(0.611),169S(0.657),180H(0.762),216R(0.636),224L(0.527),269E(0.542),351C(0.544),352S(0.669),357P(0.572),359N(0.541),385P(0.562),391C(0.747),402D(0.583),453N(0.652),466E(0.593),503T(0.678),521R(0.670),528V(0.505),538S(0.975),548C(0.647),553S(0.761),565P(0.722),604P(0.805),628G(0.570),665Y(0.721),669I(0.662),671I(0.515)
Emu0106040.1	0.000252389	0.00252063	12.0979	-13082.7	-13076.7	13	18K(0.638),294E(0.681),349H(0.517),362S(0.686),414T(0.712),438N(0.625),439S(0.819),536P(0.901),538H(0.796),539P(0.614),598Y(0.510),635A(0.527),707A(0.525)
Emu0103780.1	1.42376e-08	3.7712e-07	30.8087	-2902.82	-2887.41	19	7S(0.510),25K(0.906),26I(0.504),43T(0.869),135I(0.623),226Q(0.574),232R(0.727),250A(0.987),251F(0.989),252V(0.990),253I(0.645),254L(0.929),255L(0.536),258A(0.985),259S(0.999),260D(0.982),262E(0.995),263M(0.998),265R(0.554)
Emu0217720.1	0.000309282	0.00300783	11.7193	-3197.8	-3191.94	4	28G(0.686),184S(0.994),223A(0.530),230K(0.652)
Emu0032520.1	6.29237e-06	9.6823e-05	19.0725	-5673.76	-5664.23	15	80D(0.747),105K(0.740),168S(0.763),254G(0.623),266T(0.599),288V(0.880),296T(0.769),374V(0.504),375M(0.948),376A(0.759),383N(0.522),386R(0.703),388S(0.884),392R(0.906),393S(0.922)
Emu0085970.1	0.00338991	0.0224128	7.33039	-2663.96	-2660.29	4	45K(0.880),154P(0.852),211A(0.952),216K(0.892)
Emu0082850.1	3.33067e-15	3.08775e-13	60.6934	-1926.58	-1896.24	25	60S(0.832),141R(0.997),142S(0.615),143R(0.996),144S(0.920),146A(0.943),147T(0.843),148K(0.974),149P(0.996),150P(0.946),151E(0.965),153A(0.998),155S(0.943),156S(0.999),157P(0.915),162L(0.992),163M(0.999),164D(0.977),165A(0.989),166N(0.873),167T(0.990),169T(0.825),170V(0.809),171H(0.679),172Q(0.978)
Emu0021590.1	0.00403444	0.0257558	7.01812	-3566.51	-3563.01	4	5F(0.891),8E(0.864),218H(0.655),298N(0.664)
Emu0174110.1	3.42659e-12	1.84971e-10	47.069	-4241.53	-4217.99	62	21A(0.587),44V(0.605),102A(0.770),106Q(0.643),151S(0.702),161S(0.712),173A(0.665),202P(0.789),203G(0.950),204T(0.702),209L(0.994),210L(0.883),211L(0.735),213K(0.914),214D(0.901),216K(0.934),218K(0.896),219R(0.527),220P(0.620),222S(0.919),224S(0.696),226E(0.941),227Q(0.697),228F(0.951),229A(0.800),231R(0.766),233Q(0.988),235L(0.996),236C(0.993),237K(0.925),239G(0.976),240L(0.967),245C(0.517),246Y(…
Emu0075420.1	0.000512366	0.00466379	10.7823	-2250.07	-2244.68	6	33G(0.592),78E(0.945),133D(0.647),165V(0.747),173G(0.690),202T(0.881)
Emu0089670.1	0.00232497	0.0164425	8.01079	-2923.66	-2919.65	4	83S(0.931),85E(0.985),135I(0.699),175I(0.886)
Emu0000120.1	3.65843e-09	1.07043e-07	33.4487	-1923.69	-1906.96	18	1L(0.680),2P(0.953),4T(0.970),5N(0.900),6K(0.998),7Y(0.946),8L(0.978),9Q(0.936),12D(0.991),14A(0.565),16Y(0.994),17D(0.748),19H(0.992),20R(0.927),21T(0.969),36K(0.974),57K(0.600),146K(0.785)
Emu0178880.1	0.000545033	0.0048984	10.668	-4340.2	-4334.86	9	81L(0.527),128I(0.529),278E(0.839),281S(0.571),285V(0.680),287W(0.975),288S(0.637),289R(0.572),291V(0.574)
Emu0200540.1	0.00424895	0.0269637	6.92542	-2589.33	-2585.86	27	7S(0.522),8K(0.880),11V(0.873),23N(0.969),61G(0.902),67L(0.623),148A(0.580),195S(0.773),203C(0.554),208V(0.592),214S(0.514),215I(0.764),218N(0.959),222A(0.985),224T(0.675),226Q(0.639),227Q(0.825),230R(0.948),233S(0.874),234S(0.990),235F(0.974),236S(0.981),237V(0.614),238Q(0.602),240T(0.930),242Y(0.740),243D(0.684)
Emu0218270.1	4.47269e-08	1.08683e-06	28.5898	-5389.52	-5375.22	28	2P(0.959),3T(0.947),5L(0.890),6N(0.779),7K(0.634),68R(0.680),86R(0.551),132S(0.726),187V(0.698),327D(0.723),336E(0.976),337R(0.673),338L(0.649),354E(0.868),355R(0.767),363L(0.738),402A(0.519),411V(0.751),412F(0.800),415N(0.971),417S(0.922),418V(0.943),419L(0.922),423R(0.863),427K(0.670),428F(0.806),430Y(0.646),432V(0.804)
Emu0110300.1	0.00565364	0.0342471	6.41637	-1275.18	-1271.97	14	4E(0.537),9S(0.893),16S(0.993),20E(0.574),43I(0.855),47A(0.556),76F(0.977),77I(0.901),78L(0.890),79L(0.669),80T(0.955),82C(0.914),83L(0.548),86K(0.524)
Emu0193990.1	0.00145537	0.0111326	8.86259	-4046.34	-4041.91	5	2Q(0.960),74G(0.705),96S(0.797),174S(0.922),250S(0.892)
Emu0035770.1	0	0	70.7909	-3596.48	-3561.09	69	6Q(0.612),35R(0.580),46T(0.661),47Q(0.643),53E(0.735),63E(0.523),67N(0.746),68T(0.649),69N(0.888),82H(0.583),92R(0.653),101G(0.825),113Q(0.584),129V(0.648),152S(0.695),161R(0.624),168V(0.875),169R(0.932),170E(0.969),171L(0.996),172Q(0.997),173Q(0.975),174E(0.913),176E(0.837),177G(0.814),178S(0.956),179L(0.587),180R(0.945),181K(0.962),182L(0.830),183Q(0.997),184E(0.761),185T(0.947),186A(0.854),187…
Emu0144190.1	0.00194665	0.0142027	8.33292	-5429.03	-5424.86	7	95N(0.759),98S(0.922),99S(0.785),100R(0.819),329Q(0.887),394Q(0.657),469T(0.837)
Emu0134390.1	0.00103408	0.0083917	9.48803	-2520.47	-2515.72	8	9H(0.599),11L(0.806),18I(0.816),28A(0.971),106P(0.767),127V(0.678),151N(0.540),215W(0.627)
Emu0011380.1	2.20716e-06	3.77251e-05	21.076	-6005.26	-5994.73	24	239S(0.650),394P(0.799),399P(0.916),426Y(0.838),474T(0.797),476Q(0.560),484L(0.816),485P(0.911),486R(0.948),487D(0.972),490P(0.740),492D(0.845),494W(0.844),496V(0.865),497R(0.581),499Y(0.516),503T(0.568),505G(0.673),506K(0.782),508T(0.915),517G(0.868),519V(0.533),520R(0.782),522R(0.925)
Emu0013440.1	0.00142242	0.0109364	8.9044	-1540.39	-1535.94	24	1M(0.969),2M(0.972),3M(0.995),4M(0.549),7P(0.684),8I(0.799),10L(0.968),11L(0.659),13L(0.996),14F(0.897),15S(0.993),16T(0.971),17V(0.949),20L(0.932),21A(0.970),23S(0.519),43K(0.734),46N(0.662),52T(0.550),57E(0.685),61F(0.614),71V(0.570),76Q(0.596),80N(0.807)
Emu0008730.1	0.00311596	0.0209009	7.48199	-3322.53	-3318.79	4	16A(0.604),204S(0.992),212S(0.894),213G(0.929)
Emu0100180.1	1.50303e-08	3.94442e-07	30.7036	-2840.42	-2825.06	15	23F(0.930),26S(0.624),27V(0.920),30G(0.725),31S(0.958),32V(0.790),33N(0.870),34L(0.908),35T(0.955),36E(0.983),37G(0.958),38V(0.644),40Y(0.934),41I(0.946),98V(0.884)
Emu0188010.1	0.00175481	0.0130365	8.52157	-2462.13	-2457.87	1	191E(0.952)
Emu0188140.1	3.48808e-09	1.0294e-07	33.5414	-2373.2	-2356.43	14	11R(0.968),14S(0.742),18L(0.877),82L(0.994),100H(0.971),107A(0.984),112T(0.837),118T(0.934),119P(0.964),120T(0.683),121S(0.995),122D(0.913),142C(0.758),145T(0.702)
Emu0033020.1	2.45276e-05	0.000326869	16.4843	-2142.73	-2134.48	54	1G(0.770),2A(0.610),4G(0.922),5Y(0.926),6E(0.994),8N(0.981),12N(0.732),13T(0.995),14F(0.976),16V(0.964),18I(0.970),19S(0.678),20S(0.981),21L(0.993),22M(0.525),23E(0.813),24K(0.975),25D(0.920),26A(0.673),28T(0.924),29W(0.925),32I(0.803),34K(0.957),46I(0.544),47V(0.739),49A(0.896),57F(0.675),67A(0.903),74D(0.835),75V(0.714),77Y(0.623),78A(0.916),85Q(0.935),88Q(0.820),90I(0.524),92T(0.604),93S(0.573…
Emu0022440.1	3.2609e-05	0.000417601	15.9448	-3792.35	-3784.38	24	10S(0.561),41Y(0.965),42R(0.622),44V(0.692),47S(0.852),49F(0.983),50Q(0.933),51I(0.881),53N(0.954),55T(0.595),57N(0.810),59W(0.937),60S(0.989),62L(0.960),63L(0.677),64A(0.855),65A(0.948),66V(0.936),67G(0.725),68V(0.949),69V(0.632),70M(0.624),163A(0.913),168T(0.620)
Emu0047340.1	0.00303926	0.0204431	7.52687	-3986.98	-3983.21	6	1M(0.505),5L(0.613),6S(0.823),67E(0.801),274K(0.897),275G(0.794)
Emu0171890.1	0.00798754	0.0449553	5.80562	-1517.96	-1515.06	9	51T(0.504),61M(0.666),104L(0.543),142K(0.948),143H(0.715),144T(0.907),146C(0.937),147E(0.913),148C(0.672)
Emu0096610.1	6.29335e-08	1.49933e-06	27.9287	-2806.9	-2792.93	35	47N(0.586),129S(0.918),130F(0.954),133S(0.976),138L(0.945),142N(0.986),143P(0.626),144A(0.756),145P(0.985),146K(0.985),148K(0.982),150S(0.989),152A(0.988),153E(0.988),154I(0.936),155A(0.966),157S(0.964),160K(0.994),162K(0.980),165S(0.643),167S(0.705),168S(0.501),172G(0.937),174P(0.691),177T(0.964),179F(0.842),182S(0.875),186F(0.909),189G(0.754),190Y(0.982),192Y(0.989),195T(0.989),198Q(0.988),199R…
Emu0090760.1	0.00824815	0.0460999	5.74919	-6020.92	-6018.04	5	423Q(0.680),427P(0.668),429I(0.921),432S(0.828),436S(0.849)
Emu0000790.1	0.000101521	0.00114685	13.8027	-1013.59	-1006.69	7	11A(0.798),12P(0.900),15K(0.502),54P(0.718),57P(0.594),60P(0.739),62L(0.517)
Emu0163430.1	0.000929403	0.00765882	9.68399	-1307.79	-1302.95	9	3R(0.983),7P(0.931),9C(0.917),11V(0.539),12L(0.578),13G(0.908),21E(0.623),42G(0.551),132H(0.629)
Emu0163000.1	7.86204e-05	0.00091731	14.2835	-1842.09	-1834.95	13	2G(0.717),3S(0.815),6K(0.984),9Q(0.840),10L(0.927),14E(0.843),15S(0.908),16E(0.878),17H(0.988),21K(0.974),87T(0.658),99A(0.503),152S(0.856)
Emu0158550.1	0.000262939	0.00260769	12.0216	-8821.31	-8815.3	10	5T(0.739),83N(0.768),99S(0.561),165S(0.730),207H(0.647),270L(0.961),306R(0.758),470N(0.704),472S(0.736),495P(0.814)
Emu0037720.1	7.16494e-07	1.33984e-05	23.2359	-1750.79	-1739.17	17	2S(0.788),4M(0.991),5E(0.635),6K(0.567),41Q(0.586),137G(0.661),172Q(0.585),186D(0.998),187E(0.998),188L(0.751),189S(0.797),190Q(0.990),191R(0.989),192L(0.954),193S(0.860),194R(0.998),200S(0.991)
Emu0210560.1	1.92542e-09	5.94996e-08	34.6977	-5667.05	-5649.7	24	7G(0.832),9F(0.797),10S(0.506),88Q(0.791),100I(0.941),110L(0.835),228G(0.823),256P(0.511),307A(0.926),337S(0.830),339Q(0.713),359S(0.882),360S(0.958),361E(0.912),362S(0.959),364L(0.678),365Q(0.629),366P(0.948),367A(0.990),369S(0.516),370S(0.864),453T(0.662),458Q(0.854),461A(0.600)
Emu0213410.1	0.00393197	0.025177	7.0642	-8109.2	-8105.67	6	13T(0.524),34S(0.703),107V(0.547),228E(0.747),261F(0.561),321W(0.697)
Emu0136910.1	0.00279712	0.0191466	7.67657	-3077.71	-3073.88	8	11G(0.626),16L(0.512),31L(0.626),34C(0.913),71A(0.988),87M(0.879),162L(0.679),226L(0.942)
Emu0133900.1	0.00612473	0.0366581	6.2744	-4628.36	-4625.22	19	42P(0.606),64R(0.627),68L(0.815),129R(0.597),141N(0.775),154H(0.911),185L(0.663),200E(0.930),203E(0.708),205E(0.971),252R(0.883),265C(0.601),267S(0.874),268P(0.752),269R(0.587),270S(0.948),271D(0.986),272G(0.843),274D(0.747)
Emu0107400.1	0.00689495	0.0400846	6.06484	-1606.42	-1603.38	23	1P(0.978),2S(0.985),3H(0.924),5M(0.658),9S(0.989),10N(0.766),13S(0.953),15I(0.503),16G(0.827),17S(0.605),18T(0.937),20N(0.874),22K(0.992),23H(0.925),25P(0.602),26G(0.677),29Q(0.940),31V(0.857),51Q(0.502),63V(0.524),77T(0.786),95Q(0.575),96P(0.640)
Emu0025490.1	0.00435116	0.027449	6.88292	-2615.17	-2611.73	12	1K(0.817),2Y(0.753),8V(0.545),9L(0.649),95Q(0.739),96Q(0.687),100S(0.873),109P(0.646),114P(0.625),115P(0.870),116L(0.551),117P(0.628)
Emu0076360.1	0.00232858	0.0164544	8.00798	-2486.8	-2482.8	9	5H(0.683),128T(0.672),188T(0.775),190C(0.926),191E(0.910),192S(0.907),193L(0.688),194K(0.590),197A(0.757)
Emu0093450.1	3.58007e-08	8.87628e-07	29.0209	-2880.05	-2865.54	29	1T(0.720),2L(0.545),3H(0.995),4F(0.938),5L(0.788),31V(0.675),52L(0.546),93V(0.534),111L(0.740),137I(0.562),155S(0.518),159T(0.982),197F(0.944),200G(0.843),217Q(0.971),218L(0.970),219T(0.845),220A(0.971),221T(0.869),222M(0.887),225V(0.834),228C(0.976),229P(0.945),230L(0.792),232S(0.964),233S(0.938),236E(0.991),238A(0.988),240F(0.903)
Emu0006210.1	0.00114191	0.00909367	9.30619	-3153.18	-3148.53	11	6K(0.961),8S(0.661),11S(0.640),12W(0.638),14F(0.505),16S(0.813),17S(0.852),30S(0.616),45V(0.589),101E(0.845),169R(0.843)
Emu0001910.1	0.00293622	0.0198754	7.58903	-2090.48	-2086.69	9	136M(0.818),139S(0.507),164C(0.629),166N(0.975),169Q(0.958),172H(0.535),173T(0.853),175K(0.990),177L(0.515)
Emu0121250.1	0.00170651	0.0127649	8.57237	-3625.15	-3620.87	3	59T(0.770),83N(0.926),88F(0.595)
Emu0113940.1	0.00399324	0.0255119	7.0365	-2147.75	-2144.23	12	1R(0.674),27F(0.500),34P(0.802),36L(0.743),74P(0.715),82R(0.738),142V(0.747),158P(0.783),165H(0.756),172V(0.777),176G(0.897),184H(0.724)
Emu0192550.1	0.00107549	0.00862925	9.41601	-2451.73	-2447.02	8	3V(0.944),4E(0.852),7Q(0.975),10A(0.778),16K(0.758),20G(0.877),21E(0.924),23L(0.774)
Emu0065420.1	0.00570761	0.0345005	6.3995	-984.742	-981.543	8	5V(0.962),7G(0.629),13C(0.527),22C(0.981),23T(0.744),24R(0.810),25S(0.982),38G(0.502)
Emu0056770.1	0.00321378	0.0214865	7.42635	-8264.09	-8260.38	14	135G(0.784),138M(0.894),142G(0.532),213S(0.751),279M(0.900),310H(0.576),349L(0.505),365G(0.656),459Q(0.592),460W(0.748),589F(0.558),664Q(0.742),672G(0.652),673C(0.547)
Emu0182230.1	1.03077e-05	0.000151576	18.1316	-3162.89	-3153.82	18	56T(0.787),278F(0.993),279A(0.989),280I(0.964),281I(0.773),282M(0.815),283L(0.594),286S(0.988),287L(0.988),288N(0.989),289S(0.981),291T(0.764),293P(0.895),294W(0.981),295I(0.999),297L(0.607),299Y(0.613),300S(0.981)
Emu0219640.1	2.11598e-05	0.000285105	16.7644	-2214.96	-2206.57	14	4C(0.641),5Y(0.994),7D(0.770),9A(0.863),10Q(0.963),24T(0.558),66S(0.983),141S(0.558),143F(0.531),146F(0.537),151G(0.986),155T(0.909),174I(0.507),178A(0.952)
Emu0200770.1	0.0020389	0.0147246	8.24884	-2927.03	-2922.9	3	40E(0.535),46F(0.759),50G(0.808)
Emu0104040.1	0.00816997	0.0456929	5.76592	-4889.1	-4886.22	7	120G(0.825),222S(0.913),259V(0.845),286Q(0.712),403E(0.906),428P(0.941),459K(0.646)
Emu0067960.1	1.49835e-09	4.82243e-08	35.186	-6402.29	-6384.7	18	2T(0.782),351Q(0.911),676H(0.959),677H(0.879),680T(0.985),682D(0.547),687I(0.894),688C(0.950),692Q(0.990),693T(0.986),694L(0.878),697N(0.989),698Q(0.995),699G(0.973),700S(0.508),702E(0.933),703E(0.989),705G(0.936)
Emu0113570.1	6.77614e-12	3.4607e-10	45.733	-13442.2	-13419.3	52	55N(0.868),298G(0.912),357T(0.661),384C(0.976),388L(0.636),391A(0.852),519S(0.888),607R(0.739),708P(0.836),709K(0.863),773N(0.780),775I(0.587),914E(0.610),973I(0.556),1144T(0.648),1145V(0.909),1151C(0.598),1152L(0.952),1153P(0.661),1155C(0.963),1157T(0.886),1158L(0.822),1161S(0.535),1164P(0.955),1165S(0.926),1166V(0.944),1169A(0.907),1170G(0.943),1172N(0.756),1173I(0.705),1174L(0.865),1176S(0.978…
Emu0029300.1	2.64513e-07	5.58423e-06	25.155	-10368.7	-10356.1	19	27I(0.526),36K(0.675),207F(0.880),300R(0.502),318P(0.809),347P(0.510),359T(0.539),437G(0.859),439R(0.928),441K(0.882),473Q(0.519),491Q(0.947),492E(0.792),493A(0.792),515G(0.917),516T(0.588),519S(0.914),526S(0.845),773L(0.683)
Emu0033400.1	0.000160407	0.00168766	12.9448	-8611.74	-8605.26	19	13V(0.509),29T(0.569),31Q(0.967),56D(0.558),58E(0.546),62E(0.766),63E(0.766),103L(0.640),106E(0.670),122R(0.693),125E(0.535),216A(0.634),263A(0.651),625L(0.549),666C(0.664),667S(0.587),668T(0.936),669S(0.808),670Y(0.738)
Emu0165320.1	1.43495e-07	3.19549e-06	26.3353	-16390.7	-16377.6	19	1C(0.968),2S(0.827),4L(0.854),5T(0.834),10S(0.971),11F(0.766),12G(0.548),13S(0.767),18T(0.922),20E(0.961),21Q(0.501),39A(0.686),67P(0.507),303T(0.512),327G(0.698),403P(0.729),996Q(0.708),1365Y(0.797),1374Q(0.796)
Emu0089910.1	4.46779e-10	1.58115e-08	37.5444	-19522.1	-19503.3	32	248V(0.734),372H(0.748),381I(0.844),382I(0.844),383I(0.930),385V(0.768),386A(0.527),400T(0.641),423L(0.891),569G(0.519),1105G(0.764),1389M(0.696),1599S(0.636),1804S(0.947),1805S(0.847),1806T(0.872),1807C(0.831),1812Q(0.782),1814H(0.759),1816E(0.682),1823A(0.572),1825L(0.784),1826Q(0.671),1828E(0.853),1830Q(0.855),1834G(0.897),1836H(0.922),1842G(0.811),1847G(0.605),1851G(0.733),1855R(0.767),1858R(…
Emu0149700.1	5.592e-10	1.92315e-08	37.1067	-9149.16	-9130.6	50	51K(0.739),292Q(0.856),318P(0.572),375S(0.719),383A(0.533),434P(0.635),446Q(0.884),484S(0.620),519A(0.507),546Q(0.699),635Q(0.920),662Q(0.850),705T(0.615),728V(0.537),729P(0.727),732G(0.717),734K(0.882),748A(0.611),749S(0.540),758S(0.514),759W(0.708),760L(0.819),766P(0.569),769P(0.562),770W(0.800),773A(0.558),774S(0.851),778L(0.794),779G(0.760),781V(0.774),782D(0.769),783E(0.678),784A(0.615),788Q…
Emu0158880.1	2.651e-05	0.000348388	16.3369	-4825.83	-4817.66	11	200T(0.656),268G(0.598),288Q(0.824),289S(0.922),304V(0.911),306A(0.967),365A(0.626),384F(0.501),398D(0.586),400A(0.809),401N(0.674)
Emu0157120.1	0.00793408	0.0447552	5.81742	-2838.11	-2835.2	2	304S(0.911),305I(0.862)
Emu0192600.1	0	0	90.5414	-29487	-29441.7	99	46G(0.861),63L(0.710),201S(0.842),247M(0.770),335P(0.552),341R(0.694),398S(0.969),404A(0.614),441A(0.752),499P(0.568),585T(0.995),587K(0.978),588L(0.521),589Q(0.514),590S(0.947),592A(0.922),598A(0.583),654R(0.931),670T(0.892),671V(0.864),672Q(0.567),673M(0.569),675L(0.506),678Q(0.745),680R(0.804),687P(0.879),692C(0.867),695E(0.896),699L(0.819),700P(0.954),701K(0.771),703K(0.774),709T(0.593),710A(…
Emu0144030.1	0	0	86.3719	-2256.2	-2213.01	34	1L(0.985),2L(0.961),3R(0.994),4S(0.958),5G(0.860),6Q(0.998),7L(0.917),9A(0.990),10E(0.664),11R(0.889),37D(0.548),91W(0.906),95E(0.930),96E(0.826),97D(1.000),98S(0.935),99E(0.997),100M(0.991),102C(0.999),103G(0.997),104N(0.999),105I(0.963),107V(0.998),108L(0.985),110N(0.926),111G(0.998),112S(0.923),113I(0.937),115N(1.000),116A(0.998),117F(0.998),118N(0.958),119R(0.947),121S(0.998)
Emu0028950.1	0.00246781	0.0173334	7.90288	-3829.59	-3825.64	9	29H(0.639),70S(0.925),73K(0.558),85A(0.810),91Q(0.703),139H(0.768),220C(0.669),280Q(0.682),289L(0.935)
Emu0215090.1	0.00462751	0.028978	6.77294	-5999.16	-5995.77	10	2Q(0.862),3S(0.821),14P(0.555),17M(0.616),20S(0.513),32R(0.624),512M(0.840),521L(0.745),522T(0.537),536R(0.582)
Emu0121230.1	0.000524882	0.0047551	10.7377	-5821.75	-5816.38	4	757V(0.916),758M(0.946),761C(0.862),762E(0.883)
Emu0001030.1	2.50395e-05	0.000331137	16.4451	-7302.66	-7294.44	61	5L(0.540),37L(0.544),53V(0.547),70T(0.544),72T(0.538),73Q(0.907),87T(0.952),92S(0.927),113V(0.512),121Q(0.640),129I(0.524),154I(0.519),197Y(0.550),216S(0.623),283V(0.515),289L(0.552),294G(0.543),320Y(0.584),402F(0.989),403F(0.960),406K(0.862),407T(0.972),408K(0.609),409H(0.981),410K(0.536),433A(0.564),434T(0.953),435L(0.619),436R(0.977),437G(0.574),442K(0.983),448E(0.509),473S(0.516),477E(0.634),…
Emu0056190.1	8.43643e-07	1.54741e-05	22.9218	-11388.3	-11376.8	18	180S(0.583),277I(0.925),278E(0.975),279Y(0.977),280L(0.842),281Q(0.944),282E(0.991),285R(0.973),297D(0.896),552R(0.590),603R(0.946),619R(0.524),869Q(0.870),872R(0.988),874L(0.864),876V(0.991),877E(0.893),1133L(0.708)
Emu0180550.1	2.06079e-08	5.21558e-07	30.0914	-28965.4	-28950.3	29	3S(0.899),4R(0.796),5L(0.814),10Q(0.728),11E(0.971),12L(0.744),15E(0.975),16E(0.958),18P(0.637),19D(0.953),21D(0.640),23Q(0.953),176K(0.688),313Q(0.611),354R(0.619),589G(0.881),638Q(0.596),891S(0.611),1014S(0.510),1213A(0.770),1621M(0.807),1632E(0.586),1647H(0.722),1903Q(0.943),2110E(0.854),2118T(0.603),2394V(0.747),2509A(0.684),2515G(0.785)
Emu0158920.1	7.39344e-05	0.00086619	14.3992	-15668.8	-15661.6	19	289S(0.635),393G(0.776),773A(0.525),1083L(0.851),1085S(0.820),1086R(0.765),1087H(0.875),1089G(0.837),1374D(0.818),1408G(0.799),1456S(0.849),1602V(0.613),1604G(0.810),1607V(0.843),1608C(0.757),1609P(0.611),1613L(0.814),1615S(0.658),1617R(0.844)
Emu0155450.1	1.53932e-13	1.08503e-11	53.1573	-6072.6	-6046.02	81	3I(0.650),6I(0.573),10V(0.751),11S(0.663),12S(0.671),15P(0.633),17P(0.968),20R(0.539),23A(0.911),32R(0.827),39S(0.691),40E(0.952),41E(0.917),43Q(0.884),44A(0.769),45D(0.995),46S(0.892),48I(0.516),50G(0.517),53K(0.704),55S(0.744),59S(0.618),64M(0.903),65A(0.732),67Q(0.530),68L(0.792),69A(0.761),75M(0.972),78D(0.769),79P(0.963),80T(0.583),85W(0.585),87L(0.874),89S(0.802),96S(0.723),100A(0.982),103Q…
Emu0134040.1	0.000116505	0.00129722	13.5442	-2863.28	-2856.51	33	1M(0.616),2T(0.623),3S(0.545),5Q(0.807),7T(0.911),8K(0.501),9V(0.589),10V(0.910),11A(0.934),12E(0.707),14Q(0.960),16Q(0.969),17Q(0.883),18V(0.964),19Q(0.573),20E(0.960),22K(0.988),25S(0.566),26H(0.982),55A(0.598),83S(0.545),128P(0.518),133P(0.625),211F(0.638),212A(0.514),213Y(0.915),214N(0.898),215A(0.925),216T(0.917),261A(0.615),272T(0.552),280G(0.916),281S(0.948)
Emu0008680.1	0	0	279.929	-11048.7	-10908.7	184	72Q(0.768),78P(0.783),84S(0.588),96S(0.705),97N(0.997),115G(0.963),116L(0.993),117G(0.797),119S(0.998),120P(0.688),122V(0.681),123P(0.906),125N(0.989),127F(0.996),128S(0.993),130S(0.999),131T(0.986),133G(0.996),135H(0.985),136S(0.985),137P(0.714),140A(0.572),142S(0.993),143S(0.806),144G(0.892),146S(0.993),147L(0.999),148N(0.873),150Q(0.983),152S(0.694),153G(0.790),154G(0.899),156G(0.889),159G(0.8…
Emu0009130.1	0.00616937	0.0368219	6.26153	-7562.94	-7559.81	8	57H(0.870),76N(0.947),93D(0.880),114N(0.585),116A(0.530),208Q(0.702),460P(0.546),479V(0.835)
Emu0107020.1	0	0	86.3749	-5098.93	-5055.74	49	147G(0.539),195I(0.701),235T(0.714),251P(0.602),510K(0.543),511R(0.886),512C(0.756),515S(0.991),516L(0.949),517L(0.996),518E(0.998),519N(0.990),520M(1.000),521S(1.000),522K(0.996),525C(0.828),526I(0.996),527Q(0.997),528F(0.999),530E(0.997),531H(0.503),535Y(0.759),537K(0.929),539V(0.834),540P(0.994),541A(0.999),542I(0.998),543I(1.000),546P(0.992),549E(1.000),551R(0.977),552I(0.651),554I(0.909),555…
Emu0027190.1	0.00540986	0.033126	6.49469	-3771.49	-3768.25	3	175K(0.952),272A(0.792),290D(0.679)
Emu0034880.1	0	0	120.359	-9631.27	-9571.09	141	3V(0.750),5S(0.803),6T(0.864),8G(0.742),9V(0.562),10S(0.999),11T(0.839),12P(0.719),14T(0.915),15W(1.000),17V(0.576),18S(0.999),19T(0.921),20P(0.988),21S(0.999),22T(0.927),25V(0.938),26S(0.999),28S(0.999),30P(0.988),32V(0.817),33F(0.903),34L(0.998),36L(0.999),37V(0.991),38F(0.957),39L(0.832),40H(0.988),41L(0.640),42V(0.609),43F(0.999),44L(0.770),45H(0.826),46L(0.925),47P(0.999),49V(0.999),50F(0.99…
Emu0082390.1	0.000155583	0.00164432	13.002	-27324.3	-27317.8	15	47G(0.517),363N(0.651),409H(0.604),651S(0.583),678T(0.577),849M(0.812),1572E(0.616),1575S(0.600),1578Q(0.765),1579L(0.765),1585N(0.790),1739R(0.512),2302S(0.510),2368I(0.741),2544I(0.723)
Emu0020420.1	0.000296267	0.00289445	11.7993	-4172.39	-4166.49	17	11T(0.735),40K(0.978),51P(0.864),55P(0.788),74L(0.510),87G(0.534),94S(0.855),100A(0.858),123A(0.553),382S(0.950),383S(0.909),396C(0.565),401D(0.874),406S(0.911),407Q(0.900),409P(0.941),411S(0.908)
Emu0022850.1	5.92101e-05	0.000711272	14.8177	-8468.62	-8461.21	20	39P(0.536),61V(0.685),78V(0.857),139C(0.546),160K(0.758),217R(0.575),275D(0.524),309H(0.723),313R(0.729),331L(0.736),339Q(0.550),345G(0.824),347A(0.574),460G(0.829),482E(0.952),490C(0.550),524S(0.582),527P(0.859),531K(0.632),595R(0.525)
Emu0050920.1	0.00181312	0.0133542	8.46209	-10325.6	-10321.4	7	4L(0.723),7F(0.912),9F(0.530),10D(0.654),11K(0.946),126R(0.584),180D(0.822)
Emu0191700.1	0.00119585	0.00945798	9.22165	-20118.3	-20113.7	63	24K(0.667),52L(0.702),97N(0.609),114R(0.913),186G(0.592),199N(0.671),200R(0.865),206D(0.510),207G(0.575),210R(0.796),212A(0.647),214T(0.806),215R(0.810),216G(0.639),220C(0.618),222R(0.559),225V(0.502),229A(0.828),242S(0.833),259E(0.802),408S(0.703),446E(0.668),488C(0.809),771A(0.798),982G(0.719),1036E(0.614),1043R(0.884),1153K(0.627),1156C(0.708),1223R(0.524),1252A(0.612),1276C(0.667),1298M(0.698…
Emu0178560.1	1.64212e-07	3.59119e-06	26.0749	-4824.68	-4811.64	58	3R(0.843),6G(0.925),7G(0.665),9Q(0.666),11E(0.562),12R(0.776),15T(0.682),16D(0.904),17R(0.978),18S(0.922),22Q(0.918),23G(0.797),30R(0.987),31R(0.897),32A(0.948),34Y(0.938),35P(0.944),36E(0.611),37H(0.994),38L(0.965),40N(0.582),41I(0.991),42L(0.752),44I(0.880),45L(0.714),93Q(0.629),94D(0.865),107R(0.590),111G(0.680),127A(0.727),132R(0.543),147T(0.585),157I(0.787),170A(0.515),175Y(0.506),188D(0.623…
Emu0171580.1	0.00264953	0.0182978	7.77444	-6127.29	-6123.4	10	231T(0.945),239L(0.573),243W(0.908),435Q(0.556),507S(0.586),693I(0.946),694W(0.896),696M(0.992),701S(0.975),702I(0.940)
Emu0202380.1	0.00426033	0.0269958	6.92064	-3600.76	-3597.3	21	3W(0.927),4S(0.858),5G(0.925),104A(0.648),257N(0.799),258R(0.914),260K(0.898),263F(0.788),264S(0.897),287H(0.845),291G(0.620),292P(0.698),293S(0.984),294P(0.797),295R(0.946),296S(0.935),297F(0.851),308N(0.812),314K(0.833),317I(0.886),318P(0.930)
Emu0076720.1	0	0	94.958	-6535.2	-6487.72	127	116T(0.712),195L(0.753),196A(0.574),197S(0.901),198S(0.894),201L(0.990),202P(0.966),217A(0.520),338Q(0.587),424A(0.530),483G(0.825),558A(0.524),566S(0.994),567M(0.913),568G(0.992),570L(0.995),571F(0.669),572M(0.990),573D(0.997),574G(0.886),575E(0.503),576D(0.557),577S(0.997),578A(0.891),580A(0.742),581N(0.998),582P(0.986),583V(0.995),584E(0.741),585D(0.557),586I(0.985),587S(0.710),588K(0.977),589…
Emu0077490.1	0.000343818	0.00330228	11.5224	-37746.3	-37740.6	8	203E(0.900),841C(0.743),1204A(0.763),5136L(0.817),5141F(0.806),5142L(0.809),5143Q(0.885),5146N(0.833)
Emu0091060.1	3.17903e-09	9.44738e-08	33.7219	-3689.03	-3672.17	34	96A(0.958),111N(0.585),120E(0.884),182A(0.519),255P(0.980),256S(0.569),258A(0.986),259A(0.972),260E(0.977),262R(0.596),263W(0.957),264R(0.708),268D(0.998),271A(0.928),274Q(0.958),275E(0.963),276Q(0.612),277L(0.993),280I(0.866),281L(0.959),282I(0.954),283P(0.996),284S(0.990),285N(0.997),290M(0.999),291S(0.798),293R(0.768),295S(0.963),298S(0.854),299S(0.987),300Q(0.872),303A(0.634),304S(0.998),305S…
Emu0094230.1	2.62584e-10	9.73728e-09	38.5814	-10006	-9986.75	24	167Q(0.978),168T(0.694),169R(0.523),173G(0.777),176M(0.752),179R(0.909),185Q(0.649),186E(0.970),195P(0.564),200P(0.913),203P(0.931),205P(0.894),207P(0.919),210P(0.939),211A(0.892),213K(0.551),216D(0.862),217A(0.862),218A(0.801),220P(0.887),223K(0.609),438S(0.684),445T(0.793),604G(0.537)
Emu0088810.1	0.000142198	0.00153132	13.1705	-14205.7	-14199.2	51	5K(0.906),6L(0.811),12L(0.878),13C(0.731),14G(0.771),16K(0.599),18P(0.671),20E(0.641),23Q(0.833),25Q(0.756),29L(0.740),34G(0.691),35V(0.709),48S(0.532),58M(0.575),60F(0.755),92S(0.517),131A(0.729),184C(0.578),188S(0.538),228P(0.765),324C(0.774),416C(0.848),420N(0.958),480T(0.562),523S(0.676),530Q(0.926),593S(0.740),597V(0.596),663E(0.652),670P(0.661),671G(0.635),675T(0.519),685H(0.973),690P(0.813…
Emu0001330.1	0.00159803	0.0120937	8.69202	-10561.8	-10557.5	19	114S(0.873),171K(0.831),173K(0.834),187T(0.588),217S(0.756),224P(0.579),255P(0.785),297T(0.769),461G(0.861),534D(0.658),697V(0.526),704S(0.705),890V(0.836),892L(0.628),895G(0.507),900N(0.841),903G(0.856),909L(0.815),913H(0.860)
Emu0001400.1	5.29964e-06	8.36029e-05	19.4003	-6592.42	-6582.72	20	5Q(0.739),19S(0.585),79L(0.558),88D(0.584),92G(0.821),154R(0.922),159P(0.834),160E(0.557),162Y(0.865),163V(0.889),164S(0.910),166K(0.778),168E(0.788),172E(0.667),177Y(0.541),197R(0.615),225R(0.573),248K(0.622),255N(0.585),263T(0.702)
Emu0061350.1	0.00899586	0.0491051	5.59696	-6172.12	-6169.32	50	3H(0.874),24D(0.539),27M(0.538),38K(0.851),61H(0.510),62R(0.747),76A(0.503),77V(0.804),93S(0.517),96D(0.619),117A(0.832),131K(0.859),142A(0.888),145S(0.643),158D(0.895),159N(0.921),161E(0.604),164K(0.833),168L(0.909),187K(0.648),196A(0.901),202N(0.577),263K(0.878),269G(0.595),270E(0.982),279H(0.900),282D(0.906),285H(0.969),286S(0.714),287H(0.949),288D(0.889),293D(0.975),295G(0.865),300H(0.922),36…
Emu0121850.1	3.86112e-05	0.000482867	15.6251	-3958.44	-3950.62	12	98E(0.939),99N(0.949),103R(0.864),104S(0.859),105G(0.924),106I(0.536),107K(0.973),112S(0.714),138S(0.910),145G(0.544),392P(0.575),395Q(0.555)
Emu0119130.1	0.000577542	0.00512576	10.5608	-5362.61	-5357.33	7	398E(0.884),575I(0.905),576A(0.900),579D(0.892),580A(0.842),581L(0.937),582L(0.753)
Emu0066730.1	2.80629e-08	6.9985e-07	29.4928	-9515.26	-9500.51	13	73A(0.988),75L(0.717),76S(0.979),77T(0.993),80Y(0.973),82L(0.981),83L(0.975),84S(0.979),85A(0.978),88A(0.969),854S(0.835),941K(0.532),1148G(0.967)
Emu0216740.1	0.00296584	0.02006	7.57094	-15362.3	-15358.5	11	956H(0.595),1003S(0.610),1004S(0.881),1005T(0.715),1009Q(0.513),1013I(0.755),1014N(0.850),1015M(0.921),1018R(0.710),1103N(0.700),1345T(0.651)
Emu0070250.1	0.00236002	0.0166352	7.9837	-4044.94	-4040.95	18	220L(0.814),221P(0.906),222Q(0.730),224L(0.854),227S(0.800),231V(0.952),234S(0.859),240D(0.807),242G(0.891),243I(0.927),245S(0.953),246D(0.984),247N(0.631),249D(0.986),250K(0.840),253S(0.900),255T(0.954),346T(0.871)
Emu0179640.1	0.00109481	0.00874312	9.38337	-3624.4	-3619.7	13	28A(0.920),29S(0.935),31R(0.540),32P(0.954),33K(0.557),35S(0.726),37H(0.957),38W(0.726),39K(0.672),40S(0.739),87V(0.679),181K(0.863),322S(0.533)
Emu0212060.1	0.00330157	0.0218797	7.37787	-2747.35	-2743.66	12	138M(0.898),164V(0.665),236K(0.959),237A(0.536),238P(0.819),240E(0.984),242K(0.821),243L(0.960),245I(0.846),249K(0.950),264P(0.608),270S(0.828)
Emu0182440.1	8.10669e-05	0.000943274	14.2258	-7503.19	-7496.07	29	399L(0.585),806K(0.659),807T(0.540),810A(0.691),811S(0.934),814E(0.736),815Q(0.661),818D(0.983),819E(0.588),823E(0.790),825E(0.887),827E(0.794),830D(0.975),831G(0.652),832R(0.517),834R(0.658),837E(0.977),838R(0.851),842S(0.904),845N(0.736),848C(0.962),850L(0.880),851D(0.908),855Y(0.789),857S(0.546),860S(0.555),862S(0.914),863P(0.987),865H(0.869)
Emu0111320.1	5.67584e-06	8.85727e-05	19.2693	-26004	-25994.3	24	190K(0.763),434R(0.726),487Y(0.793),503E(0.744),581H(0.824),804V(0.739),1200D(0.749),1205G(0.643),1232D(0.929),1234S(0.725),1248S(0.837),1254S(0.766),1317N(0.569),1341L(0.727),1763R(0.591),1845S(0.729),1846D(0.758),1847D(0.793),1848E(0.863),1850E(0.790),1851P(0.741),2073L(0.742),2186G(0.847),2331S(0.698)
Emu0115030.1	0.000143716	0.00154183	13.1506	-2498.46	-2491.88	2	2A(0.960),3S(0.976)
Emu0043410.1	0.000128532	0.00140906	13.3599	-2556.73	-2550.05	11	2S(0.937),4R(0.847),5W(0.994),7C(0.725),8L(0.977),9P(0.976),10V(0.971),11P(0.528),12S(0.622),98V(0.503),218I(0.902)
Emu0043640.1	0.000142097	0.00153132	13.1718	-3466.25	-3459.67	21	13E(0.859),30S(0.833),37D(0.788),52E(0.947),54G(0.893),56K(0.715),57V(0.551),68V(0.816),91P(0.878),112N(0.927),118E(0.716),127I(0.876),131H(0.659),133L(0.914),146A(0.611),157L(0.691),158N(0.870),203E(0.709),207P(0.562),215R(0.810),232S(0.577)
Emu0037190.1	1.9762e-14	1.54633e-12	57.1938	-5958.3	-5929.7	17	62E(0.828),82I(0.672),217I(0.927),261K(0.768),262E(0.985),263T(0.970),264S(0.981),265A(0.997),266H(0.577),270Q(0.557),271I(0.849),274Y(0.770),440R(0.511),441E(0.894),447K(0.947),457S(0.791),458L(0.918)
Emu0042710.1	9.99201e-16	9.79561e-14	63.0971	-2916.11	-2884.56	44	2E(0.998),4S(0.850),6Q(0.987),7S(0.998),8S(0.584),9S(0.992),10Q(0.941),11Q(0.997),12I(0.783),14W(0.930),16D(0.988),17V(0.978),20G(0.993),24K(0.988),26K(0.961),27Y(0.990),29T(0.984),30Y(0.641),31Q(0.610),32R(0.727),33V(0.879),35L(0.990),36V(0.605),37L(0.834),38A(0.615),39L(0.995),41F(0.792),44L(0.989),45A(0.716),46L(0.925),47C(0.907),48V(0.541),50S(0.988),51L(0.771),53Y(0.998),54L(0.929),55W(0.985…
Emu0143520.1	0.00666187	0.0390509	6.12561	-7557.82	-7554.76	15	207G(0.522),276V(0.638),295S(0.938),296A(0.969),297S(0.943),298A(0.916),299P(0.867),301F(0.925),302L(0.978),304H(0.687),305R(0.675),306S(0.974),307V(0.506),310R(0.848),340A(0.566)
Emu0132350.1	2.22045e-16	2.36727e-14	66.0958	-3015.44	-2982.39	31	8S(0.534),118T(0.730),181Y(0.999),182N(0.999),184L(0.978),185L(0.848),186F(0.997),187I(0.767),188I(0.690),189R(0.605),191Y(0.999),192S(0.714),193P(0.871),194N(0.999),196M(0.937),197A(0.990),198L(0.998),199A(0.972),200S(0.996),201S(0.994),202Q(0.997),203V(0.514),204G(0.998),205E(0.999),206D(0.998),207S(0.835),208L(0.985),209S(0.868),211Q(0.995),213D(0.987),265I(0.530)
Emu0133480.1	0.00557023	0.0338139	6.44277	-8602.22	-8599	11	103G(0.897),128G(0.922),130V(0.771),132G(0.821),133V(0.517),135G(0.834),137G(0.868),138Y(0.919),139S(0.782),140G(0.820),342S(0.677)
Emu0014900.1	0.0013188	0.0102628	9.0426	-4794.55	-4790.03	8	127V(0.523),186A(0.763),221V(0.586),331D(0.736),339V(0.854),340L(0.976),341S(0.889),358S(0.792)
Emu0008600.1	0.000821193	0.00690726	9.91162	-10910.7	-10905.7	12	561R(0.560),743V(0.743),873F(0.713),1070I(0.746),1073W(0.742),1075A(0.545),1079I(0.867),1080M(0.766),1086R(0.834),1088H(0.695),1091V(0.895),1097V(0.905)
Emu0008550.1	2.082e-07	4.43934e-06	25.6168	-2443.93	-2431.12	12	7S(0.567),8L(0.982),10L(0.968),11L(0.990),13L(0.976),15S(0.995),16A(0.934),20P(0.983),22Q(0.994),25P(0.536),37I(0.573),258V(0.956)
Emu0011480.1	0.0068993	0.0400846	6.06373	-3161.73	-3158.7	5	2Q(0.937),4A(0.716),10M(0.519),14E(0.740),15L(0.714)
Emu0099810.1	1.86517e-09	5.78474e-08	34.7596	-8145.06	-8127.68	34	163H(0.980),164T(0.642),165N(0.698),166D(0.789),167F(0.987),169L(0.956),170Y(0.991),174K(0.973),175V(0.825),608N(0.729),611L(0.931),613A(0.939),614C(0.969),615M(0.990),616V(0.982),617V(0.983),622G(0.956),623Q(0.535),624A(0.946),783V(0.804),840A(0.610),864E(0.516),865T(0.854),867T(0.579),870T(0.810),871T(0.952),872T(0.985),876T(0.982),890E(0.973),891D(0.655),893E(0.561),898D(0.873),899S(0.959),900…
Emu0220310.1	6.75109e-07	1.28527e-05	23.3503	-4285.86	-4274.18	11	2A(0.707),7S(0.980),9T(0.940),11A(0.558),15K(0.963),16K(0.647),17T(0.926),20T(0.774),54H(0.938),203G(0.824),260N(0.856)
Emu0192020.1	2.80417e-07	5.84762e-06	25.0424	-2655.04	-2642.52	14	17A(0.661),126W(0.718),127R(0.985),128K(0.995),129C(0.912),130Y(0.913),133G(0.654),134L(0.992),135D(0.867),136P(0.914),137D(0.998),139D(0.989),291G(0.947),299R(0.945)
Emu0030250.1	1.99371e-06	3.42139e-05	21.2709	-9045.9	-9035.26	19	61A(0.567),121R(0.621),195R(0.945),196H(0.928),198Q(0.659),199V(0.921),200V(0.963),201E(0.879),202E(0.970),203S(0.917),204Q(0.581),206L(0.962),208E(0.663),210L(0.573),211A(0.734),212S(0.885),277S(0.617),690T(0.854),848A(0.875)
Emu0026350.1	0.00176157	0.0130647	8.51457	-2593.55	-2589.29	1	142V(0.892)
Emu0032830.1	0.000132724	0.00144389	13.2997	-2613.23	-2606.58	37	1M(0.936),31F(0.699),36T(0.718),37D(0.963),38D(0.673),39S(0.990),40R(0.990),44E(0.989),45V(0.511),59Q(0.724),82S(0.742),84L(0.968),85H(0.987),86P(0.929),87N(0.592),88S(0.667),89V(0.561),135Q(0.960),144Q(0.953),171D(0.857),209K(0.520),211F(0.791),236K(0.644),240L(0.679),250I(0.630),257L(0.981),258E(0.966),259E(0.582),260N(0.968),261L(0.671),262N(0.975),263S(0.654),265Y(0.644),266Y(0.740),267H(0.95…
Emu0031750.1	0.000412073	0.00385793	11.186	-1567.3	-1561.71	4	146K(0.992),147V(0.516),148D(0.838),149S(0.538)
Emu0087190.1	9.959e-05	0.00113254	13.8388	-14889	-14882.1	8	639V(0.568),640S(0.587),898Q(0.524),904S(0.575),915N(0.561),917G(0.540),1338S(0.519),1443H(0.599)
Emu0086790.1	1.1339e-06	2.036e-05	22.3537	-4179.35	-4168.18	14	1M(0.879),4P(0.893),5N(0.799),7V(0.921),8A(0.980),11E(0.954),15A(0.834),16D(0.982),17D(0.878),18L(0.906),21I(0.938),238G(0.804),294S(0.941),302D(0.560)
Emu0086050.1	1.53826e-06	2.70512e-05	21.7682	-19145.8	-19134.9	34	412T(0.646),413Q(0.874),414S(0.631),416P(0.702),466S(0.789),583T(0.741),708L(0.649),710C(0.706),721A(0.746),724P(0.755),725V(0.646),773H(0.642),774L(0.663),892V(0.553),1248S(0.623),1333F(0.571),1361P(0.619),1370T(0.672),1449S(0.907),1529D(0.936),1550Q(0.690),1564S(0.721),1567D(0.647),1568S(0.936),1654F(0.628),1657S(0.623),1658H(0.698),1659Q(0.903),1663S(0.896),1669F(0.652),1670A(0.894),1671A(0.87…
Emu0085870.1	0.00471054	0.0294547	6.74121	-3960.1	-3956.73	2	518C(0.870),521Q(0.948)
Emu0084980.1	1.29058e-09	4.20128e-08	35.4767	-2875.71	-2857.98	15	54P(0.997),56V(0.982),57I(0.998),59A(0.621),60T(0.983),61G(0.980),62A(0.666),66G(0.751),152G(0.667),172V(0.940),279S(0.980),280E(0.991),284D(0.738),285A(0.711),286E(0.730)
Emu0082940.1	1.80775e-05	0.000249084	17.0633	-2993.31	-2984.77	9	250T(0.634),297T(0.965),299F(0.967),300P(0.972),303L(0.883),304K(0.923),306F(0.900),307L(0.628),310I(0.970)
Emu0082900.1	0.00381705	0.0245333	7.11736	-13187.3	-13183.8	3	389P(0.881),467E(0.879),1353K(0.961)
Emu0168510.1	0.000597668	0.00528787	10.4975	-5057.37	-5052.12	18	12G(0.736),129V(0.573),184L(0.727),196V(0.960),201P(0.927),202V(0.966),203Y(0.918),209S(0.958),210T(0.962),211D(0.983),213W(0.995),214D(0.897),215V(0.923),216R(0.993),220E(0.840),222T(0.705),227D(0.897),359G(0.795)
Emu0168560.1	0.00385388	0.0247141	7.10015	-1567.42	-1563.87	17	6T(0.753),41A(0.801),69N(0.996),82G(0.699),86Y(0.742),101H(0.990),115S(0.517),126Q(0.968),129D(0.567),145A(0.924),158L(0.552),163V(0.618),165R(0.975),167R(0.932),168E(0.995),169R(0.981),170T(0.828)
Emu0208520.1	5.48264e-10	1.89318e-08	37.1452	-4528.33	-4509.76	94	2S(0.665),3D(0.912),5Q(0.968),7G(0.861),9R(0.903),10K(0.937),11P(0.993),12S(0.690),13T(0.989),14N(0.505),16N(0.925),17I(0.996),21R(0.987),22T(0.770),23V(0.741),24S(0.872),26V(0.891),27N(0.917),29L(0.832),31G(0.777),35K(0.693),36W(0.991),37V(0.974),38T(0.541),39E(0.767),40N(0.952),41E(0.749),45A(0.748),46S(0.817),49S(0.963),51W(0.968),52C(0.842),53P(0.950),54S(0.940),57E(0.893),58I(0.753),59S(0.50…
Emu0166240.1	0	0	102.954	-13433.3	-13381.8	84	93G(0.536),302K(0.771),356P(0.966),485L(0.577),489P(0.975),490G(0.952),492D(0.950),493G(0.956),494L(0.740),495S(0.527),496G(0.930),499G(0.952),500D(0.868),507P(0.685),508G(0.862),514G(0.961),517G(0.538),518Q(0.813),524D(0.610),543K(0.859),560F(0.912),573R(0.743),574G(0.528),577G(0.541),580G(0.541),582S(0.528),583G(0.895),587I(0.508),588K(0.994),589G(0.667),590E(0.986),594K(0.959),597A(0.605),613G…
Emu0206030.1	0.000225588	0.00227697	12.3074	-6001.39	-5995.24	12	241T(0.560),400K(0.752),549K(0.954),550L(0.913),556Q(0.927),559K(0.975),560K(0.876),561G(0.849),562L(0.914),564P(0.904),565S(0.856),567A(0.826)
Emu0022780.1	2.53732e-05	0.000334997	16.42	-2452.71	-2444.5	27	7T(0.703),19R(0.838),20N(0.865),23L(0.592),27S(0.847),29G(0.738),45L(0.983),64P(0.803),66I(0.866),72L(0.623),110R(0.683),116M(0.751),136T(0.548),158D(0.982),160N(0.817),165D(0.842),166G(0.866),167G(0.957),169T(0.951),170C(0.950),171S(0.969),172F(0.742),174P(0.688),175G(0.938),178G(0.518),181S(0.952),182G(0.956)
Emu0017870.1	0.00458788	0.0287721	6.78829	-6333.7	-6330.31	11	1M(0.818),3S(0.635),58K(0.849),69N(0.563),112E(0.757),113T(0.922),137D(0.912),171V(0.741),209Y(0.831),211Q(0.688),629S(0.607)
Emu0018090.1	4.34657e-06	7.00793e-05	19.779	-3821.05	-3811.16	9	457D(0.988),460D(0.878),461M(0.773),462Q(0.979),463G(0.811),465R(0.970),466A(0.910),467V(0.641),471H(0.933)
Emu0018500.1	2.77167e-12	1.56554e-10	47.4848	-10120.7	-10096.9	42	12W(0.521),63E(0.751),71E(0.508),113R(0.588),120V(0.581),233T(0.636),249I(0.607),256S(0.766),263G(0.826),267Q(0.776),395I(0.790),425S(0.896),426R(0.963),427S(0.955),428S(0.940),434P(0.890),435Q(0.701),621S(0.718),624S(0.907),625A(0.630),626S(0.973),629A(0.678),630R(0.513),633S(0.860),635A(0.887),638N(0.979),639I(0.903),641D(0.935),642V(0.958),645R(0.971),647L(0.877),648K(0.887),650H(0.760),651R(0…
Emu0018840.1	0	0	245.355	-10184.8	-10062.1	237	58Q(0.704),61V(0.725),80S(0.831),129A(0.682),149E(0.608),151E(0.608),158N(0.612),184A(0.692),279T(0.785),425S(0.623),426D(0.606),453A(0.713),487D(0.606),502A(0.792),504H(0.786),505G(0.616),506K(0.999),511G(0.766),525P(0.997),526F(0.702),527V(0.769),533R(0.944),543L(0.993),544E(1.000),545M(0.972),546M(0.937),548D(0.996),550P(0.773),551R(0.997),553N(0.996),554K(0.999),574S(0.905),578R(0.988),579A(0…
Emu0019230.1	2.46742e-07	5.222e-06	25.2891	-13542.8	-13530.1	20	118T(0.885),703G(0.603),769A(0.904),977I(0.517),982L(0.842),983K(0.696),984T(0.854),985S(0.929),986V(0.733),989K(0.977),990P(0.784),992V(0.815),995A(0.944),996Y(0.860),997T(0.821),998V(0.866),1000F(0.712),1001E(0.788),1030R(0.851),1193A(0.512)
Emu0019890.1	0.00186881	0.013717	8.40708	-2633.85	-2629.65	7	248V(0.873),249L(0.910),250R(0.933),252R(0.694),253T(0.619),255A(0.758),257Q(0.861)
Emu0019900.1	0.00231782	0.0164056	8.01637	-9827.64	-9823.64	19	42D(0.639),51V(0.833),70V(0.609),105G(0.742),108T(0.737),168I(0.793),417R(0.504),517Q(0.551),545L(0.709),764E(0.844),939E(0.911),940Q(0.675),941G(0.770),942G(0.502),944S(0.542),945N(0.818),949A(0.800),951L(0.565),952I(0.888)
Emu0218700.1	0.00796425	0.0448956	5.81075	-1699.16	-1696.26	45	2A(0.839),3E(0.666),4I(0.593),6Q(0.682),7S(0.588),8T(0.786),9E(0.958),10A(0.510),12V(0.985),13D(0.928),15R(0.583),16E(0.676),17L(0.533),18S(0.522),19T(0.982),20I(0.879),25D(0.784),28D(0.652),29L(0.501),31A(0.886),97F(0.973),98T(0.635),99Q(0.930),102M(0.863),108A(0.730),109F(0.869),111D(0.710),112K(0.652),113E(0.994),114K(0.889),115N(0.840),116L(0.663),117I(0.966),118Y(0.753),119Y(0.982),120E(0.94…
Emu0206130.1	1.51992e-06	2.67838e-05	21.7913	-2415.09	-2404.19	8	113A(0.602),202Q(0.875),205K(0.982),206S(0.997),208C(0.926),209A(0.991),211P(0.950),220S(0.590)
Emu0022460.1	4.05544e-10	1.45331e-08	37.7333	-1454.14	-1435.27	27	2E(0.857),4H(0.849),5W(0.958),6D(0.941),8Q(0.979),9Q(0.971),11Q(0.974),13K(0.974),14T(0.893),16K(0.999),17Q(0.875),19E(0.993),20Q(0.971),21K(1.000),22P(0.998),23A(0.937),24G(0.999),25E(0.997),26E(0.990),27F(0.857),29I(0.766),41S(0.623),53K(0.992),77T(0.891),79T(0.543),81S(0.839),107H(0.852)
Emu0015870.1	2.00954e-08	5.11624e-07	30.1402	-9052.32	-9037.25	21	69A(0.508),338L(0.744),405R(0.690),407S(0.740),408S(0.821),469S(0.596),499S(0.944),593A(0.979),594S(0.733),599D(0.681),600Q(0.513),609R(0.813),619Q(0.962),620Q(0.884),621T(0.950),625P(0.522),627Q(0.971),628K(0.626),639K(0.633),646P(0.520),656K(0.710)
Emu0046630.1	1.53308e-05	0.000216127	17.3764	-2521.14	-2512.45	8	1E(0.874),2R(0.993),3I(0.745),112R(0.835),113K(0.859),116V(0.599),117Q(0.990),118P(0.934)
Emu0046860.1	4.11293e-12	2.17883e-10	46.7112	-6086.56	-6063.2	20	198H(0.709),385D(0.978),387K(0.994),388Y(0.967),389L(0.996),390A(0.996),391I(0.985),392S(0.996),394F(0.975),397L(0.791),398R(0.992),399F(0.980),401A(0.807),402P(0.990),403A(0.996),408K(0.961),409L(0.965),410F(0.979),411Q(0.997),412L(0.994)
Emu0052350.1	1.57135e-07	3.45413e-06	26.16	-8413.25	-8400.17	34	345S(0.718),349A(0.948),353V(0.852),357I(0.663),414P(0.652),418A(0.632),460V(0.926),462S(0.777),463Y(0.766),467L(0.790),472Q(0.857),477F(0.610),478C(0.552),484S(0.713),486G(0.574),488G(0.741),490S(0.930),491A(0.913),495L(0.523),496V(0.878),506V(0.695),507P(0.966),508R(0.584),511N(0.795),513V(0.889),515A(0.771),568M(0.700),580S(0.897),585Q(0.830),589N(0.698),636A(0.622),655S(0.587),675Q(0.680),695…
Emu0052910.1	0.000626392	0.0054772	10.4108	-15673.9	-15668.7	11	478R(0.619),479M(0.865),481W(0.782),482S(0.674),488M(0.679),518C(0.867),606K(0.773),607A(0.547),982K(0.868),989E(0.518),1124S(0.832)
Emu0048210.1	5.06937e-07	1.0055e-05	23.9016	-10065.7	-10053.8	21	169T(0.569),271V(0.946),272F(0.951),273D(0.990),274A(0.514),275R(0.969),276D(0.959),277C(0.964),278T(0.983),279T(0.523),280A(0.958),282G(0.601),286Y(0.961),290H(0.927),294A(0.948),295T(0.940),296N(0.959),297K(0.852),299N(0.991),301R(0.900),938A(0.543)
Emu0048680.1	0.000534004	0.00481885	10.7058	-5578.77	-5573.41	10	1T(0.522),12A(0.618),228C(0.630),360S(0.593),396T(0.600),417G(0.782),420R(0.572),421L(0.668),422K(0.793),424F(0.527)
Emu0051030.1	0.0048734	0.0302513	6.6806	-4967.94	-4964.6	9	28N(0.811),29Q(0.581),31L(0.812),32K(0.708),35L(0.664),39Q(0.755),43L(0.841),48I(0.766),49N(0.696)
Emu0064870.1	0.000293639	0.00287207	11.8159	-7991.79	-7985.88	22	5S(0.990),6L(0.684),8S(0.944),10L(0.938),12S(0.940),13V(0.952),100A(0.757),217Q(0.557),283T(0.594),503S(0.519),549I(0.574),564A(0.606),888M(0.977),889Y(0.984),891V(0.958),892D(0.924),893Y(0.907),899Q(0.947),900V(0.933),901P(0.968),905N(0.958),906Y(0.925)
Emu0053660.1	1.0933e-06	1.96724e-05	22.4237	-4397.8	-4386.59	22	362Y(0.993),363K(0.986),364T(0.903),366K(0.829),367E(0.793),368N(0.927),369F(0.957),376T(0.984),384F(0.947),385C(0.908),387K(0.993),390T(0.971),391K(0.884),392N(0.884),393N(0.543),395F(0.841),396V(0.965),399N(0.987),401T(0.968),402I(0.891),403V(0.974),404N(0.935)
Emu0051420.1	0.00799592	0.0449553	5.80377	-2244.27	-2241.37	4	39P(0.759),40G(0.698),41G(0.876),48G(0.945)
Emu0187410.1	4.10019e-08	1.01071e-06	28.7582	-2182.88	-2168.5	42	2D(0.759),3T(0.928),6T(0.995),7K(0.968),8E(0.969),78E(0.851),79L(0.994),81K(0.649),82A(0.993),83D(0.969),84D(0.999),85G(0.984),88F(0.552),89D(0.997),90P(0.678),91S(0.988),92T(0.788),94D(0.970),96N(0.847),97R(0.923),99E(0.999),100S(0.987),102Y(0.998),103G(0.991),104A(0.639),105E(0.982),107K(0.944),163V(0.977),164A(0.994),166N(0.992),167F(0.748),168H(0.969),170A(0.974),171P(0.989),172G(0.987),173K(…
Emu0176800.1	0.0010778	0.00863962	9.41208	-3479.04	-3474.33	18	1M(0.957),2C(0.832),3L(0.910),5H(0.955),7N(0.986),9M(0.878),11N(0.651),13L(0.839),20G(0.822),21H(0.766),22T(0.944),23S(0.932),24M(0.758),25M(0.805),27Y(0.871),28D(0.588),29K(0.979),31L(0.917)
Emu0176620.1	0.000808682	0.00682221	9.93988	-6507.19	-6502.22	79	25S(0.525),27D(0.519),35Q(0.508),41S(0.878),56S(0.533),57S(0.614),84E(0.624),95V(0.511),103P(0.914),106L(0.913),108N(0.936),109S(0.943),110W(0.516),113S(0.910),114Q(0.947),115G(0.561),117Q(0.627),118G(0.892),120Y(0.876),121P(0.912),122A(0.945),127S(0.957),129S(0.528),130S(0.940),131S(0.932),134K(0.636),138P(0.930),139S(0.835),140L(0.891),144R(0.720),147A(0.632),150E(0.590),152R(0.958),154P(0.550)…
Emu0177290.1	1.25127e-05	0.000179968	17.7626	-6509.07	-6500.19	29	343E(0.953),344V(0.898),346A(0.861),347L(0.908),350R(0.892),351H(0.864),352E(0.953),356G(0.899),357A(0.837),358I(0.818),360A(0.805),362L(0.879),363K(0.820),367E(0.915),496S(0.968),498T(0.896),499V(0.856),500R(0.505),501S(0.975),505T(0.974),506R(0.821),507E(0.973),508H(0.956),511N(0.896),512E(0.911),514N(0.934),517D(0.877),518P(0.890),707M(0.814)
Emu0177820.1	4.47362e-07	8.99895e-06	24.1423	-1366.62	-1354.55	13	114G(0.626),136R(0.982),137G(0.543),138G(0.968),140G(0.789),141R(0.547),142G(0.977),143R(0.980),144G(0.988),145Q(0.974),146Q(0.986),147P(0.974),148Q(0.982)
Emu0171520.1	0.00170957	0.0127649	8.56911	-518.146	-513.862	4	2Q(0.994),3S(0.507),44A(0.985),53Q(0.876)
Emu0173370.1	2.12086e-11	9.9389e-10	43.499	-9286.78	-9265.04	59	258V(0.635),259E(0.849),550T(0.666),788L(0.965),789L(0.578),790S(0.980),791H(0.712),792V(0.972),794M(0.587),798P(0.942),801L(0.695),804N(0.968),808R(0.775),809M(0.936),811A(0.943),813G(0.962),814I(0.746),816P(0.949),819L(0.928),821Q(0.939),823A(0.954),825L(0.560),826Q(0.636),830P(0.959),834G(0.895),837L(0.916),838Y(0.641),841S(0.921),844G(0.961),846P(0.921),850P(0.927),851R(0.951),852A(0.524),854…
Emu0184440.1	0.000715641	0.00615293	10.165	-7325.75	-7320.67	8	111D(0.772),169P(0.590),195T(0.924),209A(0.541),248D(0.841),321T(0.618),393D(0.887),398P(0.882)
Emu0184210.1	0.0070413	0.0406603	6.02776	-1712.6	-1709.59	10	4R(0.928),8A(0.962),9S(0.864),100L(0.861),170T(0.541),171L(0.890),173G(0.895),176A(0.895),179V(0.945),181T(0.925)
Emu0185620.1	2.0816e-05	0.000281609	16.7955	-5547.88	-5539.48	9	56S(0.757),153A(0.653),255S(0.574),302K(0.561),461Y(0.959),462M(0.746),464I(0.866),468V(0.884),470F(0.989)
Emu0080550.1	0.000124963	0.00137702	13.4127	-5516.84	-5510.13	11	11A(0.641),76S(0.543),289S(0.638),301S(0.946),324H(0.553),340S(0.783),341D(0.502),381S(0.948),387M(0.936),429S(0.501),472S(0.733)
Emu0202610.1	0.001149	0.00914159	9.29485	-8168.28	-8163.63	31	8P(0.920),33Q(0.884),128N(0.608),204I(0.576),217L(0.871),218P(0.592),229Q(0.969),284A(0.573),288N(0.895),293Q(0.740),333N(0.990),334S(0.699),335S(0.918),336S(0.749),383V(0.857),388S(0.656),396T(0.858),405C(0.612),408N(0.540),425Q(0.767),439A(0.917),463Q(0.939),475L(0.689),477L(0.868),484A(0.870),494T(0.562),561G(0.941),582G(0.848),608G(0.625),720P(0.899),726A(0.617)
Emu0074920.1	4.55247e-13	2.94152e-11	51.0282	-2832.82	-2807.31	30	43V(0.979),44A(0.896),45C(0.983),47K(0.558),48G(0.830),50P(0.994),51F(0.693),54L(0.970),55T(0.589),56F(0.980),58Q(0.985),59W(0.936),61S(0.969),62M(0.664),63A(0.988),64V(0.557),67L(0.542),71D(0.683),72G(0.616),73L(0.940),75G(0.877),76P(0.965),77A(0.988),78S(0.977),80N(0.998),81L(0.591),82T(0.909),83G(0.623),95A(0.880),187L(0.637)
Emu0076000.1	6.22708e-06	9.62151e-05	19.0924	-5403.87	-5394.32	13	345R(0.821),347S(0.921),349V(0.865),350G(0.754),353L(0.926),355R(0.944),357R(0.560),358S(0.906),360A(0.704),361L(0.987),362K(0.980),363N(0.852),469G(0.804)
Emu0079540.1	0.000143292	0.00153922	13.1561	-4483.81	-4477.24	18	307A(0.577),391V(0.910),393D(0.539),396S(0.965),398N(0.691),399S(0.883),400A(0.795),401K(0.611),403L(0.631),404Y(0.758),406Q(0.687),408P(0.505),409G(0.941),410S(0.883),415R(0.831),416K(0.972),419Y(0.539),423Q(0.721)
Emu0095350.1	2.60345e-06	4.37966e-05	20.7596	-5040.49	-5030.11	10	125N(0.876),167V(0.940),168G(0.971),169M(0.993),170I(0.916),172V(0.989),173K(0.990),388S(0.705),389S(0.671),390F(0.555)
Emu0095370.1	5.30298e-06	8.36029e-05	19.3991	-1216.33	-1206.63	18	3V(0.583),116L(0.976),136N(0.986),138F(0.986),139E(0.998),140S(0.997),141L(0.968),142V(0.986),144G(0.626),146L(0.994),148T(0.887),149L(0.544),150I(0.746),151L(0.505),153T(0.866),155A(0.917),156P(0.572),159V(0.681)
Emu0092500.1	2.30078e-10	8.64464e-09	38.8394	-10882.8	-10863.4	41	8F(0.604),10L(0.618),17G(0.736),19R(0.841),22S(0.972),25E(0.810),27D(0.972),28D(0.970),29E(0.989),31L(0.958),32S(0.962),35T(0.970),37D(0.993),38C(0.959),39G(0.971),40I(0.953),41G(0.982),42L(0.916),43N(0.991),44Y(0.937),45D(0.991),47D(0.963),49Y(0.538),51K(0.976),248T(0.565),384A(0.556),560V(0.585),563E(0.678),687G(0.536),693N(0.954),705G(0.557),712E(0.635),713G(0.628),797V(0.526),798V(0.792),859S…
Emu0092020.1	6.86007e-11	2.82655e-09	41.2031	-11467	-11446.4	41	2S(0.979),3K(0.875),5N(0.979),6R(0.753),7H(0.931),8D(0.935),9G(0.529),12R(0.941),14A(0.548),17H(0.773),18R(0.649),20G(0.963),22R(0.979),23V(0.946),25Q(0.871),27G(0.535),28D(0.940),29G(0.535),31E(0.978),32R(0.792),33S(0.942),34G(0.716),35S(0.988),36N(0.943),37S(0.986),38S(0.952),40S(0.953),41S(0.987),43G(0.775),45G(0.936),46K(0.875),47S(0.982),51S(0.649),55L(0.953),239P(0.524),266A(0.520),348S(0.5…
Emu0091660.1	0.0067121	0.0393184	6.11233	-4279.78	-4276.72	7	5S(0.760),19E(0.766),21L(0.845),22T(0.604),23T(0.604),24T(0.962),236T(0.685)
Emu0090450.1	0.000697852	0.00603038	10.2115	-19602.8	-19597.7	15	980N(0.660),1158G(0.574),1245K(0.547),1253V(0.584),1273Q(0.605),1364N(0.659),1387D(0.736),1692E(0.513),1693A(0.606),1695Q(0.644),1704T(0.633),1706S(0.802),1707R(0.781),1708K(0.820),1711L(0.786)
Emu0091160.1	0	0	364.116	-13808.8	-13626.7	331	80I(0.551),262A(0.681),395K(0.561),433L(0.806),466C(0.794),522C(0.581),613P(0.683),687I(0.551),742T(0.887),967S(0.774),969T(0.991),970E(0.648),971D(0.988),972K(0.998),973P(0.999),974G(0.592),975E(0.643),976V(0.862),977G(0.995),979I(0.894),980V(0.833),981A(0.997),982L(0.999),983A(0.998),984M(0.968),985L(0.791),986I(0.958),987L(0.998),988G(0.999),989T(0.998),990F(0.998),991Q(0.993),992W(1.000),993A…
Emu0093300.1	0.00592452	0.0356348	6.33332	-5259.5	-5256.33	5	57L(0.615),157E(0.903),158E(0.902),288D(0.728),494Q(0.550)
Emu0208170.1	0.000826765	0.00693361	9.89917	-4266.97	-4262.02	41	74S(0.514),85H(0.547),88I(0.564),108Q(0.623),112S(0.859),113S(0.580),124A(0.625),125E(0.664),164R(0.685),165Q(0.579),170Q(0.636),178D(0.801),180Q(0.737),182E(0.908),187E(0.633),188G(0.526),189S(0.857),191V(0.691),193L(0.819),195Q(0.817),205N(0.719),206L(0.857),207P(0.838),208A(0.837),210R(0.584),214V(0.850),216F(0.598),217T(0.741),218P(0.872),220V(0.599),222P(0.652),223T(0.756),243A(0.708),251D(0…
Emu0000570.1	0.000140915	0.00152135	13.1875	-15539.4	-15532.8	13	219N(0.680),220S(0.947),629S(0.948),647S(0.836),648T(0.683),649S(0.766),656Y(0.757),679V(0.868),680S(0.976),691V(0.727),831A(0.884),834G(0.773),841A(0.812)
Emu0001270.1	0.00052703	0.0047617	10.7301	-6199.38	-6194.02	6	90A(0.718),657R(0.974),658G(0.681),662G(0.979),663S(0.942),666S(0.948)
Emu0000030.1	0.00306963	0.0206311	7.50896	-4115.66	-4111.91	8	2G(0.931),36C(0.924),136R(0.527),236R(0.585),343G(0.599),358E(0.758),359R(0.957),366R(0.553)
Emu0005540.1	1.30501e-07	2.9368e-06	26.5187	-2091.56	-2078.3	12	15S(0.921),38K(0.989),43C(0.986),44E(0.673),79A(0.942),81Q(0.781),82T(0.902),84A(0.986),143S(0.922),144S(0.726),146I(0.564),158N(0.918)
Emu0198830.1	2.26994e-11	1.05219e-09	43.3661	-2838.89	-2817.21	42	152S(0.948),161S(0.950),201A(0.820),206S(0.793),219H(0.773),221S(0.996),222S(0.997),224N(0.947),225S(0.912),226S(0.990),227S(0.997),228S(0.977),229S(0.998),230D(0.845),232G(0.926),233S(0.980),234D(0.977),235S(0.891),237S(0.859),239G(0.660),244Q(0.962),245K(0.999),247K(0.964),252C(0.528),264K(0.965),266Q(0.912),269S(0.988),270S(0.937),271H(0.999),272R(0.969),273S(0.980),274R(0.820),275S(0.997),277…
Emu0198420.1	6.47946e-11	2.69577e-09	41.3147	-5136.38	-5115.72	38	89L(0.923),90G(0.815),92A(0.502),93F(0.649),95Q(0.892),96E(0.909),212S(0.511),259N(0.591),272E(0.697),273L(0.950),274W(0.652),289N(0.860),297T(0.564),298P(0.574),306Y(0.973),319S(0.934),335H(0.835),345T(0.975),348T(0.523),349R(0.923),350E(0.856),352A(0.635),357R(0.796),359S(0.941),361A(0.544),363T(0.946),364R(0.596),366S(0.994),367T(0.788),368R(0.946),370S(0.818),372A(0.974),376A(0.552),377A(0.55…
Emu0198310.1	0.000121409	0.0013448	13.4668	-8680.14	-8673.41	35	100L(0.628),172M(0.617),193S(0.747),194S(0.767),195N(0.834),196S(0.815),198T(0.675),213I(0.572),227G(0.550),259V(0.868),261E(0.772),263V(0.549),272G(0.785),303D(0.707),311H(0.615),367N(0.510),380S(0.859),388S(0.864),389S(0.899),434A(0.656),515P(0.625),532L(0.877),543G(0.799),560A(0.750),561D(0.907),562D(0.780),563K(0.732),564M(0.530),565S(0.718),575K(0.741),617T(0.632),632N(0.524),645P(0.784),721…
Emu0198170.1	2.48224e-05	0.000329767	16.4616	-2924.86	-2916.63	56	1M(0.806),3P(0.831),4R(0.690),6G(0.846),7K(0.798),8H(0.969),9C(0.805),11L(0.572),12S(0.855),15C(0.821),17V(0.981),18F(0.765),19V(0.992),20L(0.909),21W(0.539),27S(0.724),28W(0.701),29T(0.748),30Q(0.944),32C(0.973),33P(0.629),34G(0.856),35D(0.915),36G(0.979),38T(0.914),39W(0.907),40V(0.947),42L(0.523),44H(0.572),45K(0.826),46C(0.874),47Y(0.958),48H(0.970),50V(0.970),51H(0.993),53E(0.984),55D(0.568)…
Emu0003200.1	0.000278245	0.00274671	11.9162	-5322.13	-5316.17	12	257A(0.700),311L(0.663),312A(0.674),330S(0.618),334S(0.914),411Q(0.799),413D(0.587),415E(0.936),416D(0.974),500T(0.770),562V(0.947),564A(0.643)
Emu0004820.1	5.17308e-06	8.20096e-05	19.4464	-5733.96	-5724.24	16	2M(0.709),4E(0.982),5A(0.816),7S(0.953),9G(0.884),10L(0.684),11D(0.799),72E(0.895),159M(0.654),223N(0.503),322Q(0.884),498I(0.712),515E(0.819),634G(0.935),637L(0.510),643L(0.909)
Emu0199140.1	0	0	77.9098	-3879.16	-3840.2	94	25L(0.734),90R(0.538),96F(0.857),97A(0.999),98D(0.681),100E(0.999),101A(1.000),103F(0.814),104A(0.990),105P(0.995),106C(0.865),107T(0.988),108T(0.999),109D(0.998),110S(0.951),111T(0.677),112V(0.942),113N(0.895),114N(0.864),115C(0.986),116L(0.738),131A(0.853),188T(0.520),259L(0.601),322F(0.681),323V(0.891),328G(0.996),329F(0.744),330L(0.778),331L(0.968),332L(0.972),333H(0.933),334Y(0.735),335T(0.9…
Emu0151760.1	0.00777569	0.0441537	5.8529	-5575	-5572.08	5	213H(0.936),252M(0.647),359L(0.515),370N(0.564),371G(0.618)
Emu0152400.1	2.28798e-07	4.86639e-06	25.4348	-5269.88	-5257.16	26	47S(0.908),51S(0.841),60I(0.760),168Y(0.565),169V(0.965),172R(0.991),173N(0.997),175I(0.858),176E(0.734),177H(0.984),178S(0.998),179R(0.995),180F(0.536),181N(0.968),182S(0.994),183R(0.993),184I(0.533),185A(0.723),186A(0.571),187V(0.989),190I(0.994),191S(0.990),262T(0.710),346G(0.744),472G(0.621),476K(0.884)
Emu0152180.1	0.0013169	0.0102574	9.04524	-1820.05	-1815.53	10	29K(0.842),30L(0.876),31R(0.787),32G(0.914),35S(0.927),37V(0.585),38K(0.912),39A(0.812),78K(0.762),81L(0.860)
Emu0153660.1	0.00792984	0.0447552	5.81836	-2746.87	-2743.97	8	4D(0.895),8Q(0.579),99S(0.534),144T(0.622),153T(0.791),156S(0.810),159T(0.867),170C(0.751)
Emu0149280.1	3.37559e-10	1.24097e-08	38.0913	-6178.84	-6159.79	66	22S(0.685),51A(0.852),59D(0.540),90H(0.779),94T(0.525),105F(0.525),109Q(0.746),181T(0.949),245I(0.871),255T(0.947),300S(0.966),301S(0.930),302Y(0.955),307C(0.982),308C(0.953),309F(0.968),311D(0.950),312F(0.540),313Y(0.980),314G(0.792),315K(0.909),316Y(0.958),320Q(0.982),321C(0.775),322N(0.995),323K(0.978),324S(0.984),326Y(0.951),327K(0.985),328E(0.912),329Y(0.985),330I(0.985),331D(0.676),332F(0.5…
Emu0149350.1	3.41849e-11	1.5029e-09	42.5651	-5999.98	-5978.69	50	9P(0.691),22T(0.710),113P(0.917),154L(0.971),175T(0.878),214N(0.986),216L(0.606),218G(0.855),220K(0.510),221K(0.779),227S(0.797),228K(0.986),231V(0.951),232C(0.963),234K(0.930),235K(0.836),236H(0.719),237K(0.981),238K(0.928),240L(0.936),241W(0.531),243A(0.915),244R(0.945),246R(0.926),248M(0.818),253A(0.883),254L(0.970),256G(0.555),260W(0.978),262A(0.827),264I(0.929),266I(0.882),267G(0.977),269Q(0…
Emu0149750.1	0	0	93.6198	-6584.69	-6537.88	40	1L(0.661),3W(0.969),128L(0.691),320L(0.719),406T(0.646),445S(0.630),468V(0.523),473A(0.733),488Q(0.702),585G(0.697),598P(0.717),749E(0.982),752R(0.727),753V(0.938),755Y(0.997),756V(0.979),757G(0.678),758R(0.708),759L(0.943),760R(0.978),761S(0.984),763E(0.997),764L(0.993),765K(0.983),767R(0.742),768F(0.743),769E(0.780),770V(0.785),771F(0.998),773E(0.780),774I(0.944),775E(0.960),776E(0.729),777C(0.…
Emu0055610.1	0.000457917	0.00423598	10.9904	-9332.56	-9327.06	18	3D(0.870),4I(0.653),5L(0.675),8I(0.682),9K(0.823),10N(0.853),11T(0.537),12V(0.916),14E(0.686),17K(0.873),23S(0.852),24D(0.969),27K(0.952),219D(0.888),614A(0.835),856Y(0.818),857H(0.849),861A(0.783)
Emu0057060.1	0.000794169	0.00673307	9.97322	-3369.16	-3364.18	12	3H(0.924),7H(0.859),10C(0.993),11S(0.990),13V(0.966),14S(0.988),17R(0.981),20V(0.976),21C(0.927),219S(0.654),322C(0.652),348G(0.648)
Emu0059470.1	0.000197148	0.00201374	12.559	-1850.4	-1844.12	6	39M(0.671),196A(0.587),197Y(0.597),198Y(0.639),199K(0.586),200R(0.992)
Emu0059550.1	5.34646e-05	0.000647727	15.0102	-9522.25	-9514.75	13	101A(0.735),337S(0.797),536E(0.860),835V(0.824),837Y(0.843),838S(0.897),839L(0.693),840V(0.844),841I(0.936),842V(0.840),843Y(0.880),846L(0.936),848L(0.963)
Emu0054070.1	0.000160212	0.00168766	12.9471	-3968.19	-3961.72	8	5S(0.892),6T(0.612),9S(0.861),274Q(0.879),280A(0.859),281C(0.699),282T(0.929),292T(0.800)
Emu0061450.1	0.00135067	0.0105013	8.99895	-28457.3	-28452.8	30	457S(0.509),520G(0.897),782R(0.646),783K(0.669),786D(0.542),787W(0.593),789L(0.668),791Y(0.652),795L(0.682),1266R(0.683),1332Q(0.537),1407V(0.606),1449Y(0.644),1513A(0.625),1737C(0.687),1775K(0.552),1829A(0.516),1891V(0.513),1998R(0.687),2211A(0.507),2267N(0.655),2361K(0.732),2364K(0.555),2369G(0.707),2376T(0.841),2377P(0.584),2379K(0.888),2381R(0.902),2382A(0.741),2385M(0.553)
Emu0062390.1	5.42957e-06	8.54406e-05	19.354	-5115.09	-5105.41	18	114V(0.570),161E(0.993),162K(0.997),165L(0.710),167M(0.718),169L(0.983),170K(0.970),171K(0.942),172T(0.975),176L(0.698),177S(0.907),178R(0.950),179Q(0.996),181S(0.648),182Y(0.948),183A(0.517),184Q(0.730),229R(0.913)
Emu0120820.1	0.00724566	0.0416711	5.97728	-18003.7	-18000.7	2	1143E(0.533),1482E(0.624)
Emu0121670.1	0.00011043	0.00123845	13.6447	-2870.47	-2863.65	8	285K(0.851),338N(0.748),343E(0.974),344S(0.988),345L(0.960),347T(0.505),349L(0.907),351N(0.997)
Emu0123720.1	1.28993e-05	0.000184595	17.7047	-1087.71	-1078.86	9	119S(0.982),120F(0.988),121D(0.950),122T(0.981),123E(0.992),124S(0.809),125E(0.993),126E(0.893),127S(0.778)
Emu0124570.1	0.00513961	0.031719	6.58586	-11127.8	-11124.5	3	416S(0.850),471M(0.756),1202I(0.945)
Emu0124650.1	0	0	76.8398	-10021.1	-9982.66	50	2R(0.786),3L(0.990),4L(0.937),5C(0.989),124S(0.979),125L(0.990),126D(0.994),127L(0.627),130V(0.977),132I(0.633),134C(0.724),135M(0.989),137Y(0.844),138C(0.989),140T(0.996),141L(0.979),145A(0.988),148R(0.513),152I(0.729),153T(0.506),155L(0.932),156S(0.989),158T(0.578),159I(0.632),160T(0.924),161A(0.759),163Q(0.963),169T(0.888),177F(0.983),178G(0.996),426I(0.726),512A(0.621),564S(0.975),963Q(0.754)…
Emu0118560.1	7.83247e-06	0.000118236	18.6548	-14581.7	-14572.4	20	124A(0.945),569A(0.906),1482C(0.983),1483Y(0.962),1484L(0.978),1486Q(0.964),1488C(0.989),1489T(0.967),1490Y(0.975),1491L(0.589),1494S(0.614),1495K(0.981),1496K(0.929),1497M(0.994),1500H(0.937),1503Q(0.988),1504A(0.959),1505K(0.947),1508E(0.967),1515L(0.931)
Emu0116470.1	7.9623e-11	3.2493e-09	40.9119	-2379.31	-2358.86	32	250S(0.999),251T(0.982),252E(0.996),253A(0.990),254F(0.999),257A(0.984),258Q(0.636),259K(0.983),260L(0.993),261L(0.994),262R(0.982),263R(0.763),264A(0.996),266K(0.996),267V(0.513),270K(0.833),271G(0.998),272R(0.982),273A(0.574),275V(0.629),276V(0.995),277E(0.984),278L(0.998),279S(0.995),280K(0.992),281P(0.978),283L(0.960),284T(0.852),286R(0.972),287N(0.954),289N(0.996),291L(0.894)
Emu0120250.1	0.00657897	0.0387514	6.14775	-3007.85	-3004.78	21	12A(0.545),94Y(0.849),99D(0.956),101K(0.819),102E(0.697),105E(0.609),109S(0.842),151I(0.646),155H(0.546),170Y(0.969),172T(0.607),175H(0.824),177D(0.937),181G(0.648),186S(0.831),195S(0.655),197L(0.524),200D(0.889),201R(0.764),205P(0.820),211Y(0.930)
Emu0063250.1	0.00254014	0.0176743	7.85063	-5359.85	-5355.93	19	173S(0.910),180N(0.948),206E(0.752),454T(0.565),463T(0.612),465Q(0.664),466Y(0.881),469S(0.825),470E(0.913),473A(0.834),474W(0.676),478E(0.940),480R(0.529),484A(0.793),487K(0.663),488D(0.577),490C(0.658),491V(0.944),493Q(0.611)
Emu0070010.1	0.000196233	0.0020092	12.5677	-11956.6	-11950.3	44	3E(0.632),137T(0.721),231T(0.847),262V(0.529),288V(0.894),302H(0.535),303K(0.928),304P(0.745),336Q(0.845),377S(0.643),404H(0.872),454P(0.770),457I(0.565),461E(0.645),463M(0.694),464M(0.842),466V(0.611),469I(0.761),514S(0.527),517L(0.809),518R(0.532),519N(0.548),534S(0.826),575L(0.538),585L(0.842),609S(0.612),610S(0.637),671S(0.688),682S(0.858),706P(0.547),707S(0.607),736A(0.552),745R(0.684),747T(…
Emu0071380.1	1.13637e-05	0.000165394	17.9459	-5894.58	-5885.6	38	130S(0.853),237Q(0.512),246D(0.906),250E(0.587),252K(0.893),254V(0.739),257S(0.676),261K(0.537),266N(0.851),276K(0.838),277N(0.956),284R(0.558),285S(0.579),299S(0.823),306M(0.792),319K(0.578),362K(0.585),377Q(0.736),378Q(0.663),380A(0.780),397R(0.564),398L(0.679),406K(0.643),408E(0.779),409E(0.517),412L(0.755),414T(0.701),424V(0.844),427Q(0.666),429D(0.724),430T(0.630),433Q(0.913),434R(0.866),436…
Emu0214910.1	0.0011737	0.00931208	9.25588	-18435.9	-18431.3	33	41T(0.557),258S(0.698),266K(0.745),279M(0.599),289G(0.731),354K(0.507),481E(0.729),485N(0.600),496A(0.672),640Q(0.608),648V(0.692),657D(0.883),658T(0.696),659E(0.790),670Y(0.538),741S(0.522),743S(0.712),865S(0.694),870K(0.758),883T(0.574),916Q(0.786),1005C(0.618),1034S(0.683),1037T(0.527),1237S(0.785),1241S(0.717),1253C(0.579),1268S(0.531),1315V(0.714),1326V(0.711),1399N(0.568),1534W(0.533),1588S…
Emu0062890.1	3.96451e-05	0.000494346	15.5751	-13853	-13845.2	26	777S(0.798),1279Q(0.593),1314R(0.863),1316S(0.900),1323D(0.909),1329S(0.887),1330S(0.906),1331T(0.917),1332N(0.901),1336F(0.875),1339Q(0.906),1344N(0.940),1346Q(0.905),1347S(0.859),1350T(0.857),1354I(0.555),1361P(0.940),1364Q(0.768),1366Q(0.886),1367R(0.906),1371L(0.633),1372F(0.812),1377T(0.658),1384L(0.770),1407Q(0.590),1468I(0.527)
Emu0067580.1	0.000501038	0.004595	10.8237	-7383.39	-7377.98	17	6M(0.972),8E(0.950),9P(0.878),10D(0.969),11E(0.967),16E(0.829),18C(0.888),20Q(0.821),89R(0.589),201N(0.521),222G(0.633),275A(0.619),287D(0.769),288S(0.791),307S(0.641),658V(0.905),659G(0.845)
Emu0065790.1	2.66375e-05	0.000349525	16.3279	-1053.66	-1045.49	2	125T(0.998),126S(0.996)
Emu0066330.1	0.00156629	0.0118957	8.7286	-8738.79	-8734.43	13	428S(0.614),600D(0.647),639L(0.706),688M(0.528),910S(0.870),911S(0.904),912D(0.874),913L(0.807),919V(0.596),921S(0.938),922T(0.827),929Q(0.509),932L(0.636)
Emu0064380.1	0.0068384	0.0398393	6.07939	-3689.63	-3686.59	15	21W(0.694),22T(0.893),33E(0.533),37S(0.542),62K(0.676),69P(0.908),104K(0.634),125I(0.746),144M(0.776),216L(0.836),219N(0.735),236L(0.690),246D(0.571),254R(0.707),255T(0.503)
Emu0211870.1	7.20683e-06	0.000109178	18.8136	-9331.48	-9322.07	14	188L(0.841),243S(0.750),244P(0.630),255T(0.728),257S(0.907),258K(0.769),260K(0.618),261E(0.723),327V(0.706),341A(0.916),419K(0.950),453K(0.763),467S(0.983),591S(0.724)
Emu0179590.1	2.7754e-06	4.64145e-05	20.6372	-7982.75	-7972.43	15	153S(0.969),156S(0.876),157S(0.864),256G(0.556),279K(0.560),283S(0.846),344Q(0.644),430D(0.659),431A(0.810),434Y(0.900),439N(0.972),441E(0.988),445I(0.846),448S(0.874),453T(0.552)
Emu0183240.1	7.28861e-13	4.63915e-11	50.1044	-13409.7	-13384.6	39	791N(0.824),820Q(0.536),823Q(0.541),951S(0.622),1035P(0.830),1038F(0.599),1039S(0.560),1174G(0.601),1233N(0.689),1268A(0.717),1308S(0.959),1355P(0.843),1357S(0.959),1359P(0.843),1361P(0.874),1364N(0.976),1366S(0.592),1371A(0.974),1372Q(0.957),1373Q(0.749),1374T(0.939),1376A(0.750),1377A(0.945),1379P(0.768),1380E(0.951),1383R(0.955),1387Q(0.867),1391W(0.806),1399C(0.881),1406L(0.897),1513L(0.873),…
Emu0182030.1	4.74592e-11	2.03407e-09	41.9234	-7757.79	-7736.83	17	97V(0.719),99L(0.673),100A(0.979),102N(0.987),103T(0.876),105G(0.742),106E(0.986),107E(0.811),109L(0.824),110K(0.993),186R(0.889),284Y(0.740),317Q(0.745),479E(0.760),558Q(0.743),800T(0.562),820I(0.686)
Emu0180880.1	5.98731e-06	9.28469e-05	19.1673	-1539.03	-1529.44	39	1A(0.950),6L(0.691),24L(0.812),67T(0.895),97D(0.659),100T(0.797),101T(0.996),102H(0.998),104P(0.900),105E(0.740),106P(0.771),107K(0.667),108K(0.720),109F(0.553),110N(0.998),111V(0.925),112S(0.953),113G(0.725),114S(0.786),116Q(0.951),118Y(0.979),119V(0.958),120P(0.939),121Y(0.943),122S(0.928),123T(0.837),124T(0.837),125R(0.978),126K(0.997),127K(0.999),128I(0.934),130E(0.994),131W(0.980),132V(0.952…
Emu0178910.1	0.000713445	0.00614023	10.1707	-2268.98	-2263.89	53	3I(0.504),7S(0.830),11F(0.965),13S(0.920),14S(0.578),15L(0.666),16L(0.927),18R(0.935),19A(0.732),20F(0.991),22L(0.892),23T(0.802),24E(0.976),25E(0.619),26A(0.613),27I(0.985),28Q(0.968),30T(0.934),31G(0.954),32R(0.956),33S(0.910),34V(0.982),35L(0.951),36L(0.519),37W(0.566),38T(0.829),39Q(0.920),41L(0.864),42R(0.766),44L(0.545),45Q(0.910),46K(0.972),48D(0.514),49L(0.980),51L(0.959),52D(0.832),54Q(0…
Emu0200670.1	0.0084202	0.0467247	5.71293	-7612.31	-7609.46	10	54E(0.519),62I(0.536),86S(0.765),92S(0.518),385S(0.862),402E(0.658),406Q(0.760),407Q(0.843),451S(0.572),613G(0.674)
Emu0162570.1	0.00209008	0.0150179	8.20385	-7306.76	-7302.66	10	152S(0.519),153S(0.819),154P(0.713),174L(0.597),182Q(0.675),536N(0.781),555S(0.631),569P(0.665),576S(0.873),636Q(0.935)
Emu0161970.1	0.00363982	0.0235717	7.20264	-10007.3	-10003.7	8	142N(0.784),278Q(0.860),765I(0.913),929T(0.886),1162S(0.854),1169S(0.943),1209D(0.790),1220N(0.947)
Emu0161150.1	0.000179723	0.00186934	12.732	-1922.25	-1915.88	47	30S(0.924),32W(0.952),33N(0.565),34L(0.688),35L(0.977),36N(0.588),37R(0.911),38K(0.584),101E(0.754),102I(0.933),103P(0.660),104Q(0.952),105A(0.830),106E(0.935),107A(0.662),109L(0.634),110V(0.850),111A(0.829),113L(0.912),114A(0.567),115G(0.571),116E(0.811),117E(0.569),119K(0.507),120D(0.862),123S(0.929),124R(0.839),125L(0.843),126K(0.655),128G(0.927),130P(0.987),133A(0.627),134A(0.939),135Q(0.761)…
Emu0160640.1	0.00609506	0.0365062	6.283	-2870.09	-2866.95	16	120I(0.918),121V(0.530),122T(0.973),123V(0.915),124S(0.598),126A(0.927),127Y(0.574),128V(0.694),129N(0.906),132S(0.945),134R(0.956),136L(0.908),294H(0.687),304L(0.848),306S(0.909),307I(0.733)
Emu0160630.1	7.07305e-05	0.000832083	14.4826	-11550.2	-11543	6	238E(0.515),547L(0.805),548V(0.898),550E(0.934),552K(0.931),553E(0.889)
Emu0159440.1	0.000509752	0.00464773	10.7918	-6510.94	-6505.54	9	17C(0.569),281F(0.919),283V(0.843),284R(0.745),287E(0.706),294E(0.902),295P(0.885),298Q(0.927),485Q(0.778)
Emu0159530.1	0.000345399	0.00331001	11.5138	-3837.55	-3831.79	6	27S(0.959),219V(0.867),220Q(0.960),221L(0.988),222S(0.666),409D(0.811)
Emu0201030.1	2.22045e-15	2.08112e-13	61.5006	-11039.7	-11008.9	58	15S(0.507),152S(0.807),541S(0.580),1012D(0.999),1013K(0.980),1014V(0.994),1015T(0.578),1023N(0.999),1024I(0.999),1026G(0.993),1033A(0.826),1034H(0.506),1037S(0.994),1038F(0.972),1039L(0.989),1040L(0.983),1041H(0.959),1042D(0.997),1046N(0.993),1047C(0.991),1048S(0.729),1049D(0.998),1051S(0.520),1052V(0.994),1053A(0.731),1057S(0.993),1060L(0.762),1062K(0.800),1067W(0.996),1068S(0.745),1070M(0.961),…
Emu0201060.1	9.19552e-09	2.50571e-07	31.6574	-2460.18	-2444.35	22	4A(0.633),39P(0.776),92A(0.573),192Y(0.975),193A(0.692),194D(0.997),196A(0.972),197I(0.969),198E(0.987),199L(0.797),200K(0.998),202Q(0.853),203D(0.732),206A(0.982),207Q(0.995),209S(0.605),211I(0.610),212E(0.998),216Y(0.926),218C(0.903),220A(0.678),221V(0.923)
Emu0200760.1	0.0019285	0.0140944	8.34994	-10820.8	-10816.6	10	279F(0.779),286H(0.724),649Q(0.521),837C(0.659),864N(0.708),906G(0.655),988H(0.747),990G(0.923),1084D(0.928),1113Q(0.761)
Emu0164490.1	2.68438e-05	0.000351152	16.3132	-1407.67	-1399.52	4	33D(0.507),135V(0.983),136K(0.980),138V(0.928)
Emu0199580.1	0.00889591	0.0487313	5.61653	-8965.12	-8962.31	11	54S(0.826),67Q(0.859),112E(0.568),113K(0.641),149K(0.613),253N(0.768),260E(0.524),296C(0.638),389F(0.943),390Q(0.563),525V(0.685)
Emu0218480.1	0.00344982	0.0226509	7.29891	-5100.37	-5096.72	12	160T(0.781),316E(0.990),317D(0.939),320E(0.989),321M(0.841),322N(0.792),323Q(0.971),328C(0.877),433S(0.829),440V(0.781),476A(0.903),477S(0.952)
Emu0111750.1	2.64766e-05	0.000348388	16.3393	-1357.05	-1348.88	20	4S(0.851),48Q(0.638),52P(0.861),53Q(0.764),54A(0.993),55G(0.968),56S(1.000),57G(0.980),58S(0.865),59R(0.979),60Q(0.731),61R(0.991),62Q(0.731),63G(0.985),64S(0.952),65S(0.842),66S(0.883),150M(0.983),158D(0.828),162P(0.851)
Emu0116050.1	4.77887e-06	7.61851e-05	19.5978	-14089	-14079.2	9	3H(0.887),5N(0.957),7V(0.864),11E(0.864),12A(0.858),19T(0.842),21F(0.932),809D(0.662),1148L(0.517)
Emu0157600.1	6.73142e-07	1.28527e-05	23.3559	-6553.72	-6542.04	14	102L(0.718),103H(0.601),104R(0.874),199A(0.604),209H(0.731),436A(0.723),445G(0.882),450W(0.891),453F(0.974),455F(0.975),456L(0.872),457L(0.553),458Q(0.906),484P(0.582)
Emu0015690.1	0.000795522	0.00673784	9.97008	-2779.3	-2774.31	5	26S(0.569),66K(0.952),67S(0.972),72K(0.822),83A(0.647)
Emu0157010.1	0.000100389	0.0011401	13.8238	-2895.68	-2888.77	12	199L(0.938),201V(0.659),206T(0.671),211Q(0.987),212P(0.922),213F(0.917),216S(0.983),219C(0.981),221A(0.572),228L(0.957),230W(0.920),232S(0.970)
Emu0157000.1	0	0	271.647	-12800.8	-12664.9	232	2A(0.996),3D(0.680),5F(0.942),6S(0.988),9L(0.991),12P(0.945),13V(0.787),14S(0.947),15P(0.995),16F(0.959),18A(0.991),19D(0.947),20S(0.973),23P(0.988),25C(0.985),26F(0.988),27C(0.998),30T(0.961),31K(0.840),32E(0.996),33D(0.996),34P(0.996),36G(0.905),39S(0.535),43Y(0.991),44T(0.646),45A(0.506),46R(0.976),47G(0.703),48S(0.994),50K(0.722),51R(0.997),53L(0.996),55R(0.922),56L(0.972),57D(0.607),59A(0.81…
Emu0156440.1	0.00334651	0.0221602	7.35356	-3755.61	-3751.93	10	3V(0.738),7R(0.925),8R(0.787),9G(0.587),13L(0.766),183K(0.681),242K(0.695),262S(0.598),279V(0.889),387S(0.501)
Emu0155560.1	8.36965e-06	0.000125899	18.5284	-5906.79	-5897.53	11	272D(0.509),274T(0.829),276E(0.720),314G(0.915),316A(0.818),323K(0.987),337D(0.937),384S(0.964),412T(0.664),437V(0.523),449G(0.700)
Emu0195460.1	1.28286e-10	5.08909e-09	39.98	-23749.2	-23729.2	53	2D(0.518),5E(0.700),10S(0.805),549I(0.585),728H(0.762),1016S(0.506),1030N(0.649),1117T(0.540),1808S(0.539),1857Q(0.656),1902T(0.540),2129E(0.963),2130M(0.972),2134N(0.898),2135N(0.920),2136V(0.680),2138D(0.650),2139L(0.747),2142P(0.742),2143S(0.775),2145P(0.811),2146K(0.895),2147A(0.929),2149T(0.752),2150I(0.791),2155N(0.562),2156W(0.647),2157K(0.668),2159A(0.879),2160R(0.596),2164G(0.845),2166Y(…
Emu0203890.1	2.59078e-10	9.64924e-09	38.6076	-9176.74	-9157.44	50	65K(0.628),69Q(0.861),70R(0.598),71T(0.632),100T(0.732),301C(0.644),325K(0.657),328K(0.623),367S(0.847),430S(0.649),473Q(0.926),563E(0.808),566S(0.906),571I(0.961),579S(0.858),581E(0.612),587I(0.591),601S(0.691),604L(0.676),606H(0.707),612G(0.607),613E(0.855),614S(0.841),615T(0.501),616H(0.628),617S(0.528),619T(0.646),623K(0.961),625S(0.930),626V(0.952),628I(0.707),632S(0.770),633P(0.820),634Q(0.…
Emu0205190.1	4.26376e-05	0.000529339	15.4376	-3822.38	-3814.66	65	11T(0.566),70E(0.573),74A(0.651),204V(0.693),256K(0.922),294A(0.551),296A(0.964),297L(0.926),298V(0.970),301S(0.975),303L(0.737),304L(0.700),306K(0.839),307L(0.558),309N(0.806),310S(0.968),312L(0.667),313Y(0.973),316I(0.857),317Y(0.937),318V(0.576),319V(0.554),320Q(0.625),322F(0.525),323F(0.546),324H(0.955),325W(0.931),327F(0.763),328M(0.671),330Y(0.958),333V(0.772),336C(0.959),337L(0.954),340Y(0…
Emu0205420.1	8.27645e-08	1.92343e-06	27.3989	-5497.93	-5484.23	19	14C(0.614),142K(0.952),145N(0.728),146S(0.782),147A(0.950),148S(0.904),152V(0.972),153E(0.729),154A(0.786),156T(0.712),159V(0.888),163R(0.822),166S(0.819),170R(0.590),280S(0.802),396D(0.925),398D(0.678),402D(0.513),403D(0.913)
Emu0196240.1	7.23906e-10	2.44039e-08	36.6034	-12409.7	-12391.4	21	35F(0.522),82K(0.869),118T(0.906),154R(0.506),164R(0.560),176T(0.905),218G(0.840),222D(0.933),226W(0.760),239P(0.814),287L(0.738),337L(0.882),339P(0.709),374L(0.581),388T(0.696),422K(0.502),440D(0.535),937T(0.680),938V(0.861),940K(0.705),941E(0.638)
Emu0154280.1	0.00123081	0.00968408	9.16891	-3352.71	-3348.13	5	2K(0.803),4V(0.723),13I(0.973),24D(0.619),226T(0.967)
Emu0154360.1	0.00215454	0.0153904	8.14875	-4074.16	-4070.09	9	10V(0.711),15G(0.685),26T(0.699),44S(0.512),46L(0.558),107V(0.944),179S(0.745),192E(0.714),242S(0.678)
Emu0194360.1	0.000252913	0.00252292	12.0941	-2576.54	-2570.5	6	3L(0.541),5L(0.880),6L(0.796),7S(0.986),8K(0.789),300H(0.928)
Emu0158370.1	1.63411e-05	0.000227734	17.2551	-5126.94	-5118.31	10	99G(0.948),102Y(0.989),103N(0.889),105S(0.988),108W(0.992),111S(0.959),113E(0.908),114G(0.531),190S(0.863),465P(0.907)
Emu0043490.1	0.00485248	0.0301434	6.68826	-4033.75	-4030.4	1	39T(0.943)
Emu0036440.1	0.00555034	0.0337171	6.44913	-10825.4	-10822.2	7	123T(0.946),128Q(0.600),463E(0.582),608K(0.557),609D(0.527),634A(0.844),666C(0.736)
Emu0043730.1	0.000521857	0.00474006	10.7484	-2795.81	-2790.43	18	3S(0.616),7L(0.853),13I(0.655),14R(0.814),15N(0.890),16S(0.967),29T(0.662),34T(0.660),70L(0.581),88A(0.517),121S(0.902),151C(0.952),152P(0.951),153G(0.915),159E(0.983),160D(0.985),161R(0.620),176A(0.720)
Emu0036750.1	0.000126499	0.00138855	13.3898	-7198	-7191.31	9	6L(0.579),7R(0.941),9A(0.915),11A(0.935),12T(0.891),13A(0.976),157K(0.622),162D(0.678),283E(0.583)
Emu0043580.1	3.6126e-09	1.06248e-07	33.4732	-4949.79	-4933.05	26	2A(0.841),3D(0.976),4K(0.972),5A(0.975),6Q(0.568),7I(0.975),8Q(0.983),9E(0.709),10A(0.905),12K(0.980),14Q(0.729),15G(0.984),17V(0.746),18V(0.942),20K(0.523),22K(0.925),23S(0.809),24E(0.989),27S(0.750),28K(0.887),254N(0.993),268E(0.983),276M(0.868),302R(0.556),486A(0.521),509A(0.667)
Emu0037010.1	0.00839421	0.0466369	5.71836	-16336.4	-16333.5	10	142V(0.576),147E(0.693),148A(0.695),238V(0.523),366M(0.699),705L(0.702),1414A(0.636),1420G(0.784),1433S(0.749),1455E(0.564)
Emu0036590.1	0	0	89.1842	-4991.84	-4947.25	127	47D(0.544),108Q(0.614),218E(0.761),219L(0.899),220I(0.928),221F(0.986),222K(0.519),223N(0.989),225K(0.981),226V(0.863),227I(0.632),228R(0.865),229N(0.671),231V(0.820),232E(0.757),234V(0.746),236V(0.890),238P(0.999),239T(0.998),240V(0.952),242Y(0.602),243M(0.666),244A(0.988),245G(0.997),246L(0.744),247R(0.856),248A(0.986),250K(0.505),252C(0.994),254D(0.545),255I(0.527),257F(0.885),258Q(0.983),259E…
Emu0037950.1	0.00735878	0.0421229	5.94997	-4708.39	-4705.42	8	117M(0.792),143A(0.720),223E(0.863),226R(0.535),250H(0.712),367R(0.780),370S(0.510),392A(0.524)
Emu0038400.1	1.45553e-06	2.58091e-05	21.8743	-14493	-14482.1	24	29A(0.801),50V(0.617),51S(0.798),146K(0.675),166K(0.610),176A(0.572),281E(0.523),307Q(0.820),357P(0.511),536P(0.671),671P(0.880),673T(0.781),739Q(0.705),745I(0.653),771F(0.920),772V(0.900),775S(0.603),776E(0.793),777S(0.531),778A(0.645),779S(0.987),796T(0.589),864A(0.938),964M(0.609)
Emu0040940.1	0.00288116	0.019596	7.62317	-2432.52	-2428.7	5	10Q(0.690),27G(0.923),49L(0.669),193T(0.862),194N(0.899)
Emu0042150.1	0.000361302	0.00342775	11.4302	-1097.6	-1091.88	20	27L(0.685),33N(0.714),51G(0.557),91Q(0.992),92L(0.894),93Q(0.527),94A(0.714),95C(0.811),96T(0.993),97R(0.847),98N(0.978),99Y(0.986),100N(0.962),101N(0.997),103I(0.945),104M(0.579),106K(0.547),107S(0.977),108R(0.998),109P(0.952)
Emu0143450.1	5.6914e-10	1.94948e-08	37.0723	-1954.2	-1935.66	27	188V(0.789),190N(0.999),193G(0.998),194K(0.994),195L(0.977),197L(0.996),198C(0.710),199E(0.994),200E(0.903),201S(0.740),202P(0.644),203A(0.975),204E(0.994),205Q(0.519),206R(0.853),207P(0.999),208N(1.000),209T(0.884),210G(0.676),211M(0.978),213N(0.994),214I(0.985),215G(0.998),216R(0.991),217M(0.991),219S(0.974),221L(0.813)
Emu0142210.1	0.0053386	0.0327811	6.51827	-3560.06	-3556.8	9	54R(0.708),188D(0.628),192I(0.521),212Q(0.503),284C(0.502),405M(0.508),406E(0.991),408G(0.974),409S(0.899)
Emu0147020.1	0.00753658	0.0429349	5.9079	-1197.93	-1194.98	12	39S(0.981),40A(0.700),47Q(0.891),48I(0.905),53A(0.510),60G(0.582),64V(0.821),70G(0.955),75G(0.545),88A(0.960),101I(0.777),105Q(0.507)
Emu0146910.1	1.52904e-05	0.000215914	17.3814	-1179.43	-1170.74	43	2S(0.758),3S(0.989),4P(0.996),5P(0.977),6K(0.968),7E(0.989),8K(0.736),9V(0.910),10E(0.977),11T(0.897),12K(0.656),15H(0.540),16L(0.711),17P(0.986),18A(0.716),19V(0.983),20K(0.998),21A(0.996),22G(0.962),24M(0.961),25R(0.645),26I(0.964),27V(0.999),28Q(0.997),29K(0.971),30H(0.742),31Q(0.955),32S(0.900),33A(0.801),34A(0.991),37E(0.891),39P(0.837),40Q(0.716),42D(0.958),43D(0.607),44D(0.999),45E(0.959),…
Emu0145950.1	0.000111585	0.00124897	13.6252	-6150.89	-6144.07	8	2D(0.859),6P(0.946),7R(0.859),8S(0.949),206I(0.870),242S(0.655),621H(0.974),626P(0.698)
Emu0145710.1	0.00277348	0.0190153	7.69189	-2493.57	-2489.72	2	37P(0.954),39A(0.762)
Emu0142970.1	0.00177182	0.0131179	8.50401	-6982.11	-6977.86	5	285N(0.728),349A(0.533),372D(0.593),409A(0.901),583L(0.820)
Emu0209800.1	2.50761e-12	1.43539e-10	47.681	-5237.39	-5213.55	73	24T(0.535),32P(0.681),50G(0.901),123C(0.510),124P(0.598),133S(0.616),139S(0.738),144I(0.519),146A(0.540),155N(0.596),194T(0.710),197L(0.766),239S(0.969),247A(0.612),275A(0.790),324R(0.977),328P(0.927),332T(0.809),334L(0.971),337I(0.995),339A(0.781),340A(0.675),341Q(0.617),342A(0.970),346R(0.911),349P(0.789),351G(0.664),352P(0.657),353R(0.975),357S(0.648),359H(0.982),360A(0.833),362P(0.988),364S(0…
Emu0142870.1	4.8633e-11	2.06364e-09	41.8757	-15966.6	-15945.7	36	5E(0.965),132A(0.545),387T(0.933),395M(0.670),398E(0.791),412L(0.838),541A(0.697),580A(0.854),585G(0.583),974Q(0.835),977A(0.848),1087S(0.509),1203S(0.902),1204P(0.711),1276S(0.922),1403V(0.884),1404C(0.965),1407R(0.941),1409W(0.899),1411L(0.941),1412Q(0.893),1416R(0.789),1419R(0.688),1420S(0.964),1422T(0.868),1426Y(0.850),1428C(0.951),1431C(0.755),1433R(0.928),1435F(0.971),1436T(0.897),1437L(0.9…
Emu0133390.1	0.000182942	0.00189359	12.6988	-4495.03	-4488.68	7	31S(0.941),158D(0.991),160S(0.967),161V(0.755),162S(0.956),163E(0.964),184I(0.914)
Emu0137160.1	5.53971e-09	1.56971e-07	32.642	-1128.1	-1111.78	13	2C(0.996),4Y(0.997),6H(0.985),7H(0.724),8N(0.995),10S(0.515),11H(0.999),14V(0.988),15S(0.996),16Y(0.997),18I(0.992),20D(0.991),49S(0.630)
Emu0135020.1	0.00287787	0.0195893	7.62523	-9512.87	-9509.06	48	2S(0.535),6F(0.871),9C(0.754),18V(0.740),51V(0.758),64P(0.562),66L(0.524),96G(0.823),105S(0.778),107S(0.533),122G(0.706),125V(0.744),139R(0.731),161N(0.859),185H(0.755),211A(0.771),219V(0.721),244V(0.734),245Q(0.635),268A(0.758),289L(0.553),303S(0.764),322L(0.508),324N(0.740),353S(0.768),354T(0.829),377A(0.524),378D(0.578),384C(0.790),408P(0.751),414R(0.655),426C(0.540),457L(0.803),491Q(0.729),51…
Emu0134980.1	0.00120845	0.00953457	9.20246	-9303.12	-9298.52	7	545P(0.573),557P(0.722),683A(0.745),685T(0.541),727A(0.885),778N(0.758),814G(0.541)
Emu0140880.1	1.41794e-06	2.5195e-05	21.9245	-15107	-15096	24	8D(0.572),10I(0.578),14E(0.728),16D(0.826),212S(0.963),270E(0.676),287S(0.589),330K(0.958),372C(0.659),473S(0.593),608Y(0.526),609T(0.889),612S(0.699),613E(0.744),648D(0.800),730S(0.686),733L(0.812),765V(0.583),782S(0.620),783E(0.737),803T(0.539),917S(0.727),945T(0.545),1051S(0.604)
Emu0140270.1	0.00143344	0.0109892	8.89032	-7094.79	-7090.34	7	33L(0.914),35M(0.968),129S(0.916),240T(0.846),472S(0.728),618G(0.849),857Q(0.530)
Emu0138270.1	6.80105e-07	1.28903e-05	23.3361	-6416.01	-6404.35	21	166T(0.544),211K(0.886),252S(0.991),334A(0.624),335R(0.941),336E(0.992),338C(0.981),339A(0.989),387E(0.504),416L(0.718),455Q(0.591),493L(0.763),508N(0.748),510V(0.601),526T(0.833),594V(0.528),596N(0.838),597S(0.526),602K(0.725),605N(0.543),606K(0.587)
Emu0139050.1	0.00846188	0.0468949	5.70426	-4051.2	-4048.35	3	4L(0.871),5T(0.898),33A(0.700)
Emu0130220.1	4.16278e-13	2.7311e-11	51.2038	-3597.86	-3572.26	65	2N(0.949),4T(0.994),5S(0.994),7Q(0.994),8M(0.984),9R(0.997),10T(0.993),11L(0.743),13R(0.631),14V(0.976),16F(0.756),17V(0.994),19F(0.607),20Q(0.993),22P(0.968),23E(0.969),24S(0.990),25V(0.635),26G(0.992),27T(0.747),29T(0.525),30V(0.994),32V(0.995),34A(0.663),125A(0.910),175S(0.732),177S(0.673),178R(0.981),179S(0.994),180R(0.968),182R(0.982),183R(0.992),185R(0.736),186S(0.577),187R(0.796),188S(0.98…
Emu0125300.1	1.77701e-05	0.000245642	17.0958	-3085.93	-3077.38	45	11T(0.944),35P(0.880),38L(0.738),44V(0.516),45E(0.767),48E(0.971),49A(0.756),50E(0.698),51Q(0.775),57E(0.748),63T(0.851),84C(0.874),85V(0.713),87R(0.720),93T(0.589),96T(0.648),100Q(0.771),101L(0.674),102F(0.537),107E(0.944),110C(0.556),111V(0.590),113L(0.827),163D(0.503),185E(0.655),231H(0.954),242D(0.752),243E(0.928),244L(0.575),246D(0.993),247D(0.830),248T(0.801),249A(0.837),250R(0.772),251R(0.…
Emu0125310.1	4.50597e-08	1.08871e-06	28.5754	-1598.5	-1584.21	9	208H(0.521),209G(0.991),211V(0.845),212N(0.516),213A(0.855),214S(0.994),215G(0.994),216G(0.992),217R(0.978)
Emu0133710.1	0.00329463	0.0218794	7.38165	-4365.21	-4361.52	19	110L(0.527),133T(0.642),147G(0.561),203L(0.501),213E(0.800),215K(0.784),216H(0.728),217M(0.898),218Q(0.718),221S(0.959),224Y(0.906),227K(0.701),237T(0.619),244V(0.628),292A(0.757),328A(0.639),337T(0.595),339C(0.901),342R(0.529)
Emu0133790.1	0.000822687	0.006913	9.90827	-2871.01	-2866.06	30	2V(0.869),4M(0.847),5M(0.985),8V(0.646),9V(0.964),12V(0.983),14V(0.946),17V(0.950),21W(0.616),22L(0.699),23Y(0.790),96A(0.714),206Q(0.660),212T(0.838),237S(0.921),247P(0.587),289K(0.847),290R(0.976),291Q(0.984),293Q(0.543),294N(0.932),295L(0.776),296G(0.953),297H(0.955),299S(0.878),300S(0.982),301D(0.974),302T(0.536),305R(0.946),307E(0.970)
Emu0007540.1	0.000359455	0.00341814	11.4397	-2105.94	-2100.22	4	304W(0.709),305I(0.992),306F(0.635),308I(0.741)
Emu0008540.1	0	0	168.732	-4807.9	-4723.53	102	8L(0.802),53K(0.882),54V(0.997),56P(0.999),57L(0.614),58L(0.977),59L(0.614),60R(1.000),62S(1.000),63A(0.976),64A(0.960),65T(0.990),66S(0.999),67S(0.912),69I(1.000),70Q(0.924),71R(0.998),73A(0.999),76A(1.000),77C(1.000),78R(1.000),79S(0.996),80F(0.887),81A(0.999),99S(0.664),187T(0.877),406S(0.760),407H(0.881),408D(0.999),409D(0.783),410A(0.903),411Q(0.998),412S(1.000),413R(1.000),414Q(0.813),415L(…
Emu0009570.1	0.0027317	0.018759	7.71928	-6616.78	-6612.92	8	33L(0.577),339S(0.855),410N(0.881),464A(0.593),525S(0.868),526P(0.622),531S(0.925),553S(0.593)
Emu0009680.1	0.000647822	0.00562655	10.3487	-6051.59	-6046.42	9	100Q(0.647),102K(0.721),135T(0.731),203S(0.936),204K(0.688),206E(0.543),303P(0.676),383R(0.904),502L(0.815)
Emu0011640.1	2.07888e-09	6.37799e-08	34.5484	-1046.43	-1029.15	15	91S(0.978),92C(0.999),93A(0.649),94V(0.986),95R(0.990),96W(0.987),99C(0.694),100I(0.830),101A(0.987),102S(0.937),103V(0.986),104F(0.993),105G(0.997),106L(0.999),107A(0.742)
Emu0100530.1	0.000181779	0.00188612	12.7108	-1099.27	-1092.92	14	2A(0.934),3D(0.988),4R(0.961),5P(0.929),27G(0.618),40R(0.668),81K(0.886),82H(0.903),83D(0.875),84R(0.927),85W(0.667),86R(0.977),87K(0.990),88Y(0.925)
Emu0100010.1	2.87175e-07	5.93055e-06	24.9965	-10195.8	-10183.3	19	614N(0.968),853Q(0.960),854Q(0.988),855K(0.870),856D(0.574),857N(0.995),858L(0.925),859Q(0.992),860G(0.976),890T(0.512),940W(0.952),941V(0.733),945Y(0.994),955G(0.507),1166C(0.552),1167S(0.961),1168N(0.820),1169E(0.924),1170K(0.877)
Emu0099860.1	1.08768e-05	0.000159122	18.0293	-14150.5	-14141.5	11	141T(0.647),468R(0.564),522R(0.526),691C(0.688),692A(0.610),755V(0.827),810E(0.848),874K(0.883),875S(0.748),876S(0.869),910L(0.796)
Emu0103250.1	6.78664e-07	1.28903e-05	23.3402	-2524.31	-2512.64	20	1L(0.652),4S(0.742),8L(0.976),9K(0.972),15S(0.970),17Y(0.914),22D(0.969),23E(0.861),25F(0.990),28Q(0.882),31L(0.845),33L(0.794),34S(0.695),35K(0.808),36A(0.954),38L(0.879),39G(0.958),40K(0.972),43V(0.813),44R(0.980)
Emu0103570.1	4.33475e-05	0.000536591	15.4064	-4456.69	-4448.99	22	187T(0.758),300S(0.807),366M(0.830),367F(0.941),368P(0.920),369A(0.785),370V(0.812),371K(0.928),373R(0.951),381D(0.903),382D(0.911),384G(0.952),386G(0.824),388G(0.787),392S(0.779),396A(0.871),397F(0.848),400K(0.801),404A(0.867),406K(0.855),407S(0.707),411D(0.962)
Emu0107110.1	2.58759e-05	0.000341106	16.3828	-4022.62	-4014.43	13	74T(0.611),475T(0.958),476M(0.934),478L(0.960),479K(0.909),480W(0.932),481A(0.970),483P(0.967),486K(0.994),487Q(0.926),489K(0.997),490L(0.585),493K(0.619)
Emu0107120.1	0.00142459	0.0109364	8.90162	-4426.02	-4421.57	22	16S(0.768),18Y(0.588),19L(0.501),21E(0.915),22L(0.813),23L(0.522),27K(0.805),29D(0.612),156R(0.584),215A(0.735),218G(0.679),219S(0.669),237S(0.611),274G(0.910),286V(0.876),322T(0.561),326I(0.756),329K(0.595),333N(0.628),340S(0.931),356S(0.601),369V(0.986)
Emu0105100.1	1.21301e-07	2.75154e-06	26.6599	-3070.53	-3057.2	13	140T(0.609),278T(0.952),281A(0.961),282A(0.991),283S(0.968),285V(0.667),288R(0.556),289A(0.920),290K(0.994),293R(0.922),295V(0.703),296M(0.991),297Q(0.992)
Emu0190290.1	5.61403e-07	1.09803e-05	23.7052	-3418.47	-3406.62	30	32V(0.646),47L(0.622),69T(0.927),91T(0.963),94T(0.968),105S(0.934),134F(0.728),151T(0.550),195T(0.816),199F(0.590),252T(0.848),254G(0.984),255E(0.934),257Y(0.984),258C(0.813),259G(0.968),261F(0.682),263E(0.982),264S(0.982),265E(0.986),267E(0.994),268S(0.852),269Q(0.508),270A(0.938),271V(0.774),272A(0.556),275L(0.689),276R(0.943),278H(0.797),279K(0.968)
Emu0188870.1	0.00319563	0.0213937	7.43654	-25074.4	-25070.7	17	31S(0.815),35R(0.784),37K(0.927),38L(0.856),39G(0.882),42Y(0.802),43E(0.906),44A(0.866),47V(0.559),240P(0.666),725Q(0.941),1470A(0.733),2517Y(0.868),2524F(0.878),2526T(0.519),2887S(0.556),3001L(0.628)
Emu0034730.1	0.00544941	0.0332937	6.48174	-4450.48	-4447.24	5	18P(0.898),261E(0.995),262E(0.967),280V(0.670),297S(0.745)
Emu0034520.1	7.0002e-07	1.31508e-05	23.2806	-5252.55	-5240.91	37	179V(0.590),192Q(0.992),406L(0.883),410L(0.950),413T(0.908),418R(0.840),419Q(0.958),423L(0.894),424Q(0.944),425Q(0.962),427A(0.958),429F(0.892),430L(0.883),436L(0.897),437Q(0.799),438Q(0.964),447N(0.715),451N(0.796),456A(0.916),458M(0.996),459T(0.887),463N(0.901),467S(0.781),470S(0.974),471S(0.822),472A(0.904),474Q(0.810),479A(0.995),481H(0.993),482Q(0.995),483S(0.988),485A(0.995),486S(0.991),488…
Emu0034250.1	3.61809e-06	5.92298e-05	20.1298	-1174.32	-1164.26	6	75I(0.701),76R(0.552),77A(0.993),79Y(0.999),80K(0.993),82C(0.952)
Emu0034210.1	0.00160996	0.0121624	8.67846	-7870.07	-7865.73	15	87K(0.807),95Q(0.889),255E(0.567),301A(0.750),422E(0.579),433S(0.879),505G(0.809),506E(0.922),528A(0.683),540K(0.565),620P(0.614),623Q(0.559),636S(0.651),664E(0.637),667K(0.711)
Emu0024900.1	6.66134e-16	6.68407e-14	63.9267	-6692.53	-6660.57	24	528G(0.952),603P(0.801),812V(0.985),813D(0.993),815F(0.960),818D(0.992),819K(0.976),820M(0.529),823E(0.994),824V(0.991),826S(0.994),827F(0.995),828F(0.996),830S(0.989),831H(0.939),832P(0.976),834P(0.964),835A(0.969),836A(0.993),837E(0.971),838R(0.994),839T(0.853),840V(0.981),841Q(0.984)
Emu0024980.1	5.33467e-07	1.05079e-05	23.8034	-6386.56	-6374.66	17	117G(0.912),118L(0.649),120G(0.941),121E(0.952),122L(0.644),123G(0.919),124K(0.684),130A(0.872),131R(0.772),133K(0.974),134R(0.777),137V(0.894),139L(0.950),143V(0.521),146R(0.781),245Q(0.856),253A(0.822)
Emu0025070.1	0.0017876	0.0132118	8.48788	-4077.67	-4073.43	1	11G(0.592)
Emu0025370.1	0.00322419	0.0215342	7.42053	-9024.79	-9021.08	16	33T(0.640),44P(0.779),45H(0.940),46T(0.875),47H(0.882),48D(0.938),49D(0.816),52W(0.757),55T(0.682),380T(0.875),381C(0.853),382N(0.831),482V(0.591),626S(0.658),774S(0.659),802N(0.965)
Emu0025900.1	0.000455755	0.00422055	10.9992	-2679.87	-2674.37	7	25S(0.823),39M(0.917),41R(0.863),66G(0.720),68Q(0.829),71I(0.898),102T(0.752)
Emu0026000.1	0.00177161	0.0131179	8.50422	-6538.44	-6534.19	9	48I(0.729),51L(0.929),53H(0.795),54K(0.881),56Q(0.803),57S(0.891),246D(0.636),423N(0.954),446E(0.829)
Emu0026200.1	0.000226053	0.00227897	12.3035	-7092.37	-7086.21	8	86Q(0.724),167S(0.729),168E(0.783),171T(0.859),177G(0.560),262I(0.904),272R(0.927),277H(0.531)
Emu0030280.1	3.64621e-05	0.000458681	15.7334	-8297.86	-8290	48	38E(0.622),39A(0.693),46A(0.629),129P(0.777),130K(0.906),223P(0.875),231T(0.670),244C(0.814),281A(0.685),285H(0.518),313D(0.847),327D(0.753),328E(0.914),331S(0.745),336S(0.924),337E(0.938),338V(0.656),339C(0.801),341N(0.896),343G(0.603),345K(0.843),349K(0.760),353D(0.888),354M(0.528),355R(0.881),356W(0.904),360D(0.536),361S(0.908),362T(0.533),363V(0.875),365F(0.864),366L(0.936),369L(0.900),371S(0…
Emu0030150.1	1.19074e-05	0.000171842	17.8569	-5340.98	-5332.05	13	123P(0.557),346M(0.768),455E(0.642),456D(0.951),457E(0.842),459R(0.657),460R(0.798),462Y(0.931),467K(0.925),469E(0.682),475N(0.994),477S(0.605),478K(0.807)
Emu0030090.1	0	0	76.7236	-11718.1	-11679.7	54	14A(0.577),18P(0.511),347S(0.980),348S(0.844),349A(0.978),350R(0.746),353Q(0.745),354D(0.984),355L(0.755),356K(0.986),357R(0.982),362E(0.976),365T(0.845),366L(0.932),367I(0.939),369F(0.702),370F(0.701),371C(0.954),372E(0.915),376T(0.980),377F(0.663),378K(0.960),379L(0.516),382C(0.988),384R(0.642),385I(0.959),386F(0.506),387Q(0.989),388D(0.980),389F(0.942),390C(0.972),391I(0.597),392K(0.991),394K(…
Emu0029940.1	5.72827e-09	1.61776e-07	32.577	-2327.26	-2310.98	27	208Y(0.988),209V(0.993),210I(0.681),211F(0.998),212H(0.981),214V(0.528),215M(0.908),216Y(0.988),217T(0.535),219T(0.715),220Y(0.997),222F(0.998),224M(0.964),225N(0.630),226C(0.998),227W(0.937),229F(0.636),230S(0.999),231T(0.684),233F(0.996),235I(0.515),236Q(0.847),237S(0.790),238Q(0.987),239T(0.987),240F(0.691),242Q(0.692)
Emu0029740.1	1.02182e-09	3.39108e-08	35.9316	-2879.62	-2861.65	8	2E(0.542),4K(0.996),5G(0.799),6P(0.988),7S(0.981),9Y(0.996),10E(0.542),164K(0.505)
Emu0029720.1	2.11218e-08	5.32983e-07	30.0436	-2221.35	-2206.33	25	39N(0.605),84S(0.992),127E(0.919),128I(0.746),129P(0.827),130D(0.998),131I(0.844),132I(0.902),133N(0.855),135K(0.999),136H(0.599),137L(0.993),138K(0.987),140F(0.973),141R(0.639),142E(0.989),143W(0.683),144T(0.909),145G(0.913),146D(0.642),147L(0.995),148K(0.977),166K(0.847),170E(0.645),195L(0.595)
Emu0029310.1	5.10838e-06	8.11348e-05	19.4705	-14116.5	-14106.8	37	39S(0.815),46D(0.839),85A(0.676),187W(0.900),232K(0.706),265K(0.631),300V(0.766),315L(0.692),316T(0.808),354Q(0.683),358L(0.944),359T(0.872),391T(0.820),418L(0.648),565N(0.899),567S(0.886),583P(0.871),617P(0.901),667T(0.773),728K(0.690),730R(0.842),731S(0.686),750T(0.601),920Q(0.829),980T(0.775),1020I(0.756),1024N(0.658),1026L(0.677),1031N(0.743),1052G(0.794),1072R(0.685),1081I(0.788),1102S(0.873…
Emu0029220.1	7.84638e-11	3.21739e-09	40.9406	-1751.33	-1730.86	9	235A(0.905),236E(0.951),237A(0.736),238R(0.918),239K(0.976),240G(0.997),241E(0.996),242K(0.772),243R(0.999)
Emu0029070.1	1.38589e-12	8.26592e-11	48.8438	-3587.36	-3562.94	19	13R(0.520),24G(0.876),29R(0.548),30P(0.676),38Q(0.987),39Q(0.848),40R(0.832),42P(0.962),44L(0.969),45G(0.947),46N(0.786),47C(0.792),48Q(0.937),49A(0.967),53S(0.941),55L(0.875),56P(0.525),59S(0.982),158M(0.979)
Emu0028900.1	0	0	98.717	-1745.85	-1696.49	14	4L(0.730),48H(0.658),83T(0.676),214A(0.732),273V(0.997),274G(0.995),275S(0.803),276A(0.964),277S(0.998),278P(0.997),279S(0.995),280S(0.997),281K(1.000),282A(0.975)
Emu0028710.1	1.50597e-09	4.82874e-08	35.1761	-5608.66	-5591.07	26	7R(0.909),9K(0.615),10K(0.816),12E(0.807),13Q(0.978),14L(0.951),16Q(0.708),17S(0.944),18F(0.987),25S(0.841),28K(0.915),29P(0.983),32W(0.847),33P(0.960),34C(0.938),35Q(0.971),37S(0.925),42L(0.891),44P(0.677),45R(0.663),47S(0.814),49A(0.983),50I(0.504),56C(0.986),306T(0.525),475Q(0.563)
Emu0028370.1	2.67685e-08	6.69526e-07	29.5843	-2595.29	-2580.5	7	3H(0.811),5R(0.998),6L(0.929),8A(0.982),9R(0.994),10L(0.977),11L(0.975)
Emu0027920.1	0.00854958	0.0473502	5.68617	-11682.6	-11679.7	9	530S(0.849),606N(0.767),985G(0.800),1097R(0.696),1100L(0.879),1105R(0.855),1111R(0.897),1112I(0.824),1113L(0.624)
Emu0027890.1	0.000419662	0.00392467	11.1522	-3076.05	-3070.48	6	1M(0.661),4Y(0.982),5D(0.924),6Y(0.871),7P(0.855),12M(0.932)
Emu0027480.1	5.01051e-06	7.97289e-05	19.5074	-1829.53	-1819.78	6	53L(0.668),172L(0.961),176P(0.951),177V(0.984),178P(0.931),179L(0.927)
Emu0026630.1	1.0348e-05	0.000151907	18.1242	-6397.19	-6388.13	20	52Q(0.790),100A(0.896),264S(0.513),313Y(0.697),337G(0.916),344T(0.965),346S(0.937),348E(0.987),350I(0.957),351R(0.542),353W(0.886),354H(0.739),356D(0.801),357K(0.765),358P(0.916),360L(0.868),362R(0.973),364T(0.560),370M(0.987),373G(0.852)
Emu0026290.1	0	0	96.1586	-10780.2	-10732.1	74	3R(0.993),4M(0.840),5I(0.998),7G(0.997),8E(0.876),9E(0.987),12N(0.993),13S(0.963),14D(0.967),16D(0.976),21P(0.987),24S(0.929),26T(0.994),27E(0.999),28S(0.998),30V(0.855),32T(0.561),35T(0.970),302G(0.704),356L(0.952),357T(0.813),358S(0.978),359S(0.987),462T(0.989),463C(0.556),465V(0.993),467W(0.961),469K(0.998),470L(0.991),471N(0.998),472S(0.551),474S(0.979),476D(0.956),477V(0.561),837T(0.886),838…
Emu0033690.1	0.00566693	0.0343002	6.41221	-5358.22	-5355.01	9	332M(0.522),336K(0.536),353A(0.951),354E(0.968),355E(0.636),357R(0.898),424S(0.894),461A(0.829),577R(0.898)
Emu0033800.1	0.00541419	0.033126	6.49327	-2969.95	-2966.7	3	187A(0.873),238P(0.769),243L(0.551)
Emu0042280.1	0.00034932	0.00334008	11.4929	-13003.6	-12997.8	31	5E(0.884),84Q(0.891),88L(0.672),89M(0.852),92P(0.822),93N(0.877),96I(0.814),99Q(0.944),101P(0.851),102L(0.821),104E(0.927),106A(0.821),107V(0.657),108E(0.873),109E(0.702),110L(0.807),113L(0.788),115L(0.931),116L(0.798),121Q(0.860),263N(0.783),276I(0.581),331E(0.883),401R(0.659),420H(0.629),423G(0.550),682G(0.792),1032N(0.843),1068E(0.682),1206E(0.956),1208V(0.853)
Emu0033370.1	6.65133e-05	0.000785723	14.5984	-4990.14	-4982.84	14	207Q(0.898),208G(0.964),255S(0.714),283K(0.514),316S(0.776),319R(0.904),320S(0.804),321I(0.642),322S(0.503),336G(0.775),362E(0.828),364H(0.556),373D(0.891),378D(0.734)
Emu0030830.1	6.9722e-14	5.12637e-12	54.7138	-5200.97	-5173.61	61	1M(0.582),3E(0.760),4K(0.904),5S(0.501),6S(0.549),7E(0.968),8D(0.579),10G(0.961),13L(0.888),15V(0.636),17K(0.989),18E(0.979),19E(0.556),22E(0.718),23M(0.977),24E(0.957),25V(0.929),26T(0.985),28T(0.950),29T(0.974),30Q(0.872),31L(0.965),32E(0.786),33N(0.591),37N(0.645),38P(0.990),39A(0.971),40N(0.613),42D(0.976),43T(0.905),44S(0.987),45L(0.952),48H(0.820),49T(0.988),51P(0.723),52E(0.622),55D(0.714)…
Emu0220860.1	1.11743e-05	0.000162915	17.9779	-632.399	-623.41	14	51N(0.998),52Q(0.998),54V(0.997),55L(0.891),57D(0.704),58K(0.890),59I(0.683),62R(0.994),64E(0.995),65N(0.782),66T(0.973),70L(0.998),71R(0.837),72D(0.987)
Emu0216050.1	1.66626e-09	5.22482e-08	34.9792	-13615.1	-13597.6	41	211T(0.797),212E(0.696),214D(0.620),229K(0.903),273K(0.500),390V(0.926),454E(0.758),455E(0.801),456R(0.699),475E(0.792),479K(0.587),482T(0.664),485G(0.954),497K(0.518),510D(0.718),529L(0.682),570E(0.788),609T(0.827),627S(0.976),628T(0.620),644Q(0.698),823D(0.931),824D(0.953),826D(0.849),830D(0.829),831E(0.958),832A(0.844),833I(0.904),834E(0.979),836D(0.949),839D(0.953),841C(0.803),1018V(0.572),11…
Emu0087520.1	0.00594505	0.0357332	6.32718	-7069.78	-7066.62	7	11T(0.544),21M(0.732),55K(0.726),70R(0.641),277A(0.742),556L(0.551),683E(0.956)
Emu0086960.1	0	0	155.13	-9070.7	-8993.13	117	136L(0.984),137Q(0.981),138G(0.858),139S(0.984),140L(0.990),141R(0.984),142R(0.547),143K(0.993),145E(0.529),148A(0.976),149P(0.971),150G(0.992),152K(0.977),153Q(0.966),154N(0.989),155G(0.975),156L(0.638),157S(0.964),158C(0.989),162G(0.994),163S(0.988),166K(0.526),167R(0.993),168V(0.730),169R(0.580),173G(0.871),174H(0.984),175G(0.984),176P(0.986),178N(0.997),179H(0.985),180S(0.776),181L(0.739),183…
Emu0086910.1	4.96692e-12	2.5831e-10	46.3415	-2790.76	-2767.59	38	235G(0.924),240E(0.998),242T(0.985),243S(0.980),245S(0.990),246G(0.914),248S(0.892),249K(0.747),252G(0.989),253P(0.804),254A(0.648),258V(0.985),260C(0.971),263E(0.606),264A(0.840),265A(0.997),266G(0.837),267P(0.500),268I(0.781),269E(0.732),270D(0.983),272A(0.987),275T(0.682),276L(0.988),277A(0.993),282F(0.713),283T(0.674),284D(0.992),289Q(0.977),290V(0.938),291T(0.994),294G(0.963),295Y(0.998),298…
Emu0085830.1	1.65965e-06	2.90064e-05	21.6225	-18096.4	-18085.6	31	131S(0.508),193F(0.513),260F(0.894),261H(0.891),263L(0.568),265P(0.572),267K(0.919),268V(0.907),270V(0.545),273D(0.505),274N(0.945),276N(0.898),277V(0.864),279L(0.890),280S(0.516),281M(0.964),283S(0.917),305L(0.521),321M(0.530),433N(0.507),510S(0.546),558A(0.507),561F(0.514),585C(0.530),707T(0.565),712S(0.513),805L(0.519),817C(0.517),852S(0.521),855S(0.548),1753A(0.539)
Emu0085690.1	8.89232e-05	0.00102352	14.0518	-2994.64	-2987.62	14	228N(0.760),336G(0.552),338T(0.767),339H(0.921),340I(0.551),341V(0.977),343P(0.846),344S(0.988),345R(0.960),349S(0.724),350R(0.956),353T(0.967),355L(0.506),356R(0.935)
Emu0085670.1	0.00416492	0.0264896	6.96115	-2843.5	-2840.02	4	320S(0.552),322Q(0.985),323S(0.737),324E(0.574)
Emu0085470.1	0.00756165	0.0430242	5.90205	-2602.98	-2600.03	4	134V(0.686),292G(0.543),294F(0.977),295R(0.911)
Emu0085100.1	0	0	150.788	-9573.16	-9497.77	78	149R(0.982),189F(0.619),191I(0.583),199S(0.612),230S(0.934),231Y(0.997),265L(0.628),270G(0.728),278T(0.978),433D(0.904),453E(0.609),598G(0.780),600A(0.928),601D(0.992),603N(0.994),604V(0.991),605K(0.989),607H(0.979),608L(0.902),609E(0.983),610V(0.991),611L(0.971),612E(0.991),613I(0.916),614C(0.957),615D(0.975),616N(0.872),618E(0.987),619A(0.993),621D(0.703),622S(0.980),623V(0.955),625I(0.951),626…
Emu0084920.1	6.71717e-09	1.86009e-07	32.2675	-9973.64	-9957.5	20	2P(0.977),3S(0.980),4K(0.866),5T(0.981),6Q(0.803),7E(0.704),12G(0.646),13Q(0.971),15E(0.997),16A(0.975),17P(0.996),18P(0.995),19T(0.887),20T(0.814),182T(0.791),546T(0.686),548S(0.807),908E(0.517),1009C(0.538),1020V(0.502)
Emu0084850.1	0.000359383	0.00341814	11.4401	-2558.59	-2552.87	18	30Q(0.787),46V(0.774),66P(0.812),88G(0.514),91P(0.565),133L(0.509),134T(0.906),143P(0.926),248E(0.583),250D(0.984),251S(0.877),252I(0.519),253F(0.933),254S(0.932),256F(0.592),258L(0.832),260S(0.556),261D(0.974)
Emu0084510.1	0.000377032	0.00356508	11.351	-8560.44	-8554.76	16	101V(0.658),126E(0.951),155R(0.562),165S(0.577),166Q(0.730),175D(0.823),608A(0.695),660G(0.502),663G(0.517),801K(0.931),803V(0.568),804D(0.583),807T(0.858),811S(0.822),815E(0.777),898E(0.865)
Emu0084260.1	0.00859548	0.0475184	5.67677	-5744.06	-5741.22	9	58I(0.501),234V(0.798),253P(0.703),255S(0.574),354T(0.752),430S(0.543),443M(0.536),444K(0.647),445P(0.728)
Emu0084220.1	6.96953e-06	0.000106148	18.8775	-4532.26	-4522.82	18	2E(0.750),3K(0.826),7T(0.883),8A(0.791),13K(0.624),19P(0.747),20S(0.668),21S(0.804),24K(0.985),26F(0.790),29T(0.937),30S(0.823),32A(0.912),150Q(0.507),161L(0.726),325A(0.509),336Q(0.610),374N(0.666)
Emu0084050.1	2.9539e-11	1.31905e-09	42.8508	-7343.05	-7321.63	32	2K(0.842),5E(0.985),9G(0.971),10Q(0.944),11V(0.840),12Y(0.873),14V(0.894),15R(0.901),16L(0.827),21E(0.575),22K(0.875),23C(0.946),25L(0.882),26K(0.910),30T(0.945),33C(0.859),35N(0.526),36N(0.768),38Y(0.926),110T(0.698),149L(0.907),171C(0.743),278M(0.696),287I(0.661),527E(0.907),626E(0.877),627K(0.989),629E(0.600),630I(0.701),632E(0.916),635Q(0.965),636K(0.708)
Emu0084010.1	5.55871e-06	8.69912e-05	19.3091	-3100.98	-3091.33	8	3V(0.778),5R(0.977),8S(0.507),9S(0.926),13S(0.981),18P(0.759),19P(0.979),20F(0.596)
Emu0083800.1	2.92602e-11	1.31347e-09	42.8693	-2008.04	-1986.61	14	2A(0.994),3S(0.775),239V(0.685),240P(0.996),241L(0.997),242I(0.647),245M(0.999),248R(0.957),249I(0.922),250M(0.998),254K(0.993),255A(0.640),256S(0.990),257P(0.974)
Emu0083670.1	5.14254e-05	0.000623908	15.0836	-4022.21	-4014.67	5	56K(0.946),352R(0.979),355L(0.567),358Q(0.981),413D(0.699)
Emu0083660.1	0.000139682	0.00151052	13.2039	-9687.04	-9680.44	12	39V(0.851),40C(0.503),41C(0.891),43G(0.771),44W(0.724),45R(0.853),46Q(0.821),50E(0.852),51C(0.907),317N(0.566),788G(0.780),841S(0.506)
Emu0083580.1	0.00203361	0.0147113	8.25356	-14139.4	-14135.3	7	96D(0.525),452T(0.594),495E(0.622),855Q(0.597),877D(0.541),882Q(0.638),1189V(0.521)
Emu0083420.1	0.00867003	0.0478001	5.66162	-4435.71	-4432.88	4	299T(0.658),300G(0.664),383G(0.579),386G(0.850)
Emu0083360.1	0.00114124	0.00909367	9.30726	-4212.27	-4207.61	7	2S(0.935),3A(0.930),7L(0.888),8T(0.956),210V(0.833),360N(0.826),403S(0.640)
Emu0083310.1	0.00503968	0.0311926	6.62082	-7006.77	-7003.45	7	31T(0.674),65S(0.666),196K(0.845),248E(0.875),307C(0.503),310Q(0.725),578G(0.621)
Emu0083240.1	6.39518e-09	1.77669e-07	32.3629	-3557.84	-3541.66	23	2S(0.888),3G(0.909),4P(0.819),7F(0.964),9M(0.960),10W(0.912),13L(0.889),14L(0.557),15L(0.930),16G(0.942),17T(0.595),19T(0.965),21V(0.533),23R(0.977),25Q(0.982),31V(0.956),33R(0.819),36M(0.624),37R(0.980),39D(0.868),213V(0.563),231S(0.755),321T(0.508)
Emu0082400.1	0.00896007	0.0489561	5.60394	-14773.4	-14770.5	4	576E(0.544),770P(0.582),876L(0.811),944N(0.508)
Emu0215860.1	1.38167e-13	9.82024e-12	53.3697	-1221.47	-1194.79	30	102T(0.613),103G(1.000),104T(0.998),106T(0.999),107Q(0.998),108V(0.958),109K(0.868),110K(0.989),111T(0.999),112L(0.999),113E(0.995),114T(1.000),115G(0.931),116H(0.998),118E(0.755),119S(1.000),120S(0.998),121L(0.995),122D(1.000),123P(0.866),124T(0.996),126G(0.998),127L(0.939),128N(1.000),129K(0.520),130A(0.506),132V(0.688),133M(0.994),134N(0.997),135E(0.997)
Emu0215740.1	3.24642e-07	6.63567e-06	24.7601	-4409.34	-4396.96	21	100G(0.526),117L(0.906),171A(0.554),192K(0.996),193N(0.583),194T(0.770),195A(0.989),198W(0.811),199Y(0.920),200L(0.656),201Q(0.992),203T(0.968),205K(0.901),388F(0.530),389Q(0.735),390P(0.806),392D(0.981),395K(0.994),397E(0.807),398G(0.956),399S(0.651)
Emu0081480.1	0.00348309	0.0227991	7.28167	-2413.74	-2410.1	4	158H(0.969),234D(0.530),238P(0.985),239P(0.907)
Emu0081510.1	0	0	135.536	-8075.25	-8007.49	71	10L(0.972),12C(0.998),13V(0.877),22G(0.741),47S(0.775),141Y(0.674),162T(0.998),164V(0.988),165T(0.675),170L(0.998),171A(0.984),172F(0.692),173S(0.680),174I(0.964),175T(0.991),179M(0.997),181R(0.837),182P(0.992),183S(0.978),186D(0.661),187S(0.995),188D(0.982),189G(0.947),190T(0.999),191I(0.613),192A(0.812),194E(0.999),196R(0.797),197V(0.700),352Q(0.997),353S(0.996),354V(0.996),355M(0.999),356S(0.9…
Emu0088370.1	0.000292201	0.00286458	11.825	-10349.7	-10343.8	24	31K(0.557),77H(0.824),82E(0.885),84C(0.895),92D(0.749),132R(0.668),491E(0.778),527E(0.722),685N(0.550),694T(0.593),825E(0.538),826Q(0.803),839A(0.739),861Q(0.710),867R(0.848),868Q(0.762),875S(0.836),876R(0.741),877S(0.918),878R(0.777),880K(0.917),883S(0.708),884T(0.738),887G(0.578)
Emu0169850.1	7.87548e-07	1.4539e-05	23.0541	-1172.14	-1160.61	22	123L(0.825),124G(0.589),125R(0.973),126P(0.990),127G(0.984),128F(0.645),129S(0.998),130I(0.734),133K(0.995),134K(0.986),135R(0.932),136K(0.543),137R(0.979),138G(0.858),139R(0.998),140I(0.815),142F(0.588),144F(0.991),145Q(0.986),146Q(0.998),147K(0.992),150G(0.947)
Emu0210750.1	3.94763e-06	6.42545e-05	19.9631	-3008.22	-2998.24	15	15V(0.906),114R(0.949),115A(0.947),117A(0.902),118Q(0.831),119R(0.949),120C(0.912),121P(0.922),122S(0.927),123P(0.839),125M(0.976),133G(0.976),134Q(0.939),135H(0.846),202A(0.593)
Emu0210680.1	3.0107e-12	1.68936e-10	47.3226	-3692.4	-3668.74	75	1M(0.999),2L(0.998),5Q(0.769),6D(0.821),7Q(0.724),8P(0.998),9L(0.998),10N(0.995),11S(0.922),13Y(0.985),14G(0.666),15G(0.999),17N(0.999),18N(0.998),19G(0.999),20S(0.979),21S(0.669),22S(0.910),23L(0.997),27K(0.608),28G(0.855),29D(0.989),30K(0.994),32G(0.998),33N(0.954),34F(1.000),35N(0.949),37K(0.991),38D(0.923),40D(0.772),41G(0.999),42F(0.741),46G(0.998),47G(0.997),48G(0.627),49D(0.998),51N(0.997)…
Emu0208570.1	0.000150352	0.00160082	13.066	-3723.67	-3717.13	17	17L(0.904),20T(0.744),30V(0.820),36S(0.652),39N(0.579),77I(0.781),160D(0.836),164T(0.886),192S(0.940),193Q(0.952),227P(0.854),228E(0.695),230T(0.562),232I(0.696),235I(0.914),236L(0.967),263S(0.563)
Emu0167050.1	0.00837187	0.0465777	5.72304	-857.142	-854.281	1	46A(0.924)
Emu0167320.1	0.00909462	0.0495959	5.57783	-2987.58	-2984.79	18	12L(0.565),24A(0.501),28V(0.843),39S(0.870),43S(0.933),46R(0.524),48H(0.784),49P(0.608),50R(0.781),65P(0.532),96N(0.933),126K(0.840),137Q(0.684),138M(0.605),146S(0.593),200T(0.524),206T(0.857),231S(0.546)
Emu0170800.1	0.00080093	0.0067635	9.95761	-5022.01	-5017.03	15	198R(0.926),448F(0.596),449P(0.947),450R(0.901),451N(0.798),452K(0.876),453R(0.555),456G(0.879),457L(0.623),461E(0.796),463C(0.936),464G(0.652),465F(0.595),466S(0.981),468E(0.874)
Emu0170450.1	0.00350107	0.0228817	7.27242	-2656.64	-2653	7	333K(0.961),334H(0.939),336K(0.708),337K(0.854),340T(0.944),342W(0.901),346L(0.717)
Emu0170390.1	1.14306e-05	0.000166084	17.9347	-10795	-10786.1	12	127E(0.586),363T(0.614),784F(0.515),785S(0.646),787S(0.946),788S(0.867),790E(0.923),791G(0.951),794Q(0.812),797S(0.799),799Q(0.714),800W(0.866)
Emu0211340.1	0.000624032	0.00547215	10.4178	-1263.22	-1258.01	8	7M(0.581),33N(0.617),42N(0.890),72N(0.870),73P(0.506),74Q(0.930),76T(0.815),77R(0.621)
Emu0211480.1	0.0087809	0.0482641	5.63934	-1990.67	-1987.85	3	251V(0.805),252L(0.875),254H(0.965)
Emu0166910.1	0.000293188	0.00287095	11.8187	-3058.58	-3052.67	20	9C(0.919),39V(0.642),51L(0.758),52H(0.756),53D(0.908),56A(0.671),58A(0.740),59A(0.917),64K(0.988),74E(0.830),75E(0.846),79R(0.965),114G(0.956),140S(0.570),144G(0.964),172H(0.971),177F(0.664),181F(0.735),198S(0.570),210T(0.640)
Emu0164950.1	0.000745517	0.00636488	10.0897	-6456.68	-6451.64	9	7V(0.747),11R(0.657),19P(0.838),60H(0.766),319R(0.546),349G(0.955),398P(0.513),440Q(0.594),484T(0.573)
Emu0165880.1	0.000987838	0.00807017	9.572	-1217.87	-1213.08	7	4A(0.587),61V(0.623),122Q(0.552),123F(0.594),126K(0.980),127H(0.955),128H(0.961)
Emu0165950.1	0.0080816	0.0453643	5.78503	-6808.09	-6805.19	6	212P(0.526),227I(0.727),255P(0.947),300K(0.521),312V(0.774),369S(0.504)
Emu0166210.1	4.33538e-07	8.74148e-06	24.2028	-2443.91	-2431.8	15	235T(0.745),254Y(0.882),256D(0.908),258Y(0.918),259D(0.510),263D(0.676),265Q(0.766),266G(0.566),267Y(0.987),269S(0.969),271N(0.951),272N(0.914),273R(0.956),276A(0.904),281Y(0.691)
Emu0166290.1	0.000133366	0.00144717	13.2907	-912.047	-905.401	15	72N(0.598),74E(0.988),75M(0.922),76F(0.942),77S(0.754),78E(0.976),79A(0.763),80V(0.994),81E(0.786),85V(0.961),86E(0.962),88F(0.942),89L(0.950),90K(0.723),92A(0.681)
Emu0020450.1	0.000253989	0.00252836	12.0861	-2161.3	-2155.26	6	1F(0.846),2N(0.648),3T(0.976),4L(0.574),18F(0.524),94A(0.904)
Emu0020480.1	0.00253593	0.0176707	7.85363	-2911.9	-2907.98	12	24G(0.665),52R(0.742),67R(0.518),68Q(0.738),89I(0.937),124Q(0.547),154R(0.562),181C(0.771),196K(0.728),207L(0.882),230K(0.722),232S(0.823)
Emu0023690.1	7.29764e-07	1.35899e-05	23.2006	-2877.86	-2866.26	6	110E(0.653),335V(0.980),336R(0.991),340V(0.997),341E(0.996),342G(0.986)
Emu0023680.1	7.55507e-14	5.50745e-12	54.5558	-1867.59	-1840.31	33	62I(0.543),134E(0.590),156P(0.575),160S(0.887),162K(1.000),164F(0.998),165L(0.607),166H(0.955),167R(0.924),168L(0.711),170L(0.988),171Q(0.999),173K(1.000),174Q(0.814),175S(0.991),176K(0.987),177Q(0.999),178A(0.708),180R(0.992),181R(0.552),182L(0.996),184E(0.651),186E(0.999),187V(0.574),188R(0.999),189S(0.580),190D(0.718),191E(0.837),192D(0.926),194Y(0.546),195Q(0.957),196E(0.830),197I(0.683)
Emu0021620.1	0.00153341	0.0116772	8.76728	-3971.69	-3967.31	5	55S(0.708),84S(0.575),254G(0.907),272Q(0.807),390A(0.717)
Emu0021430.1	2.63289e-13	1.78222e-11	52.1033	-5018.23	-4992.18	25	2A(0.983),3A(0.618),6N(0.992),7Y(0.970),8K(0.887),9T(0.792),12V(0.584),14C(0.983),15A(0.986),16L(0.736),17F(0.916),18T(0.630),21T(0.952),24L(0.971),25W(0.981),26N(0.904),29S(0.996),30S(0.984),32T(0.945),34L(0.939),38P(0.978),39R(0.992),40A(0.685),41A(0.995),76I(0.766)
Emu0021350.1	0.000186908	0.00192529	12.6587	-2474.88	-2468.55	7	3L(0.856),5V(0.974),6Y(0.604),15S(0.933),18S(0.942),174L(0.907),235Q(0.802)
Emu0021810.1	0.00624066	0.0371497	6.24118	-9280.11	-9276.99	5	3P(0.599),4E(0.693),7A(0.572),9N(0.855),10L(0.645)
Emu0015700.1	1.71337e-06	2.98231e-05	21.5614	-2238.51	-2227.73	17	41K(0.997),42N(0.908),43E(0.873),45W(0.898),49A(0.973),50A(0.920),53V(0.979),55T(0.882),57Q(0.896),58E(0.963),59E(0.950),60H(0.792),71S(0.957),82A(0.564),97A(0.506),145I(0.681),166K(0.923)
Emu0016500.1	0.00224731	0.0160128	8.07234	-3386.09	-3382.05	5	150L(0.779),151G(0.905),159Q(0.934),161T(0.607),186R(0.841)
Emu0022840.1	3.15422e-05	0.000405767	16.0077	-2568.84	-2560.84	5	318V(0.925),320K(0.897),322Y(0.947),323L(0.990),325H(0.994)
Emu0022270.1	0.00501193	0.0310434	6.63065	-2653.33	-2650.01	7	94N(0.587),97P(0.502),277R(0.721),280M(0.921),286I(0.588),308V(0.533),309S(0.921)
Emu0017440.1	1.9889e-06	3.42003e-05	21.2755	-12218.9	-12208.3	31	166E(0.563),176M(0.894),275Q(0.669),355K(0.942),359D(0.841),407P(0.513),411S(0.678),413T(0.850),414K(0.893),496E(0.730),518S(0.680),556E(0.829),579T(0.745),584L(0.505),834L(0.870),838G(0.939),841S(0.853),844T(0.845),845E(0.976),846E(0.962),847T(0.836),850P(0.920),852I(0.874),853K(0.868),854Q(0.837),858Q(0.960),859Q(0.691),904E(0.862),905E(0.603),906I(0.695),911R(0.787)
Emu0017560.1	0	0	124.226	-11579	-11516.9	67	108D(0.986),109E(0.982),110T(0.856),112R(0.770),115K(0.980),116N(0.975),125W(0.549),166P(0.707),264T(0.662),270G(0.542),347N(0.642),397C(0.538),409L(0.625),414S(0.864),415Q(0.947),477L(0.808),627S(0.960),628E(0.912),631I(0.977),632S(0.839),633D(0.750),673H(0.622),701G(0.759),714E(0.904),715D(0.981),717C(0.929),718G(0.850),719S(0.972),720P(0.897),723R(0.952),724A(0.874),725K(0.938),726S(0.919),727…
Emu0017630.1	9.19498e-12	4.5862e-10	45.1351	-5876.66	-5854.1	23	5A(0.993),7L(0.793),637S(0.996),638L(0.583),644A(0.607),645P(0.997),646E(0.995),647V(0.923),651P(0.595),653T(0.993),655S(0.995),657S(0.998),658S(0.995),660A(0.753),664L(0.983),665Q(0.627),667M(0.710),668P(0.996),669T(0.996),670I(0.871),672R(0.949),673L(0.826),676L(0.961)
Emu0017710.1	4.09903e-10	1.46279e-08	37.7124	-2934.29	-2915.43	16	217R(0.991),245N(0.993),246W(0.945),248P(0.678),250G(0.980),252E(0.980),255G(0.734),256K(0.979),257C(0.982),260V(0.706),261P(0.991),263S(0.990),264A(0.504),266W(0.934),267K(0.999),268C(0.950)
Emu0017750.1	0.00162	0.0122274	8.66714	-5584.83	-5580.5	9	5R(0.817),11K(0.781),19T(0.561),26H(0.666),33S(0.874),37N(0.917),83S(0.688),186T(0.771),320R(0.554)
Emu0017930.1	1.72085e-15	1.63079e-13	62.0046	-7023.53	-6992.53	33	398A(0.755),399S(0.883),400N(0.757),404S(0.826),487K(0.726),489L(0.655),624Q(0.862),628E(0.686),652P(0.767),657P(0.851),659R(0.963),660R(0.982),661N(0.960),662L(0.933),664A(0.991),665S(0.827),668P(0.947),669Q(0.978),671P(0.825),672Q(0.761),675A(0.636),676K(0.973),678R(0.528),681E(0.984),682E(0.907),683G(0.957),684M(0.983),687P(0.917),696S(0.932),697S(0.892),699M(0.984),703Q(0.996),704K(0.979)
Emu0018060.1	3.37477e-05	0.000429604	15.8798	-2062.64	-2054.7	4	44E(0.952),45K(0.970),48E(0.848),122S(0.967)
Emu0018590.1	0	0	83.4459	-10472.2	-10430.4	46	3M(0.991),5P(0.935),6S(0.971),9N(0.878),14K(0.988),15E(0.989),465S(0.684),468T(0.992),469F(0.736),470E(0.650),471L(0.982),472F(0.968),473S(0.988),474V(0.966),475M(0.972),476V(0.738),477H(0.948),479G(0.983),480S(0.992),481A(0.973),485Y(0.995),487C(0.557),489K(0.798),490S(0.965),491F(0.865),492S(0.996),493D(0.738),494G(0.695),495Q(0.982),496W(0.989),497Y(0.994),498S(0.911),499F(0.641),500N(0.995),5…
Emu0018660.1	2.05391e-14	1.59253e-12	57.1153	-1315.34	-1286.78	16	140S(0.905),141V(0.931),142S(1.000),143L(1.000),144F(0.805),145P(1.000),146V(0.982),148G(0.999),149R(0.995),150V(0.942),151K(0.976),152N(0.999),153Q(0.849),154H(0.998),155R(0.882),156L(1.000)
Emu0018740.1	0.000327417	0.00315898	11.6133	-5821.01	-5815.2	9	3S(0.894),5S(0.909),6N(0.884),7Q(0.881),223T(0.842),313T(0.890),763V(0.876),765L(0.704),766L(0.715)
Emu0019170.1	0.00349162	0.0228374	7.27728	-8084.34	-8080.7	5	51N(0.638),127N(0.552),530M(0.552),565D(0.793),705Q(0.535)
Emu0019330.1	3.8941e-05	0.000486278	15.609	-3745.47	-3737.67	47	45L(0.758),46K(0.612),47T(0.777),48T(0.990),49T(0.763),50T(0.995),51V(0.860),52A(0.799),53T(0.897),54S(0.662),55R(0.773),56S(0.985),57F(0.983),58Q(0.995),59E(0.772),60D(0.991),61R(0.775),62I(0.991),63W(0.786),64L(0.988),65N(0.928),66G(0.833),67K(0.938),68E(0.991),69E(0.595),70D(0.652),71I(0.857),72T(0.695),73H(0.996),74P(0.768),75R(0.983),76L(0.775),77Q(0.995),81R(0.679),82E(0.777),83I(0.814),84R…
Emu0019350.1	0.00722747	0.0416226	5.98172	-5571.99	-5569	4	43N(0.878),86S(0.543),112G(0.762),469A(0.555)
Emu0019370.1	1.15463e-13	8.27551e-12	53.7229	-3635.51	-3608.64	23	2E(0.997),3Y(0.998),5E(0.953),7L(0.996),8A(0.985),10F(0.967),11R(0.954),12Q(0.555),15L(0.978),17F(0.982),18D(0.978),19R(0.991),20G(0.893),21E(0.992),23E(0.900),24D(0.987),25G(0.586),27Q(0.986),28G(0.936),31T(0.971),32P(0.995),33P(0.980),34Q(0.928)
Emu0019390.1	0.000126404	0.00138855	13.3912	-1549.01	-1542.32	22	106S(0.580),107L(0.664),111E(0.959),112V(0.917),114T(0.931),115H(0.589),118P(0.813),119R(0.891),120G(0.784),122A(0.883),123A(0.912),125K(0.865),128P(0.992),129H(0.794),130V(0.726),132E(0.869),133S(0.628),134T(0.863),135T(0.956),137T(0.823),139T(0.993),143P(0.995)
Emu0019650.1	2.23821e-13	1.53949e-11	52.4222	-3140.4	-3114.19	25	331H(0.988),332S(0.899),333T(0.989),334H(0.998),337F(0.970),338G(0.862),339K(0.985),340Q(0.754),342W(0.990),343Q(0.983),344Q(0.998),346H(0.666),347D(0.999),348S(0.922),352W(0.976),354A(0.998),355N(0.998),356L(0.636),359T(0.765),360S(0.918),361L(0.987),363A(0.619),364L(0.981),365S(0.686),367S(0.630)
Emu0019690.1	2.93859e-06	4.89516e-05	20.5278	-3718.41	-3708.14	20	9S(0.704),280M(0.644),281G(0.933),282S(0.887),283I(0.566),284T(0.725),285R(0.885),289N(0.722),291I(0.626),296F(0.943),297K(0.985),298G(0.947),300E(0.854),301R(0.990),304N(0.994),307Y(0.951),308K(0.625),309D(0.947),311H(0.985),321H(0.872)
Emu0019920.1	5.19415e-09	1.48164e-07	32.7672	-3281.67	-3265.28	16	282G(0.550),379Q(0.842),381K(0.956),383T(0.961),384T(0.995),385A(0.992),388S(0.589),389M(0.987),390L(0.977),391Y(0.949),392C(0.787),395P(0.978),396S(0.991),397I(0.850),398E(0.954),399S(0.976)
Emu0019950.1	5.03248e-05	0.000614049	15.1245	-7643.78	-7636.22	19	64V(0.528),71A(0.574),100L(0.519),141S(0.628),247N(0.695),258G(0.874),279T(0.589),316A(0.823),355E(0.831),425D(0.643),483Q(0.524),548A(0.936),574K(0.731),639E(0.506),653F(0.638),656H(0.655),658D(0.773),664S(0.852),674R(0.523)
Emu0218590.1	0.000514113	0.0046747	10.776	-3311.27	-3305.88	7	226Y(0.928),230L(0.973),231I(0.969),406L(0.681),407W(0.942),409C(0.971),410E(0.990)
Emu0015960.1	0.00839891	0.0466369	5.71738	-1354.37	-1351.52	37	2A(0.735),3E(0.978),4L(0.904),5I(0.859),6S(0.649),7L(0.835),9R(0.927),10S(0.959),12K(0.956),13K(0.849),14A(0.972),17I(0.878),19K(0.596),20I(0.972),21W(0.946),22R(0.911),23G(0.925),25T(0.948),26A(0.744),68D(0.519),77F(0.733),87H(0.712),101E(0.621),102K(0.930),104S(0.953),105I(0.758),106Q(0.943),107Q(0.972),108C(0.750),109D(0.934),110D(0.565),111D(0.543),113I(0.748),114E(0.671),116Q(0.689),117C(0.9…
Emu0016040.1	0.00646033	0.038158	6.17994	-1951.83	-1948.74	8	2Q(0.515),4T(0.941),6F(0.832),7R(0.958),8S(0.653),105Q(0.931),140N(0.858),185L(0.577)
Emu0021090.1	1.28753e-12	7.84379e-11	48.9882	-4261.71	-4237.21	21	160K(0.607),233S(0.732),247T(0.929),253G(0.525),293T(0.962),295P(0.568),428V(0.942),429E(0.887),430F(0.990),432W(0.964),435E(0.949),437R(0.859),446P(0.955),447E(0.975),448E(0.990),449A(0.875),450P(0.977),451V(0.985),452D(0.992),454P(0.988),456V(0.563)
Emu0021000.1	0.00774781	0.0440247	5.85922	-8067.23	-8064.3	14	58K(0.699),86P(0.765),411R(0.783),518S(0.815),543S(0.755),606R(0.792),785Y(0.730),786D(0.762),788Y(0.742),790I(0.764),791V(0.781),792Y(0.759),793P(0.821),797S(0.526)
Emu0020950.1	0.000102339	0.00115304	13.7876	-6438.85	-6431.96	14	312H(0.774),428L(0.913),429K(0.718),430K(0.965),431T(0.915),432Q(0.833),435R(0.927),439V(0.940),441Q(0.847),444S(0.959),446K(0.769),448L(0.662),451K(0.984),572T(0.618)
Emu0020910.1	0.00436032	0.0274864	6.87916	-5142.04	-5138.6	7	31N(0.847),176N(0.853),414A(0.851),415V(0.943),418P(0.605),426G(0.639),447S(0.921)
Emu0020770.1	1.24345e-14	1.01004e-12	58.0975	-2664.86	-2635.81	71	2A(0.956),4S(0.976),5C(0.998),6Q(0.961),7I(0.774),8R(0.777),10D(0.989),11R(0.994),12G(0.996),14C(0.938),15F(0.816),16K(0.999),17T(0.996),20D(0.628),23H(0.805),24V(0.607),25G(0.997),26Q(0.942),27E(0.985),29P(0.662),31S(0.918),32R(0.770),34Q(0.867),35H(0.720),36G(0.922),37P(0.991),38V(0.958),39I(0.996),40T(0.695),41S(0.728),42P(0.979),43V(0.827),44V(0.753),45P(0.702),47A(0.994),49S(0.996),50V(0.886…
Emu0016710.1	1.60094e-13	1.11922e-11	53.0805	-3016.95	-2990.41	23	2E(1.000),3Q(0.984),4T(0.823),8T(0.809),9T(0.955),10K(0.607),11K(0.926),12N(0.996),13W(0.980),14V(0.830),15P(0.949),18K(0.982),20A(0.995),21V(0.651),22T(0.988),23V(0.770),24S(0.955),25Y(0.997),26F(0.996),29S(0.998),31S(0.995),32Y(0.987),196S(0.585)
Emu0023510.1	0.00710137	0.0409794	6.01277	-3260.22	-3257.21	8	10R(0.563),47S(0.921),67I(0.826),123C(0.930),151S(0.879),175V(0.831),190F(0.697),221K(0.858)
Emu0022130.1	0.00289949	0.0197011	7.61173	-3486.55	-3482.74	2	101S(0.662),183D(0.996)
Emu0091800.1	3.70562e-05	0.000465468	15.7028	-1064.55	-1056.7	7	138S(0.682),139T(0.723),140F(0.803),141H(0.995),142I(0.710),143R(0.818),144I(0.922)
Emu0046490.1	1.22261e-05	0.000176142	17.8067	-4110.91	-4102.01	10	44Q(0.627),167A(0.627),362K(0.709),375G(0.532),377K(0.628),379R(0.794),380Q(0.902),382L(0.893),383C(0.964),385R(0.995)
Emu0047480.1	0.0049509	0.03071	6.65248	-3958.67	-3955.34	4	10S(0.619),14V(0.854),192V(0.874),279E(0.978)
Emu0047680.1	0.00257477	0.0178684	7.82616	-12234.6	-12230.6	10	41G(0.746),130S(0.719),179G(0.605),180K(0.751),181H(0.819),310S(0.741),312S(0.718),928A(0.656),1113S(0.718),1202N(0.587)
Emu0048000.1	2.73074e-05	0.000356124	16.2808	-53291	-53282.9	11	932V(0.533),984T(0.611),1654D(0.566),1723I(0.580),3763S(0.656),3765W(0.532),3767C(0.589),3962S(0.558),4054N(0.524),4554T(0.540),5419Q(0.562)
Emu0052540.1	6.57155e-05	0.000778454	14.6212	-3406.18	-3398.87	21	32N(0.568),38G(0.962),219L(0.509),223S(0.536),256K(0.870),257T(0.971),259L(0.885),260K(0.996),262Y(0.970),263E(0.923),264L(0.958),268E(0.630),269E(0.838),273Y(0.831),277L(0.901),279R(0.831),281H(0.877),282V(0.528),284L(0.859),285T(0.895),286S(0.957)
Emu0045140.1	4.07301e-05	0.000506395	15.5241	-5756.78	-5749.02	5	549A(0.931),551I(0.980),553G(0.965),555I(0.981),556K(0.831)
Emu0044720.1	6.0997e-05	0.000731707	14.7616	-6398.99	-6391.61	12	742T(0.875),744K(0.858),745K(0.965),747T(0.834),749M(0.695),751S(0.876),752A(0.966),753Q(0.837),755G(0.955),756S(0.903),759L(0.914),760C(0.882)
Emu0044680.1	0.00329898	0.0218794	7.37928	-2644.2	-2640.51	4	57P(0.850),90A(0.900),91T(0.947),123S(0.938)
Emu0192040.1	0.00105203	0.00850372	9.45646	-7098.8	-7094.07	10	52S(0.860),82P(0.796),93E(0.909),336V(0.698),366G(0.644),658F(0.838),659L(0.632),669G(0.833),670P(0.888),676P(0.697)
Emu0048040.1	0.00196385	0.0143037	8.31694	-1994.28	-1990.13	12	2N(0.934),3Q(0.570),5S(0.931),6L(0.755),8K(0.914),11P(0.628),121S(0.565),177Y(0.766),184T(0.598),185E(0.986),186R(0.806),199G(0.591)
Emu0048080.1	0.001058	0.00852901	9.44609	-6671.07	-6666.35	9	14L(0.655),17P(0.596),21P(0.982),23C(0.581),190E(0.990),192R(0.968),196C(0.948),197A(0.527),755L(0.828)
Emu0048850.1	5.33063e-08	1.28432e-06	28.25	-4802.05	-4787.93	16	255T(0.897),294H(0.880),295S(0.583),298N(0.962),299I(0.835),300I(0.759),301H(0.803),303A(0.893),304A(0.879),305A(0.968),307W(0.962),392E(0.907),395Q(0.949),396L(0.972),397N(0.784),405A(0.653)
Emu0049460.1	4.45253e-11	1.91796e-09	42.0482	-5134.66	-5113.63	100	103V(0.603),139T(0.656),158N(0.816),320S(0.725),345V(0.998),347K(0.995),348Q(0.982),349D(0.574),350D(0.994),351Y(0.570),353V(0.894),355K(0.909),356P(0.993),357V(0.784),358K(0.996),360H(0.679),361L(0.953),362A(0.985),363K(0.763),364Y(0.572),365D(0.996),367Q(0.972),370K(0.731),372N(0.567),373V(0.557),374S(0.990),376A(0.970),378D(0.614),379T(0.716),380A(0.683),381L(0.693),382E(0.995),383T(0.965),384…
Emu0050770.1	0.000902802	0.00749027	9.73736	-2946.05	-2941.19	3	311S(0.520),319S(0.948),326G(0.742)
Emu0050970.1	4.44089e-16	4.61907e-14	64.7577	-2976.84	-2944.46	18	3S(0.998),8L(0.543),18Q(0.762),23A(0.982),24E(0.998),25I(0.807),27Q(0.936),28R(0.602),29R(0.987),30R(0.823),32K(0.990),33E(0.997),36R(0.992),37R(0.990),38Q(0.996),41V(0.972),42K(0.862),360S(0.516)
Emu0051120.1	0.00250898	0.0175116	7.87295	-6731.44	-6727.51	7	131A(0.810),303N(0.719),308S(0.762),370E(0.718),414S(0.961),519G(0.824),561K(0.786)
Emu0191810.1	1.80089e-05	0.00024854	17.0705	-2810.54	-2802.01	54	1A(0.824),5E(0.996),8L(0.923),9L(0.713),10V(0.991),11I(0.522),12V(0.559),13V(0.673),14D(0.677),15V(0.841),16N(0.994),18I(0.883),19W(0.807),21G(0.579),23Q(0.956),24A(0.996),25Q(0.996),29M(0.965),30V(0.988),31M(0.771),32G(0.815),34S(0.906),35H(0.863),36M(0.536),37A(0.837),38M(0.998),39A(0.612),40R(0.963),42N(0.999),43K(0.977),44L(0.997),45A(0.643),46V(0.544),47I(0.807),48A(0.998),49S(0.893),50H(0.9…
Emu0191780.1	0	0	148.176	-11804.6	-11730.5	424	1M(0.989),3D(0.745),4A(0.844),5E(0.962),6A(0.611),8D(0.728),10T(0.845),11L(0.780),15I(0.716),29R(0.702),30D(0.999),31T(0.836),38N(0.612),40R(0.656),41T(0.776),43A(0.655),45S(0.802),52M(0.676),68V(0.732),73G(0.618),84S(0.778),97I(0.869),122S(0.974),128V(0.564),137C(0.882),138V(0.692),139C(0.894),140I(0.624),147T(0.665),151L(0.562),162F(0.919),171N(0.510),173S(0.513),190A(0.789),191Q(0.754),192G(0.…
Emu0191510.1	8.51701e-11	3.44273e-09	40.7803	-3521.5	-3501.11	40	3S(0.993),6H(0.990),8R(0.973),9K(0.991),10K(0.999),12S(0.988),13M(0.912),14E(0.999),15S(0.682),16S(0.998),17R(0.974),18S(0.725),20R(0.961),22S(0.550),23K(0.870),25H(0.996),27S(0.998),29S(0.739),30R(0.975),31S(0.984),32R(0.993),33S(0.998),34R(0.965),35D(0.925),36R(0.532),38R(0.990),39D(0.999),40R(0.998),42Y(0.990),43R(0.988),44R(0.994),45S(0.895),46R(0.997),47S(0.967),49S(0.968),67T(0.671),78A(0.7…
Emu0191600.1	0.00416403	0.0264896	6.96153	-3146.75	-3143.27	5	20K(0.905),26S(0.922),125Q(0.871),126L(0.965),127P(0.955)
Emu0211800.1	0.00800854	0.0449966	5.801	-894.994	-892.094	3	2S(0.954),3S(0.928),4Q(0.637)
Emu0191470.1	0.000239456	0.00240556	12.196	-5202.14	-5196.04	7	38G(0.873),285K(0.968),289I(0.926),290T(0.932),291L(0.935),365M(0.700),395P(0.827)
Emu0053850.1	5.55112e-17	6.22967e-15	68.5951	-5257.18	-5222.88	123	26L(0.769),31T(0.854),67I(0.856),75C(0.506),76S(0.969),77P(0.980),80Q(0.975),81S(0.834),82C(0.636),86H(0.692),100S(0.642),105E(0.515),108V(0.591),164E(0.509),262Q(0.646),310R(0.577),317T(0.932),329A(0.642),330S(0.989),331T(0.851),333R(0.885),334S(0.765),335Q(0.936),337I(0.907),339C(0.952),340A(0.594),341P(0.998),344T(0.709),345K(0.592),347E(0.944),349S(0.660),352K(0.946),354S(0.510),356N(0.997),3…
Emu0053160.1	0.000885975	0.00737218	9.77194	-3917.93	-3913.04	4	55F(0.525),275G(0.975),276F(0.820),330S(0.914)
Emu0124950.1	0.000563488	0.0050521	10.6064	-7287.16	-7281.86	10	142V(0.634),170L(0.510),414S(0.597),432Q(0.930),438L(0.921),440L(0.613),441T(0.612),443Q(0.850),528E(0.727),546E(0.894)
Emu0193500.1	1.19467e-10	4.76138e-09	40.1192	-3833.73	-3813.67	25	1L(0.762),3Y(0.920),5G(0.912),6N(0.993),7V(0.988),8K(0.988),9R(0.566),11D(0.976),14K(0.982),15Q(0.877),16C(0.990),17C(0.962),18L(0.575),19V(0.615),20N(0.992),21S(0.993),24W(0.967),25V(0.804),26K(0.989),28I(0.976),29H(0.952),30S(0.967),454G(0.753),460G(0.535),472G(0.959)
Emu0051580.1	2.55819e-06	4.32055e-05	20.7932	-3461.17	-3450.77	20	62T(0.564),231T(0.558),253D(0.922),254D(0.686),256M(0.949),259R(0.773),260K(0.996),261R(0.872),264D(0.672),268E(0.593),269E(0.934),270E(0.956),272P(0.925),273A(0.993),274K(0.853),276S(0.970),277Q(0.932),278A(0.622),279P(0.993),280P(0.990)
Emu0187890.1	0.000311097	0.00302203	11.7084	-4052.98	-4047.13	9	7S(0.653),300E(0.974),303K(0.965),308M(0.984),309S(0.883),311V(0.907),314I(0.946),315N(0.972),316N(0.881)
Emu0187830.1	0.00413565	0.0263428	6.97377	-2121	-2117.51	6	227P(0.982),229P(0.810),232M(0.563),234P(0.964),235P(0.503),237R(0.797)
Emu0187000.1	0.000597434	0.00528787	10.4983	-5757.9	-5752.65	13	6G(0.523),12N(0.693),58K(0.524),97N(0.910),228E(0.945),229E(0.960),230V(0.958),232A(0.558),234S(0.884),235Y(0.914),344T(0.599),389S(0.636),445T(0.850)
Emu0174920.1	0.00578689	0.0348504	6.37502	-2965.56	-2962.37	9	11N(0.913),26A(0.641),189A(0.797),210I(0.522),248K(0.751),249L(0.935),250S(0.985),251E(0.729),252K(0.927)
Emu0176700.1	3.6211e-05	0.000456195	15.7465	-2233.96	-2226.09	18	98L(0.645),99F(0.598),102S(0.993),103P(0.987),104S(0.623),123V(0.506),143S(0.997),187V(0.580),209T(0.591),227V(0.995),228L(0.941),229E(0.911),230L(0.954),231V(0.969),233L(0.929),236V(0.564),237V(0.876),240V(0.977)
Emu0176600.1	0.000362982	0.00343986	11.4216	-3755.72	-3750.01	14	146T(0.869),153A(0.656),175I(0.525),178K(0.976),223A(0.871),283A(0.915),307V(0.713),321I(0.875),324E(0.680),325P(0.799),329M(0.725),331N(0.940),333L(0.527),334E(0.576)
Emu0176520.1	2.88888e-05	0.000376043	16.1741	-11592.2	-11584.1	34	39D(0.542),55S(0.799),96A(0.734),107R(0.575),231R(0.811),236Q(0.967),296R(0.576),307N(0.739),344K(0.777),350V(0.693),351V(0.610),352K(0.957),363L(0.828),365S(0.678),375E(0.804),430S(0.519),443V(0.624),480E(0.673),483K(0.688),568L(0.698),569F(0.942),640E(0.857),643E(0.656),647S(0.929),648V(0.663),650E(0.994),652E(0.872),653E(0.870),656E(0.790),666Q(0.810),668V(0.611),670S(0.507),672S(0.569),740Q(0…
Emu0177560.1	1.80473e-07	3.89686e-06	25.8926	-4342.37	-4329.42	11	2G(0.561),3E(0.970),6V(0.901),9D(0.864),12V(0.947),13I(0.505),14R(0.942),15S(0.933),16A(0.896),342S(0.896),397R(0.756)
Emu0177800.1	9.42677e-07	1.70703e-05	22.7085	-2437.49	-2426.14	12	165A(0.813),193A(0.591),194W(0.948),195M(0.972),197E(0.958),198K(0.945),200S(0.960),201V(0.748),203D(0.959),204T(0.979),205K(0.993),207P(0.849)
Emu0198410.1	1.94793e-11	9.21777e-10	43.6655	-2598.09	-2576.26	36	73W(0.998),74R(0.997),75F(0.992),76T(0.694),77F(0.998),78Y(0.634),79L(0.998),80Y(0.999),81I(0.544),82F(0.992),83T(0.996),84Y(0.994),85G(0.937),86V(0.772),87R(0.998),88F(0.998),89L(0.842),92T(0.942),94W(0.982),96W(0.921),97N(0.995),98T(0.990),100E(0.967),101C(0.998),102W(0.921),103Y(0.704),104N(0.999),105Y(0.997),106P(0.992),108Q(0.986),317P(0.665),318Y(0.604),319P(0.859),320D(0.998),321E(0.998),3…
Emu0175000.1	0.00437198	0.0275396	6.87439	-4490.87	-4487.43	8	51Q(0.862),75V(0.856),132C(0.766),145M(0.782),173L(0.856),261T(0.704),298A(0.831),314I(0.948)
Emu0175300.1	0.00084418	0.00705192	9.86082	-3631.01	-3626.08	3	2A(0.837),54P(0.607),199Q(0.970)
Emu0172500.1	0.00324675	0.0216171	7.40798	-8108.67	-8104.96	7	164S(0.520),270S(0.798),284K(0.780),324T(0.846),450C(0.655),451L(0.527),601G(0.513)
Emu0172330.1	4.38614e-08	1.06884e-06	28.6276	-6137.42	-6123.11	11	92R(0.732),101S(0.681),132K(0.507),196Q(0.848),197S(0.938),202V(0.604),206V(0.974),217S(0.598),223A(0.899),224V(0.772),227G(0.850)
Emu0172970.1	0.00745094	0.0425647	5.92803	-4453.08	-4450.11	4	2S(0.959),3S(0.669),8K(0.890),12N(0.765)
Emu0173690.1	0.00799496	0.0449553	5.80398	-4395.42	-4392.52	20	9S(0.917),28S(0.827),30S(0.839),34S(0.541),39K(0.895),45I(0.736),49R(0.536),53Q(0.843),58P(0.812),63P(0.860),66S(0.554),112Y(0.897),119D(0.969),183E(0.613),200V(0.596),213S(0.847),215P(0.696),249K(0.646),269G(0.611),327A(0.848)
Emu0173760.1	2.92144e-11	1.31347e-09	42.8724	-6358.92	-6337.49	37	115N(0.558),194R(0.928),195T(0.572),196S(0.890),197S(0.976),203A(0.791),205S(0.958),207V(0.982),208S(0.993),210E(0.771),212S(0.934),215S(0.685),218T(0.961),221P(0.527),225S(0.967),227V(0.957),228K(0.780),229A(0.693),231P(0.978),233P(0.982),234K(0.977),235K(0.977),244S(0.574),245Q(0.987),248V(0.969),250E(0.774),251Q(0.837),253E(0.955),254S(0.864),255E(0.988),256W(0.749),258V(0.951),272T(0.590),296…
Emu0173870.1	4.15128e-10	1.47526e-08	37.6877	-1094.11	-1075.26	15	3V(0.882),6S(0.981),7E(0.586),8P(0.756),11G(0.991),12T(0.965),13Y(0.997),14Q(0.975),15Q(0.984),16Q(0.972),18R(0.831),20D(0.840),21P(0.682),23V(0.985),24R(0.995)
Emu0173920.1	0.000645647	0.00561338	10.3549	-3355.24	-3350.06	6	25G(0.916),26S(0.913),27S(0.820),31S(0.937),32S(0.902),141D(0.857)
Emu0173980.1	8.04515e-07	1.48201e-05	23.0131	-1958.49	-1946.98	8	245S(0.670),246I(0.925),247L(0.985),249Q(0.916),250V(0.910),251L(0.519),254R(0.839),257D(0.922)
Emu0175940.1	0.00728907	0.0418361	5.96675	-3616.41	-3613.42	11	6V(0.854),29T(0.849),47Q(0.834),52S(0.962),76H(0.673),127N(0.734),148T(0.779),154D(0.694),193S(0.746),232L(0.869),237K(0.696)
Emu0175820.1	0.00889607	0.0487313	5.6165	-4312.24	-4309.43	5	60L(0.834),269K(0.805),272N(0.674),317A(0.540),365C(0.952)
Emu0171420.1	1.16696e-12	7.23494e-11	49.1811	-2512.33	-2487.74	39	3I(0.520),29E(0.503),48T(0.758),199R(0.793),201V(0.825),203I(0.996),204E(0.998),205K(0.980),207T(0.918),208G(0.703),209G(0.995),210M(0.514),211S(0.722),212D(0.998),213V(0.981),214D(0.514),217P(0.981),218Q(0.824),219E(0.981),220T(0.769),221L(0.655),222N(0.673),223V(0.983),224M(0.860),225N(0.993),226K(0.998),227A(0.996),228S(0.778),230K(0.986),231A(0.979),232S(0.652),234R(0.991),235K(0.998),237T(0.…
Emu0171390.1	1.74451e-05	0.000241542	17.1309	-2966.19	-2957.63	11	248T(0.734),292A(0.639),345K(0.992),346G(0.994),349S(0.983),351S(0.981),352K(0.976),355E(0.564),357A(0.520),359D(0.947),360N(0.944)
Emu0171320.1	0.00679833	0.0397662	6.08977	-4020.8	-4017.76	15	43P(0.564),64P(0.730),192G(0.677),208D(0.508),349L(0.805),357S(0.585),359P(0.671),361P(0.909),362L(0.526),365I(0.884),366M(0.606),368F(0.833),369R(0.751),373S(0.943),376I(0.591)
Emu0183690.1	0.00517647	0.0319004	6.57314	-2566.28	-2562.99	3	5E(0.961),18P(0.796),270R(0.901)
Emu0185140.1	0.00629835	0.0374346	6.22489	-2785.22	-2782.11	3	2T(0.910),3S(0.925),130S(0.965)
Emu0184490.1	1.68938e-05	0.000234298	17.1919	-4037.68	-4029.09	15	472S(0.946),477M(0.939),478A(0.921),480L(0.983),481V(0.953),483A(0.949),485M(0.917),486Y(0.934),487Q(0.940),488V(0.542),489K(0.983),490R(0.581),491L(0.958),492Q(0.989),501E(0.967)
Emu0184380.1	1.98747e-06	3.42003e-05	21.2769	-3248.82	-3238.18	14	305H(0.985),306S(0.577),307K(0.946),308S(0.920),309I(0.937),310Q(0.980),311C(0.887),313T(0.921),315H(0.984),316R(0.772),322Y(0.620),324Y(0.922),326G(0.555),330I(0.683)
Emu0184350.1	8.68762e-08	2.00804e-06	27.3051	-5601.74	-5588.09	24	171F(0.909),173I(0.893),174K(0.951),175D(0.882),177I(0.918),179S(0.971),180F(0.822),181E(0.976),182T(0.618),183F(0.703),186F(0.881),189L(0.923),191Y(0.676),193N(0.936),195T(0.962),196I(0.930),197V(0.827),199S(0.658),204N(0.951),205C(0.655),207T(0.934),208S(0.840),245L(0.781),251R(0.798)
Emu0172240.1	3.57869e-12	1.90767e-10	46.9839	-3405.43	-3381.94	21	392E(0.987),396R(0.968),398M(0.667),399A(0.995),400A(0.973),402Q(0.846),405R(0.984),407P(0.984),408T(0.990),410K(0.993),413D(0.988),416W(0.973),417K(0.636),419L(0.504),421E(0.988),423E(0.964),424S(0.588),425I(0.532),426L(0.992),428L(0.824),430D(0.989)
Emu0172090.1	8.30413e-05	0.000964931	14.1805	-912.381	-905.291	5	13K(0.717),122I(0.842),123M(0.993),124C(0.993),125R(0.992)
Emu0171780.1	0.0029275	0.0198479	7.59439	-4239.11	-4235.32	4	299M(0.959),330A(0.858),347A(0.850),366S(0.684)
Emu0185490.1	2.13811e-10	8.10487e-09	38.9825	-1848.66	-1829.17	13	1M(0.968),4T(0.756),5R(0.985),7K(0.998),11D(0.974),12V(0.641),13R(0.991),14K(0.999),15G(0.996),16T(0.745),17S(0.990),18T(0.995),19R(0.991)
Emu0186730.1	0.000558729	0.00501621	10.6221	-2618.84	-2613.53	14	44P(0.829),76I(0.965),79P(0.918),80V(0.962),81V(0.983),83F(0.926),84V(0.947),86Y(0.860),87T(0.833),88S(0.941),89H(0.962),90C(0.873),91I(0.978),157G(0.531)
Emu0186130.1	0.00746355	0.0425797	5.92505	-3331.24	-3328.28	4	3L(0.823),13S(0.942),15I(0.576),16E(0.862)
Emu0186090.1	0.000218866	0.00221963	12.3638	-8325.63	-8319.45	5	1037E(0.910),1038Q(0.901),1039T(0.858),1041S(0.925),1042S(0.940)
Emu0080740.1	3.85929e-05	0.000482867	15.626	-2592.4	-2584.59	9	283E(0.993),284T(0.722),288K(0.727),289D(0.553),291S(0.793),295K(0.958),296K(0.889),297D(0.995),298Q(0.988)
Emu0080850.1	0.00785576	0.0444899	5.83488	-2211.01	-2208.09	12	174S(0.612),245D(0.956),248V(0.531),249I(0.762),250P(0.950),251D(0.986),252A(0.928),253E(0.979),254E(0.991),255Q(0.598),256E(0.955),257E(0.916)
Emu0080860.1	7.76164e-05	0.000906836	14.3076	-1316.55	-1309.39	35	2Q(0.968),3L(0.866),4L(0.755),6L(0.955),7I(0.827),10Q(0.999),19A(0.712),23K(0.686),32N(0.855),48A(0.926),49A(0.996),58T(0.518),60M(0.591),65V(0.649),92L(0.683),94V(0.852),108T(0.930),109L(0.998),111Q(0.999),112F(0.887),113Y(0.998),114N(0.999),115F(0.879),117H(0.997),118E(0.860),119M(0.998),120E(0.681),121R(0.999),122A(0.992),123K(0.863),125S(0.999),126M(0.686),127E(1.000),129F(0.761),130S(0.749)
Emu0204830.1	0.000575173	0.00512072	10.5684	-4763.74	-4758.46	4	64V(0.770),113H(0.749),127E(0.597),307V(0.798)
Emu0202190.1	2.22045e-16	2.36727e-14	65.8185	-6165.37	-6132.46	160	5T(0.577),6V(0.589),9P(0.687),22A(0.685),26F(0.928),27K(0.805),28V(0.777),29Q(0.888),67G(0.551),242H(0.984),257R(0.897),270A(0.658),276A(0.599),277A(0.712),279S(0.953),283S(0.954),302S(0.966),305A(0.984),317L(0.848),334G(0.552),336A(0.862),338S(0.982),339I(0.987),341Q(0.757),342T(0.877),343L(0.829),344F(0.745),346Q(0.640),347V(0.962),348H(0.996),349E(0.951),350Q(0.554),351R(0.903),352T(0.909),354…
Emu0071810.1	0.000577375	0.00512576	10.5614	-2820.2	-2814.92	5	3V(0.969),4E(0.831),5G(0.949),7M(0.904),178Q(0.853)
Emu0071840.1	5.78617e-06	9.00552e-05	19.2325	-10414.8	-10405.2	15	426R(0.752),428P(0.982),433E(0.681),434I(0.605),435L(0.948),436R(0.572),437T(0.964),442G(0.964),443F(0.983),444I(0.944),445G(0.934),447A(0.923),452T(0.947),456N(0.991),457Q(0.988)
Emu0073760.1	9.60132e-06	0.000142914	18.2668	-3060.02	-3050.89	14	142Q(0.625),144R(0.746),147G(0.746),148A(0.718),149L(0.744),150P(0.953),151P(0.606),153P(0.845),154G(0.743),155Q(0.623),157S(0.940),179S(0.889),187L(0.797),188S(0.780)
Emu0073550.1	7.05638e-07	1.32272e-05	23.2652	-5172.64	-5161.01	22	3M(0.510),5K(0.914),8K(0.878),10I(0.987),11I(0.954),12S(0.866),13S(0.867),17A(0.529),19L(0.810),22F(0.647),23T(0.878),25A(0.885),26S(0.918),27I(0.685),60E(0.982),189A(0.880),237G(0.859),300H(0.589),383Q(0.537),390Q(0.533),396Q(0.821),417K(0.684)
Emu0073590.1	0.00365846	0.0236745	7.19347	-2432.2	-2428.61	6	10L(0.820),36S(0.767),64S(0.889),117T(0.933),125H(0.730),149A(0.512)
Emu0073690.1	4.60128e-06	7.34912e-05	19.6702	-2557.74	-2547.9	21	2F(0.780),4S(0.962),5K(0.842),6V(0.896),8P(0.877),9R(0.994),10L(0.984),11L(0.927),12R(0.796),13R(0.922),14A(0.963),19A(0.617),24L(0.865),28V(0.915),99G(0.815),120S(0.601),149T(0.859),161G(0.564),170E(0.898),171D(0.830),197T(0.629)
Emu0072340.1	0.000624381	0.00547215	10.4168	-5730.94	-5725.74	10	4P(0.518),18K(0.834),23V(0.670),44K(0.603),45K(0.635),46F(0.934),47S(0.773),81Y(0.963),127S(0.504),387P(0.676)
Emu0072430.1	0.000153868	0.00163023	13.0227	-8417.81	-8411.3	9	2R(0.920),3A(0.976),4V(0.856),7W(0.894),8K(0.962),9E(0.958),11I(0.571),796E(0.575),1014S(0.575)
Emu0072450.1	0.000942288	0.00774255	9.65869	-4294.59	-4289.77	14	34V(0.770),50T(0.712),59Q(0.632),69T(0.853),74G(0.689),75R(0.861),102R(0.851),106H(0.865),124P(0.512),133R(0.899),135P(0.557),171A(0.518),182A(0.594),326N(0.701)
Emu0072670.1	1.1563e-05	0.000167154	17.9128	-4168.14	-4159.18	12	18Q(0.527),177S(0.958),179P(0.976),182N(0.985),183L(0.945),184P(0.957),185K(0.983),186V(0.652),187E(0.660),346S(0.578),437P(0.980),438Q(0.991)
Emu0072900.1	0	0	156.679	-5102.27	-5023.93	96	3V(0.581),4L(0.823),7A(0.970),8Q(0.563),9R(0.766),11P(0.988),12G(0.998),13K(0.847),14D(0.736),16T(0.999),17D(0.710),18G(0.767),19P(0.988),20K(0.907),22K(0.997),24G(0.899),27P(0.998),28G(0.998),30P(0.995),31G(0.988),32V(0.909),34G(0.996),36T(0.720),37P(0.998),39T(0.988),40N(0.979),41G(0.741),43P(0.902),45G(0.982),46V(0.654),47G(0.688),49Q(0.994),51P(0.969),52A(0.993),53G(0.885),54L(0.749),55E(0.99…
Emu0074400.1	6.5137e-06	9.97403e-05	19.0065	-3202.49	-3192.99	9	241A(0.501),242S(0.962),244A(0.931),245M(0.578),246L(0.742),247S(0.975),248P(0.985),249V(0.957),250V(0.957)
Emu0074380.1	0.00336165	0.0222432	7.34544	-1588.53	-1584.85	2	7S(0.993),216S(0.851)
Emu0074230.1	2.67645e-06	4.4936e-05	20.7067	-4667.06	-4656.71	14	2D(0.851),3S(0.832),5C(0.950),6K(0.864),9D(0.994),12R(0.724),15Y(0.993),16L(0.982),20R(0.980),22V(0.892),23D(0.987),27W(0.919),28D(0.989),29S(0.997)
Emu0076210.1	9.2516e-05	0.00105773	13.9773	-6141.79	-6134.8	23	29R(0.658),45S(0.845),48N(0.548),100H(0.648),221A(0.825),229D(0.597),268W(0.793),269D(0.896),274D(0.748),276F(0.930),277K(0.505),278V(0.876),282C(0.892),283D(0.775),285S(0.525),374N(0.534),440S(0.642),472N(0.931),473E(0.924),474T(0.750),480A(0.856),483R(0.678),486H(0.913)
Emu0076240.1	0.00323941	0.0215851	7.41206	-4238.83	-4235.13	7	1Q(0.853),71G(0.819),88S(0.749),182S(0.855),186A(0.871),221L(0.831),284S(0.955)
Emu0076750.1	0.00683092	0.0398258	6.08132	-5975.62	-5972.58	8	510T(0.570),624V(0.599),630L(0.770),632S(0.904),633Q(0.880),634G(0.859),641L(0.662),643C(0.769)
Emu0076920.1	0.000436924	0.00405939	11.0774	-3112.11	-3106.57	10	1M(0.987),2A(0.854),3S(0.847),6Q(0.797),7P(0.867),8D(0.793),10P(0.781),11T(0.869),16A(0.506),183E(0.556)
Emu0077140.1	0.000852825	0.00711717	9.84207	-10676.4	-10671.5	9	1M(0.975),3D(0.598),297E(0.669),502N(0.632),560S(0.602),591Q(0.874),605P(0.781),611H(0.826),1092V(0.823)
Emu0077310.1	0.0025472	0.0177058	7.84562	-2135.57	-2131.65	2	21L(0.985),40R(0.667)
Emu0077610.1	0.00210815	0.0151223	8.18823	-4540.15	-4536.05	9	30Q(0.907),54A(0.689),55A(0.622),58D(0.826),124S(0.586),434T(0.676),485L(0.934),497T(0.687),505V(0.960)
Emu0079520.1	6.17225e-10	2.09734e-08	36.9142	-7624.92	-7606.47	23	388K(0.623),422E(0.888),618L(0.933),623G(0.614),626D(0.933),628Q(0.844),629K(0.943),631K(0.818),635E(0.884),640K(0.978),641T(0.766),643V(0.661),644K(0.688),645T(0.714),753I(0.640),754S(0.937),755G(0.822),757G(0.907),758S(0.896),759N(0.983),761C(0.880),763L(0.743),764C(0.852)
Emu0079340.1	6.34665e-07	1.22191e-05	23.4691	-1684.23	-1672.49	9	200S(0.994),201T(0.974),202L(0.949),203T(0.970),205S(0.997),206Q(0.899),207C(0.984),209D(0.881),210C(0.998)
Emu0079220.1	4.02536e-05	0.000501202	15.5463	-8935.19	-8927.42	21	2L(0.898),5Q(0.950),9H(0.872),10A(0.873),11F(0.645),12R(0.946),15G(0.899),17S(0.921),18P(0.894),21W(0.873),24G(0.857),25S(0.912),26E(0.918),76R(0.812),128E(0.889),132G(0.785),134R(0.967),297P(0.654),309T(0.849),366N(0.845),402G(0.836)
Emu0079050.1	2.29754e-05	0.000307142	16.6083	-4128.35	-4120.04	15	18T(0.680),118T(0.697),144H(0.946),145Y(0.983),146N(0.904),149T(0.915),151E(0.981),152G(0.928),153C(0.958),154K(0.932),274H(0.786),415S(0.944),416L(0.969),417Q(0.861),418A(0.945)
Emu0079000.1	1.20737e-12	7.40837e-11	49.1143	-4409.96	-4385.4	19	32S(0.530),59G(0.676),165A(0.504),168D(0.992),169L(0.998),172E(0.994),173L(0.997),175D(0.999),176I(0.888),177D(0.987),178T(0.701),179L(0.996),181E(0.997),183E(0.977),184E(0.529),185G(0.993),186A(0.633),187E(0.999),553A(0.520)
Emu0077930.1	0.00128695	0.0100609	9.0873	-2177.33	-2172.78	10	7S(0.672),159S(0.545),222V(0.578),226H(0.675),227L(0.857),228Y(0.952),229D(0.745),231E(0.701),233K(0.996),234I(0.992)
Emu0207830.1	0.000213326	0.0021686	12.4117	-842.488	-836.282	13	2A(0.863),34K(0.987),40Q(0.502),44E(0.706),63S(0.740),64R(0.989),65P(0.999),67P(0.885),68A(0.777),69E(0.997),70D(0.900),72E(0.994),73D(0.999)
Emu0091210.1	8.14729e-08	1.90902e-06	27.4293	-10254.9	-10241.2	23	402S(0.779),444W(0.981),454R(0.750),530S(0.816),632S(0.588),641L(0.526),658G(0.969),659W(0.958),660S(0.960),661D(0.971),662T(0.928),663P(0.956),664P(0.957),666A(0.983),667F(0.988),668E(0.978),669H(0.963),670G(0.968),671G(0.984),672S(0.881),675N(0.957),709S(0.526),854S(0.522)
Emu0207230.1	8.69677e-09	2.37739e-07	31.7657	-1610.84	-1594.95	26	34R(0.902),36P(0.747),46A(0.777),49S(0.521),50I(0.643),70L(0.538),104S(0.945),105P(0.618),106T(0.984),107W(0.987),110E(0.998),113S(0.989),114N(0.858),116I(0.978),118L(0.591),121S(0.548),122M(1.000),123S(0.998),124V(0.991),126T(0.999),127C(0.997),131S(0.999),132V(0.654),133V(0.989),135G(0.992),136K(0.995)
Emu0092970.1	0	0	108.447	-5855.09	-5800.86	117	429K(0.781),430S(0.936),432L(0.999),433G(0.537),436V(0.986),437D(0.889),438M(0.735),439P(0.909),441R(0.989),442T(0.696),443S(0.964),444V(0.835),445T(0.820),446D(0.893),447Y(0.986),449V(0.994),450V(0.995),451T(0.847),452V(0.572),453L(0.995),454Y(0.991),455L(0.993),456R(0.548),460S(0.856),461I(0.912),463S(0.955),464V(0.984),466Q(0.934),467T(0.997),470T(0.929),472P(0.950),475L(0.986),476L(0.557),477…
Emu0095410.1	9.34567e-08	2.1485e-06	27.1639	-26312.4	-26298.8	58	47S(0.611),67P(0.736),72C(0.531),110F(0.666),118N(0.697),123M(0.906),136D(0.935),149A(0.559),227Y(0.624),234V(0.681),244S(0.562),274K(0.668),285S(0.624),286N(0.667),310F(0.724),341S(0.908),342H(0.602),346S(0.503),353Q(0.584),357M(0.537),372P(0.624),380T(0.618),382N(0.636),432S(0.562),453M(0.580),503M(0.677),551T(0.676),579E(0.695),597I(0.753),604T(0.723),621T(0.717),629Q(0.548),680T(0.528),716S(0…
Emu0095620.1	0.000347812	0.00332939	11.5009	-3897.63	-3891.88	15	5S(0.886),7Q(0.978),8D(0.672),11G(0.918),13S(0.948),14T(0.889),15F(0.917),17S(0.819),18L(0.893),111S(0.870),113L(0.754),186E(0.507),202E(0.684),219E(0.697),301A(0.796)
Emu0095760.1	0.000396562	0.0037332	11.2573	-2092.84	-2087.22	10	113I(0.784),115D(0.975),118I(0.572),120P(0.707),121L(0.923),122A(0.596),124A(0.963),125S(0.930),130R(0.993),136V(0.942)
Emu0095880.1	0.00877967	0.0482641	5.63959	-3959.46	-3956.64	10	36Q(0.648),38P(0.737),39R(0.654),58A(0.596),88S(0.783),106S(0.517),119H(0.524),120P(0.574),133A(0.520),328T(0.664)
Emu0095960.1	0.0091423	0.0498241	5.56867	-11636.3	-11633.5	8	1098I(0.799),1226Q(0.538),1230E(0.849),1231T(0.792),1234P(0.812),1236Q(0.877),1238K(0.924),1241Q(0.808)
Emu0096450.1	0.0034617	0.0227114	7.29273	-1613.11	-1609.46	13	2T(0.954),4V(0.900),5V(0.982),11L(0.585),15L(0.524),18N(0.953),19H(0.908),20F(0.525),21V(0.959),24Y(0.982),27T(0.979),28I(0.751),171C(0.532)
Emu0096420.1	5.64493e-12	2.91791e-10	46.0908	-2443.04	-2419.99	36	18A(0.981),19P(0.606),76S(0.823),81I(0.801),101L(0.879),102L(0.998),103Y(0.999),104F(0.985),105I(0.642),106L(0.910),107C(0.998),108T(0.883),109I(0.825),110G(0.982),111L(0.990),112V(0.987),114S(0.992),115V(0.991),117V(0.514),118M(0.911),119A(0.965),120F(0.929),121A(0.972),124H(0.933),127Q(0.969),128T(0.706),129N(0.595),130S(0.972),133C(0.996),134E(0.711),135Q(0.744),136T(0.894),138E(0.645),147N(0.…
Emu0096400.1	4.98446e-05	0.000609061	15.1426	-6844.34	-6836.77	14	18K(0.506),191K(0.969),193L(0.547),197L(0.891),198F(0.933),199V(0.883),200S(0.909),204T(0.889),205K(0.528),206K(0.943),208K(0.955),210T(0.794),231Q(0.508),236R(0.563)
Emu0096390.1	4.95701e-07	9.90125e-06	23.9448	-12439.8	-12427.8	21	113V(0.969),114I(0.561),116S(0.843),117K(0.917),118C(0.986),119L(0.993),120K(0.605),190Q(0.584),676Y(0.914),677F(0.903),678Y(0.502),680Y(0.888),682R(0.663),684S(0.643),704L(0.563),817L(0.599),836G(0.658),853K(0.723),899K(0.899),990A(0.507),1047L(0.531)
Emu0096270.1	0.000113968	0.00127358	13.5855	-4338.05	-4331.26	15	21A(0.724),37A(0.530),68E(0.764),130V(0.635),245R(0.951),247Q(0.864),294D(0.646),297S(0.858),303V(0.788),310S(0.952),311E(0.594),314G(0.924),318R(0.617),326V(0.572),342E(0.622)
Emu0092470.1	6.39761e-07	1.22895e-05	23.4538	-4380.83	-4369.1	12	16S(0.614),397D(0.986),398Y(0.871),399A(0.945),400Q(0.785),402R(0.933),405A(0.951),406Y(0.977),408K(0.863),409Q(0.851),411K(0.655),414S(0.986)
Emu0209620.1	7.64246e-06	0.000115572	18.7017	-8747.18	-8737.83	20	197T(0.834),205D(0.952),207E(0.715),223S(0.603),230S(0.627),244D(0.681),256D(0.628),258E(0.672),274E(0.677),281S(0.500),284L(0.930),474G(0.781),490K(0.574),571K(0.878),631P(0.662),636P(0.799),649E(0.713),650K(0.624),651P(0.840),687K(0.930)
Emu0097100.1	0.000124517	0.00137388	13.4194	-8918.64	-8911.93	16	68M(0.821),260V(0.692),310T(0.945),311R(0.849),312R(0.548),315V(0.825),320S(0.833),330I(0.587),370S(0.508),404E(0.633),478D(0.764),560M(0.684),564D(0.859),682S(0.619),703P(0.596),768A(0.802)
Emu0096870.1	1.33885e-10	5.26224e-09	39.8966	-14480.5	-14460.5	43	93D(0.742),145K(0.898),147E(0.858),159T(0.642),167M(0.562),179I(0.843),441M(0.534),444A(0.607),452A(0.812),490E(0.744),491A(0.784),495L(0.640),498P(0.906),502K(0.718),503K(0.973),505S(0.929),510P(0.829),535K(0.823),536F(0.570),961R(0.643),1118S(0.856),1225G(0.912),1226Y(0.821),1227S(0.834),1228S(0.943),1229N(0.967),1233S(0.876),1234S(0.900),1235S(0.625),1236S(0.731),1238G(0.596),1239G(0.893),1242…
Emu0096810.1	1.65155e-10	6.43198e-09	39.4867	-2352.86	-2333.12	31	36V(0.543),48V(0.845),51D(0.621),52S(0.998),53Q(0.997),54K(0.994),56K(0.961),58V(0.789),59R(0.976),160T(0.530),167S(0.656),205L(0.903),206A(0.998),207I(0.861),208F(0.970),209N(0.945),210A(0.995),211Q(0.990),212K(0.981),214S(0.988),215V(0.849),216P(0.978),217G(0.993),218D(0.999),219L(0.983),220I(0.902),221P(0.849),223P(0.725),224G(0.994),225A(0.994),227E(0.996)
Emu0091990.1	8.94645e-05	0.00102836	14.0404	-6191.25	-6184.22	8	95P(0.632),98D(0.904),130T(0.571),292S(0.582),295D(0.833),305L(0.571),499T(0.576),606N(0.802)
Emu0092860.1	2.67305e-07	5.61539e-06	25.1347	-4246.01	-4233.44	13	280N(0.509),373Q(0.756),380G(0.883),381N(0.981),382Y(0.811),385K(0.905),386R(0.970),387Q(0.621),390S(0.888),391S(0.901),393E(0.985),395K(0.932),399S(0.958)
Emu0092620.1	0.000618438	0.0054409	10.4344	-4395	-4389.78	3	183H(0.904),206A(0.769),293A(0.757)
Emu0095290.1	0.000526703	0.0047617	10.7313	-5593.74	-5588.37	12	2A(0.532),4I(0.509),5L(0.569),6V(0.780),7A(0.927),9I(0.504),13L(0.506),14A(0.832),51K(0.763),115G(0.657),443S(0.754),476A(0.583)
Emu0095230.1	0.00175624	0.0130365	8.52009	-2590.45	-2586.19	7	170P(0.661),184K(0.956),185V(0.968),188S(0.968),301R(0.976),302S(0.968),303K(0.526)
Emu0095160.1	0.00883965	0.0484845	5.62765	-4102.08	-4099.26	4	97Y(0.911),142S(0.574),145R(0.917),210S(0.743)
Emu0094940.1	0.00010084	0.00114359	13.8154	-13547.6	-13540.7	12	147V(0.826),278F(0.627),347T(0.882),354A(0.823),438V(0.831),579V(0.852),580G(0.878),586A(0.855),625S(0.858),835S(0.838),926L(0.878),976T(0.661)
Emu0097380.1	0.000996068	0.0081141	9.55677	-3735.96	-3731.18	23	14A(0.612),45R(0.540),73P(0.696),113G(0.626),115L(0.943),116E(0.987),117D(0.914),121A(0.973),122S(0.625),123A(0.520),124H(0.567),125Q(0.648),126A(0.645),127E(0.987),128A(0.967),129F(0.570),130T(0.637),131Q(0.961),201L(0.680),243R(0.643),289G(0.652),405G(0.987),448R(0.808)
Emu0207930.1	0.000434932	0.00404529	11.0859	-3252.91	-3247.37	9	315S(0.745),322R(0.881),323G(0.941),324P(0.693),326V(0.702),327K(0.712),329K(0.685),330K(0.928),331A(0.755)
Emu0089450.1	9.37858e-07	1.70191e-05	22.7183	-3527.45	-3516.09	15	94D(0.591),96R(0.519),98S(0.611),113P(0.922),115R(0.939),117G(0.595),118S(0.687),138K(0.564),140K(0.882),142S(0.774),145T(0.935),157G(0.714),177S(0.833),180P(0.927),230N(0.883)
Emu0089640.1	0.00210776	0.0151223	8.18856	-2924.75	-2920.66	7	9H(0.614),95A(0.580),101E(0.733),116S(0.652),182D(0.958),221Q(0.548),272G(0.694)
Emu0089680.1	0.00413209	0.0263398	6.97531	-5152.65	-5149.16	16	7V(0.747),137G(0.759),200A(0.908),308N(0.980),309I(0.933),311G(0.975),314G(0.923),315F(0.958),316I(0.950),318Y(0.949),319Y(0.539),321M(0.970),326T(0.948),327T(0.646),430H(0.742),519S(0.514)
Emu0089700.1	0.00013917	0.00150823	13.2108	-6138.28	-6131.68	14	32Y(0.828),258S(0.629),276E(0.757),380G(0.729),390E(0.613),430K(0.680),513S(0.761),517N(0.949),521L(0.597),522E(0.525),525K(0.830),526P(0.709),527M(0.650),530K(0.875)
Emu0090890.1	0.000255104	0.00253588	12.078	-23206.1	-23200.1	34	185Q(0.658),217A(0.780),283T(0.751),284I(0.751),285V(0.638),286Q(0.587),288K(0.561),296E(0.723),347G(0.568),357E(0.709),387A(0.705),420A(0.505),526S(0.558),567Q(0.780),791G(0.657),805S(0.521),818S(0.662),862S(0.541),863D(0.587),864S(0.598),865G(0.686),866V(0.533),912G(0.606),968H(0.659),1181K(0.519),1228N(0.660),1701S(0.720),1901S(0.588),1932A(0.696),1996Q(0.645),2094F(0.679),2176Q(0.742),2306L(0…
Emu0090910.1	1.61331e-09	5.11521e-08	35.0421	-9033.73	-9016.21	34	31S(0.752),65T(0.688),202H(0.709),273I(0.845),274T(0.898),275Q(0.804),280T(0.779),283D(0.768),289E(0.958),290G(0.945),291C(0.828),295R(0.806),296E(0.898),297V(0.892),298H(0.956),300T(0.885),301G(0.945),303P(0.610),304L(0.958),306Q(0.623),307E(0.883),310W(0.974),324I(0.695),375S(0.669),416S(0.789),425V(0.586),461K(0.718),476A(0.716),677P(0.874),683A(0.922),701A(0.514),704K(0.705),711H(0.898),712K(…
Emu0091010.1	0.000717656	0.00616404	10.1599	-7897.02	-7891.94	8	570G(0.936),574L(0.940),575K(0.652),576M(0.938),577N(0.956),581E(0.944),685A(0.965),799A(0.693)
Emu0091090.1	0.000780521	0.00663054	10.0051	-1706.99	-1701.99	7	28S(0.602),34T(0.941),42N(0.912),60I(0.930),62T(0.554),102V(0.524),136T(0.643)
Emu0093440.1	1.82914e-07	3.93959e-06	25.8667	-956.916	-943.983	17	90D(0.997),91Y(0.992),93D(0.998),94Y(0.994),95L(0.880),97T(0.975),98S(0.993),101N(0.978),104Y(0.512),105E(0.954),106K(0.538),107H(0.998),108H(0.998),109H(0.997),110K(0.999),112L(0.995),113G(0.988)
Emu0093960.1	2.73531e-06	4.58338e-05	20.665	-4515.21	-4504.88	13	564L(0.654),565N(0.889),568Q(0.814),572Q(0.959),574K(0.991),577Y(0.913),578M(0.969),582Q(0.992),584M(0.514),586R(0.975),589E(0.930),590S(0.977),591Q(0.989)
Emu0089180.1	0.00786579	0.0445172	5.83263	-4766.24	-4763.32	8	40S(0.793),92P(0.848),213R(0.874),264K(0.764),326N(0.877),383P(0.583),424K(0.704),433P(0.797)
Emu0094300.1	0.00354045	0.0230843	7.25233	-3389.18	-3385.55	2	45R(0.991),212Q(0.662)
Emu0094330.1	2.91038e-11	1.31347e-09	42.8798	-1071.26	-1049.82	21	3N(0.993),5K(0.871),6E(0.999),7T(0.998),9V(0.885),11R(0.973),13Q(0.996),14T(0.996),15S(0.681),16L(0.919),17R(0.889),18Y(0.998),19Y(0.998),20D(0.736),21V(0.842),22K(0.927),23Q(0.988),25A(0.985),26K(0.698),27L(1.000),28N(0.774)
Emu0096100.1	0.000587989	0.00521306	10.5277	-2992.52	-2987.26	13	260M(0.848),301Y(0.975),302A(0.599),304A(0.979),305R(0.989),308A(0.985),309Y(0.551),311Q(0.961),312Q(0.892),313K(0.971),314K(0.972),317A(0.704),318V(0.598)
Emu0096700.1	7.22982e-08	1.71764e-06	27.6603	-2868.53	-2854.7	12	313A(0.988),314T(0.987),316E(0.961),318S(0.991),319Y(0.953),321K(0.998),322E(0.994),323K(0.961),328E(0.980),330H(0.989),332N(0.946),333K(0.999)
Emu0091360.1	7.30853e-08	1.72672e-06	27.6394	-4876.91	-4863.09	23	35I(0.963),40V(0.946),41N(0.833),42G(0.981),43S(0.990),45Y(0.976),50K(0.917),87P(0.766),144P(0.809),208S(0.706),273C(0.943),320I(0.938),322E(0.771),323G(0.990),324L(0.764),327L(0.945),330R(0.610),331I(0.988),332L(0.886),333G(0.974),336S(0.907),344S(0.618),352S(0.982)
Emu0208210.1	0.00265271	0.018305	7.77228	-5582.95	-5579.07	8	9I(0.744),12K(0.861),58N(0.856),166C(0.814),379V(0.879),380Q(0.895),381K(0.833),382D(0.823)
Emu0208340.1	5.69153e-07	1.10829e-05	23.6788	-1105.41	-1093.57	21	2D(0.877),8S(0.843),12A(0.996),13N(0.989),14E(0.712),15A(0.751),19A(0.746),22A(0.866),44M(0.837),45I(0.998),46L(0.979),49I(1.000),50L(0.999),51R(0.968),52E(0.955),53K(0.973),55H(1.000),56Q(1.000),57N(0.982),59Q(0.973),61L(0.981)
Emu0208190.1	0.000924191	0.00763062	9.69432	-9819.61	-9814.77	27	17T(0.541),191A(0.837),282T(0.627),295S(0.884),296G(0.676),300S(0.616),336Q(0.912),351S(0.771),385E(0.712),387C(0.819),399S(0.833),400E(0.545),406E(0.881),410Q(0.727),414E(0.599),416K(0.691),431Q(0.504),432L(0.717),433T(0.565),434S(0.758),437A(0.825),441A(0.722),469M(0.525),587S(0.510),639Q(0.773),665S(0.866),672E(0.652)
Emu0088730.1	1.79179e-10	6.94643e-09	39.3275	-3276.15	-3256.49	58	2A(0.877),4Y(0.997),6G(0.999),7R(0.996),8L(0.987),9P(0.960),10A(0.765),12G(0.924),13V(0.842),17L(0.992),19Y(0.720),20L(0.983),21Y(0.999),23G(0.991),24D(0.936),25G(0.899),26G(0.653),144Q(0.509),147V(0.961),148E(0.992),150R(0.840),151A(0.565),152A(0.849),154L(0.985),155K(0.713),156R(0.999),158R(0.918),162T(0.822),163E(0.849),164T(0.979),165R(0.693),168S(0.623),169L(0.804),170Q(0.516),173K(0.979),17…
Emu0088760.1	0.000834327	0.00697883	9.88242	-4053.62	-4048.68	24	128G(0.803),141A(0.862),148A(0.972),231A(0.976),232L(0.902),233A(0.510),234H(0.931),236K(0.942),237F(0.919),238T(0.763),240E(0.979),242K(0.983),247R(0.523),248F(0.922),435S(0.937),436D(0.865),437T(0.944),441W(0.881),442R(0.792),443H(0.940),444T(0.942),446T(0.901),447V(0.944),448Q(0.860)
Emu0001180.1	7.02077e-06	0.000106738	18.8635	-4096.98	-4087.54	10	4L(0.973),7P(0.998),11C(0.966),12T(0.947),13K(0.677),14A(0.785),15T(0.996),16C(0.972),19L(0.970),20P(0.985)
Emu0001240.1	8.95506e-13	5.65761e-11	49.7004	-7182.86	-7158.01	28	2V(0.621),3A(0.967),5W(0.620),7T(0.997),9N(0.935),10Q(0.967),11A(0.980),12P(0.995),13Q(0.996),14L(0.930),17R(0.996),18E(0.696),19R(0.995),21R(0.962),22E(0.936),23R(0.967),24E(0.956),28K(0.914),29R(0.916),30S(0.958),31G(0.589),32E(0.939),34K(0.895),35R(0.579),37R(0.995),40K(0.873),119V(0.723),698S(0.637)
Emu0000110.1	5.53508e-09	1.56971e-07	32.6436	-1566.42	-1550.09	14	4T(0.971),5S(0.542),6F(0.989),7A(0.705),8K(0.938),11E(0.507),12Q(0.989),13R(0.821),14V(0.989),15R(0.524),17T(0.914),18G(0.964),19E(0.988),20H(0.743)
Emu0000090.1	1.56906e-07	3.45413e-06	26.1628	-7747.12	-7734.04	11	524G(0.970),525T(0.985),528L(0.949),533R(0.995),537K(0.987),538S(0.843),539R(0.979),540L(0.975),544Q(0.798),545P(0.983),547H(0.961)
Emu0000050.1	0.00470042	0.029413	6.74505	-2988.65	-2985.27	5	5I(0.972),9V(0.561),11R(0.844),14P(0.731),339K(0.853)
Emu0005130.1	4.29563e-08	1.0528e-06	28.668	-14743.4	-14729.1	26	213S(0.939),216S(0.765),240V(0.556),866R(0.969),867A(0.883),868M(0.681),869M(0.625),872G(0.855),873V(0.934),875V(0.896),877A(0.921),880L(0.665),881E(0.894),882H(0.900),884Q(0.980),885H(0.966),886T(0.736),887T(0.886),888R(0.950),891E(0.985),892R(0.974),893E(0.985),951K(0.504),990I(0.737),1027S(0.503),1160K(0.776)
Emu0005200.1	0.00384875	0.0246998	7.10253	-6069.85	-6066.3	6	169K(0.555),170G(0.899),171T(0.897),174R(0.802),534A(0.517),593S(0.744)
Emu0005260.1	0.00226055	0.0160937	8.06169	-3217.62	-3213.59	6	41P(0.882),46N(0.870),53C(0.632),56D(0.718),58S(0.834),129D(0.628)
Emu0005420.1	1.87161e-12	1.09336e-10	48.2546	-2590.69	-2566.56	25	6V(0.513),112A(0.899),155R(0.591),216G(0.994),217R(0.992),219S(0.975),221G(0.996),222Y(0.647),223C(0.960),224D(0.995),225Y(0.969),226D(0.639),228R(0.999),230C(0.988),231L(0.789),232E(0.997),233T(0.820),234S(0.981),235V(0.979),236D(0.927),237I(0.648),238F(0.993),241K(0.985),243T(0.799),245T(0.976)
Emu0005630.1	0.000150036	0.00159957	13.0699	-2183.04	-2176.51	9	10Q(0.942),12K(0.994),13P(0.680),14G(0.518),16K(0.985),17K(0.745),19V(0.982),25S(0.643),26T(0.575)
Emu0005690.1	0.00185423	0.0136217	8.42132	-5020.42	-5016.21	3	2A(0.812),7A(0.810),8S(0.816)
Emu0006280.1	4.46365e-13	2.90614e-11	51.0669	-6573.49	-6547.96	35	176A(0.714),178E(0.714),180R(0.514),181K(0.993),184E(0.967),185E(0.526),186E(0.913),189C(0.899),190S(0.987),192S(0.869),193S(0.717),194S(0.639),196G(0.946),198P(0.973),201S(0.981),203V(0.982),205S(0.941),206L(0.940),207S(0.979),208Q(0.868),210P(0.905),241V(0.750),251V(0.665),273K(0.724),285E(0.563),286E(0.988),303A(0.675),304H(0.672),307N(0.627),333M(0.789),378N(0.741),419N(0.606),510R(0.685),512…
Emu0006430.1	8.97848e-08	2.06966e-06	27.2414	-3278.58	-3264.96	21	19E(0.619),34L(0.650),124V(0.984),127L(0.946),129Y(0.991),130P(0.976),134D(0.549),135C(0.780),139L(0.989),140Q(0.992),141H(0.970),144R(0.983),147S(0.971),148A(0.986),305S(0.989),306V(0.501),307D(0.779),308A(0.957),311E(0.984),312S(0.986),314H(0.782)
Emu0198570.1	0.00142441	0.0109364	8.90185	-3716.78	-3712.33	16	164L(0.577),200L(0.624),291V(0.905),316E(0.893),317S(0.993),322K(0.897),325I(0.947),328K(0.897),331T(0.966),332K(0.723),334T(0.956),338Q(0.830),339R(0.985),344S(0.843),345L(0.587),350D(0.972)
Emu0198320.1	0.000617349	0.00543943	10.4377	-4728.14	-4722.92	43	2A(0.888),6N(0.591),7N(0.934),9E(0.581),10G(0.632),12T(0.513),13L(0.915),18K(0.678),20A(0.619),22E(0.948),26S(0.726),28I(0.920),31S(0.811),35I(0.763),36G(0.955),55V(0.581),70G(0.533),72N(0.939),77N(0.631),81S(0.922),86T(0.863),97G(0.527),101L(0.511),114T(0.666),166T(0.943),167E(0.901),169A(0.516),170W(0.746),171A(0.694),173A(0.939),175W(0.921),176N(0.856),177A(0.922),178I(0.617),179Q(0.545),181V(…
Emu0198200.1	8.43299e-05	0.000975826	14.1515	-4696.3	-4689.23	19	10S(0.700),103S(0.923),380V(0.903),521N(0.974),522S(0.909),523I(0.926),525G(0.944),546G(0.945),547S(0.538),549E(0.892),559S(0.928),590S(0.882),594V(0.936),595S(0.687),597T(0.605),614N(0.506),617K(0.939),618D(0.890),619I(0.948)
Emu0003980.1	0.000100988	0.00114359	13.8126	-8877.37	-8870.46	9	40K(0.665),108S(0.727),111G(0.533),139S(0.636),140S(0.882),227V(0.542),818P(0.682),819P(0.797),821N(0.847)
Emu0004200.1	0.00624171	0.0371497	6.24088	-3857.57	-3854.45	6	168D(0.538),344A(0.770),345N(0.878),347D(0.926),348S(0.902),349W(0.944)
Emu0004310.1	0.00877092	0.0482641	5.64134	-7661.67	-7658.85	7	99Q(0.903),158N(0.537),184A(0.716),299P(0.745),304Q(0.582),670V(0.699),672K(0.583)
Emu0002800.1	0	0	78.1909	-4083.98	-4044.88	38	10R(0.726),11Y(0.901),22H(0.517),38S(0.550),84A(0.649),110R(0.714),172L(0.724),232M(0.563),306V(0.868),307K(0.974),310N(0.881),311T(0.997),312A(0.942),313P(0.606),314E(0.779),316F(0.999),317S(0.953),318F(0.978),319I(0.998),320H(0.974),321H(0.764),322L(0.996),323E(0.932),324N(0.974),325M(0.999),326F(0.999),327A(0.567),328E(0.989),329V(0.511),330T(0.782),331R(0.755),335H(0.956),336T(0.936),338F(0.6…
Emu0002970.1	0.000171963	0.001793	12.8146	-3249.49	-3243.08	8	36R(0.689),38Q(0.542),39E(0.807),42E(0.990),43Q(0.914),47M(0.853),48L(0.911),123T(0.861)
Emu0002470.1	8.37266e-05	0.000971571	14.165	-1921.71	-1914.63	4	2R(0.993),3A(0.961),5Q(0.991),8L(0.978)
Emu0001770.1	0.00131683	0.0102574	9.04534	-8613.53	-8609	7	471Y(0.793),474A(0.742),475S(0.911),476Q(0.532),478K(0.891),480H(0.837),481K(0.530)
Emu0003620.1	0.00261649	0.018099	7.79711	-9359.69	-9355.79	17	63P(0.583),72Q(0.781),134S(0.719),271E(0.830),330L(0.551),331R(0.768),403N(0.711),453T(0.663),454S(0.837),466S(0.641),469D(0.715),521M(0.513),550K(0.887),581E(0.754),608V(0.530),624K(0.858),625K(0.867)
Emu0151930.1	0.00694209	0.0401963	6.05281	-1850.35	-1847.33	8	28S(0.793),104V(0.565),132P(0.813),134I(0.534),135L(0.518),136G(0.944),137E(0.954),140K(0.787)
Emu0152370.1	0.000426408	0.00397469	11.1226	-4590.47	-4584.9	13	12S(0.909),107N(0.703),114A(0.831),389S(0.822),394H(0.903),395V(0.517),396S(0.750),399S(0.629),400D(0.884),405L(0.935),410T(0.851),411A(0.827),412R(0.811)
Emu0152140.1	0.000125477	0.0013809	13.405	-5714.15	-5707.45	14	53S(0.688),121V(0.638),123S(0.730),125S(0.937),126E(0.950),127N(0.923),131P(0.839),133I(0.754),134G(0.858),310R(0.539),315H(0.673),377S(0.627),398E(0.863),406Q(0.784)
Emu0152700.1	2.95097e-13	1.96632e-11	51.879	-15799.5	-15773.6	33	509Q(0.648),678S(0.920),679F(0.526),680N(0.979),682E(0.979),684A(0.959),685E(0.915),909G(0.530),1302A(0.839),1366T(0.585),1417A(0.714),1427E(0.600),1458S(0.829),1463R(0.922),1496Q(0.618),1555T(0.540),1567H(0.968),1568S(0.942),1571S(0.913),1573S(0.711),1575K(0.546),1576E(0.947),1577G(0.918),1578G(0.956),1579S(0.906),1583G(0.959),1585D(0.964),1588R(0.500),1589S(0.931),1592S(0.978),1594S(0.947),1597…
Emu0148020.1	0.00427578	0.0270535	6.91417	-3836.04	-3832.59	19	2H(0.982),7Y(0.819),10L(0.846),13A(0.744),17A(0.599),18S(0.879),19N(0.773),20T(0.720),24L(0.659),25S(0.946),36V(0.689),268R(0.635),270I(0.985),285E(0.902),286R(0.776),288R(0.524),354A(0.829),355V(0.815),366C(0.769)
Emu0148270.1	0.00506664	0.0313368	6.61131	-3238.83	-3235.53	4	107M(0.949),112Q(0.969),245T(0.518),267K(0.646)
Emu0153490.1	0.00287478	0.0195838	7.62717	-8371.79	-8367.97	39	1R(0.912),3L(0.589),5Q(0.964),143I(0.865),147S(0.644),172A(0.585),192C(0.604),206S(0.910),216S(0.784),381L(0.762),384P(0.944),434Q(0.610),539A(0.862),540V(0.932),614E(0.582),615P(0.538),618E(0.650),622S(0.564),623D(0.959),630Q(0.868),631E(0.658),636D(0.726),637P(0.517),661Q(0.941),672G(0.638),689S(0.974),691E(0.929),696S(0.965),697M(0.824),698L(0.640),699A(0.898),701F(0.898),703A(0.975),704C(0.92…
Emu0153570.1	0.00683141	0.0398258	6.0812	-4201.03	-4197.99	10	89V(0.560),96T(0.552),125V(0.865),132A(0.665),143A(0.736),195D(0.527),217K(0.566),243E(0.571),245Q(0.920),252T(0.675)
Emu0151540.1	9.82159e-12	4.87025e-10	45.006	-18294.5	-18272	98	2E(0.933),4L(0.837),5K(0.834),8S(0.844),10V(0.872),11I(0.892),13A(0.927),14Q(0.689),16R(0.918),18L(0.851),19V(0.697),22V(0.917),23L(0.765),26K(0.854),28P(0.855),31Q(0.868),32I(0.929),34Q(0.924),35S(0.721),36S(0.611),52D(0.875),81S(0.586),153Q(0.594),158N(0.784),203S(0.525),210S(0.509),217Q(0.596),245V(0.718),246S(0.587),247A(0.635),292Q(0.877),348L(0.512),378I(0.748),384K(0.797),385P(0.601),388S(…
Emu0153760.1	5.02875e-09	1.43927e-07	32.8301	-8080.36	-8063.95	223	12T(0.564),18S(0.541),36N(0.513),52S(0.716),53D(0.987),54I(0.556),56H(0.984),57A(0.991),58D(0.984),60S(0.778),61K(0.936),62N(0.828),63R(0.994),64L(0.918),65C(0.690),66E(0.998),68P(0.828),69E(0.996),70E(0.956),71L(0.992),72C(0.990),73Q(0.997),74F(0.554),75I(0.828),76S(0.783),77L(0.991),78E(0.996),80L(0.968),83Y(0.982),84H(0.992),86G(0.994),87M(0.551),88R(0.725),89S(0.966),91S(0.716),93N(0.594),94L…
Emu0153650.1	0.00250272	0.0174821	7.87747	-2313.44	-2309.5	13	76L(0.613),78L(0.510),79Q(0.658),81A(0.943),94L(0.843),102S(0.571),120H(0.901),127S(0.932),135D(0.598),157G(0.954),162I(0.858),163T(0.753),165S(0.854)
Emu0152580.1	7.27698e-08	1.72404e-06	27.6478	-4727.08	-4713.26	22	4K(0.524),5E(0.995),6T(0.691),13D(0.906),14L(0.943),15R(0.975),16C(0.979),57G(0.998),187S(0.908),188S(0.919),199E(0.950),200Q(0.871),206H(0.629),227G(0.736),228E(0.805),229A(0.595),237Q(0.534),332N(0.733),341G(0.739),362G(0.965),462S(0.666),463P(0.500)
Emu0152570.1	3.25403e-05	0.000417347	15.9488	-16309	-16301	15	97S(0.688),531A(0.813),613L(0.759),621P(0.754),623S(0.501),709A(0.618),710N(0.604),902A(0.533),937S(0.632),1037P(0.622),1088S(0.832),1091S(0.947),1166C(0.888),1169S(0.639),1297G(0.679)
Emu0150570.1	0.00916296	0.0499048	5.56472	-5430.17	-5427.39	7	34G(0.653),43S(0.607),57S(0.539),91L(0.638),93C(0.564),104V(0.578),292T(0.582)
Emu0150350.1	0	0	101.355	-6484.54	-6433.86	131	128S(0.714),281G(0.718),282M(0.764),284A(0.660),327Q(0.788),329G(0.642),330A(0.791),347A(0.772),365L(0.662),376V(0.993),378S(0.683),379I(0.691),380K(0.546),384P(0.922),385V(0.998),386P(0.978),387T(0.967),388P(0.951),391R(0.995),392P(0.996),393V(0.525),394G(0.674),395D(0.999),396E(0.558),397A(0.634),398L(0.747),399V(0.773),400Q(0.830),402D(0.629),403H(0.760),404H(0.991),405H(0.866),406I(0.877),407…
Emu0149260.1	0.000248202	0.00248756	12.1291	-2765.54	-2759.47	6	2S(0.842),4P(0.912),5G(0.603),12Q(0.896),61V(0.740),127K(0.972)
Emu0149800.1	0.00353093	0.0230416	7.25717	-4242.78	-4239.15	13	44E(0.523),203E(0.524),339S(0.590),343E(0.978),345Y(0.901),348L(0.943),349A(0.935),350Q(0.529),351E(0.945),355L(0.930),356A(0.928),357S(0.561),370K(0.667)
Emu0149950.1	0.00199864	0.0144952	8.28505	-1677.39	-1673.25	1	211T(0.982)
Emu0060850.1	0	0	83.4401	-5797.58	-5755.86	319	8C(0.521),89R(0.999),90I(1.000),91V(0.960),92E(0.967),93R(1.000),94G(0.994),95Y(1.000),97S(1.000),98E(1.000),99R(0.999),100D(1.000),101A(0.981),103H(1.000),104V(1.000),105I(0.929),106K(0.999),107Q(0.959),108I(1.000),109L(0.995),110E(1.000),111A(0.985),112V(0.985),113A(0.981),114Y(1.000),115L(1.000),116H(1.000),117E(0.972),118N(0.947),119G(1.000),120V(0.981),122H(1.000),123R(0.963),124D(1.000),125…
Emu0061760.1	0.00617597	0.0368356	6.25964	-2112	-2108.87	5	153Q(0.833),211C(0.591),212M(0.966),213I(0.946),215L(0.711)
Emu0061890.1	0.000281619	0.00277039	11.8937	-6285.41	-6279.47	7	418R(0.991),419Q(0.986),421L(0.723),422V(0.987),427R(0.986),430S(0.937),431V(0.504)
Emu0055550.1	6.42494e-05	0.000764113	14.6637	-8022.65	-8015.32	4	2A(0.572),3R(0.747),13C(0.563),16A(0.657)
Emu0055360.1	0.000626807	0.0054772	10.4096	-4600.8	-4595.59	11	186F(0.583),188A(0.803),189E(0.957),190R(0.614),193Q(0.958),195T(0.911),319L(0.816),347K(0.785),375S(0.918),377A(0.627),396K(0.724)
Emu0055110.1	0.00860223	0.0475184	5.6754	-3659.5	-3656.67	4	99K(0.914),137L(0.571),163S(0.508),189S(0.827)
Emu0055720.1	0.00167572	0.0125591	8.60552	-5339.27	-5334.97	13	25P(0.913),52P(0.500),63E(0.729),167A(0.568),302V(0.643),310D(0.932),355S(0.534),356G(0.834),362T(0.920),363S(0.536),365S(0.822),366L(0.507),367G(0.649)
Emu0055760.1	3.10054e-11	1.37732e-09	42.756	-6719.18	-6697.8	38	11G(0.552),117M(0.628),122V(0.801),147A(0.713),154P(0.830),159R(0.649),220M(0.814),272A(0.975),273K(0.958),274N(0.783),276F(0.967),277T(0.936),279S(0.904),283I(0.971),285E(0.991),288H(0.707),334M(0.897),337E(0.813),338E(0.933),340I(0.544),365R(0.741),528Q(0.685),538T(0.652),550V(0.861),580P(0.562),583T(0.568),625Q(0.980),626E(0.951),627R(0.864),628V(0.990),629T(0.961),630L(0.940),632S(0.940),633Q…
Emu0055820.1	1.34981e-12	8.16491e-11	48.8955	-3790.74	-3766.3	15	203V(0.997),204L(0.875),208E(0.998),209S(0.640),210Q(0.998),212S(0.994),214C(0.995),215H(0.996),216N(0.996),217T(0.516),219S(0.572),220S(0.997),223S(0.892),224H(0.994),225T(0.574)
Emu0056080.1	3.1361e-12	1.7146e-10	47.2426	-5221.02	-5197.4	63	31A(0.591),103T(0.587),227G(0.612),269V(0.534),319A(0.550),321S(0.846),417A(0.968),419S(0.891),420T(0.604),421A(0.859),423S(0.716),425E(0.953),426C(0.997),427G(0.834),429D(0.972),431L(0.996),433Y(0.769),434S(0.735),435L(0.997),436A(0.985),437D(0.902),438E(0.577),441D(0.981),444E(0.666),445E(0.676),446L(0.891),447D(0.983),448K(0.999),449V(0.929),450E(0.999),451R(0.902),452E(0.963),453L(0.896),459L…
Emu0056150.1	0.000129902	0.00142226	13.34	-3397.43	-3390.76	11	2N(0.801),3S(0.950),10T(0.872),12R(0.721),13F(0.922),264K(0.895),266E(0.507),268Y(0.837),273K(0.973),274A(0.972),280L(0.544)
Emu0056950.1	0.000483675	0.00445012	10.889	-10505.6	-10500.1	15	3S(0.840),39K(0.545),260P(0.645),262Q(0.668),267W(0.650),268R(0.906),349S(0.584),374G(0.539),470G(0.578),501R(0.770),508T(0.778),657C(0.508),695T(0.821),710S(0.598),719E(0.713)
Emu0154570.1	0.00282959	0.0193223	7.65575	-10738.3	-10734.5	29	75I(0.553),77G(0.877),92Q(0.634),145N(0.523),156L(0.714),314E(0.866),332M(0.577),489R(0.668),497Q(0.651),500P(0.820),559S(0.668),638S(0.541),669Y(0.853),672H(0.666),674S(0.827),685W(0.755),691D(0.662),693S(0.761),696G(0.752),699I(0.540),700C(0.712),702S(0.711),704F(0.874),706S(0.564),708S(0.729),716F(0.649),721A(0.560),744P(0.569),765L(0.552)
Emu0057230.1	7.13867e-05	0.000838647	14.4652	-2705.38	-2698.15	10	282Y(0.984),283S(0.966),290P(0.896),291K(0.978),294Y(0.894),296L(0.540),298I(0.958),299S(0.924),301G(0.987),304R(0.971)
Emu0057390.1	5.06055e-05	0.000616592	15.114	-2735.92	-2728.36	8	54V(0.506),110V(0.706),222A(0.884),225Q(0.940),226R(0.975),227N(0.663),228S(0.973),229N(0.965)
Emu0057410.1	0.00689194	0.0400846	6.06561	-14650.5	-14647.5	149	6V(0.577),8A(0.581),23A(0.559),26V(0.652),43I(0.644),47P(0.540),48L(0.517),55V(0.586),57F(0.539),66K(0.794),86Q(0.576),91D(0.538),93Q(0.677),94H(0.773),95A(0.617),114P(0.547),116S(0.551),117T(0.553),121I(0.555),123K(0.773),131G(0.520),139R(0.550),140W(0.547),155K(0.599),156N(0.527),157V(0.513),158K(0.720),159E(0.550),176K(0.530),178I(0.593),185T(0.563),194I(0.558),210A(0.612),211E(0.564),215L(0.5…
Emu0057570.1	0	0	98.052	-4123.19	-4074.16	51	1A(0.984),3A(0.997),4L(0.898),6S(0.539),8L(0.998),9D(0.979),10F(0.994),11A(0.999),12Y(0.999),13T(0.994),14A(0.993),16L(0.996),17T(0.886),18V(0.994),19S(0.993),21S(0.999),22S(0.990),23V(0.997),24A(0.998),25D(0.994),26I(0.997),29A(0.988),30A(0.999),33V(0.999),34Q(0.972),35D(0.999),36V(0.995),37C(0.799),38T(0.999),39H(0.891),40L(0.999),41L(0.987),42D(0.996),43T(0.819),44K(0.999),45V(0.996),46L(0.994…
Emu0057600.1	4.71845e-15	4.14883e-13	60.006	-1747.95	-1717.94	19	23L(0.773),50E(0.632),146Q(0.965),158A(0.971),159R(0.991),160R(0.991),161R(0.997),163R(0.995),164R(0.999),165V(0.932),166A(0.623),167G(0.986),168Q(0.860),169L(0.937),170P(0.980),171L(0.997),172S(0.804),173S(0.965),174L(0.961)
Emu0058790.1	1.92607e-05	0.000263683	16.9429	-1411.63	-1403.15	27	1L(0.540),2E(0.999),4Y(0.997),6D(0.997),7V(0.980),8H(0.992),10H(0.996),11S(0.569),12T(0.731),13M(0.974),14L(0.902),15N(0.999),16G(0.717),17F(0.550),18M(0.912),19E(1.000),20D(0.997),21E(0.725),22E(0.723),23R(0.762),24V(0.922),25Q(0.671),26R(0.974),72T(0.800),73A(0.850),110H(0.662),142G(0.586)
Emu0054450.1	0.00579001	0.0348504	6.37406	-1976.66	-1973.47	13	24R(0.830),25T(0.525),49E(0.677),57E(0.959),61K(0.939),68K(0.662),126K(0.712),150K(0.875),154R(0.576),158L(0.649),170A(0.819),178D(0.776),185C(0.883)
Emu0054520.1	0.00529479	0.0325825	6.53292	-8064.67	-8061.4	9	282S(0.716),483E(0.637),484K(0.746),573A(0.716),579A(0.738),638C(0.574),660S(0.882),725Q(0.680),786A(0.630)
Emu0054590.1	7.98398e-08	1.88109e-06	27.4684	-4275.94	-4262.2	20	2E(0.976),4S(0.939),5R(0.943),6S(0.952),9L(0.702),11S(0.966),12K(0.558),13Q(0.943),14E(0.984),15R(0.987),18K(0.990),20K(0.839),21T(0.971),22F(0.907),23A(0.940),45Q(0.638),221V(0.521),303S(0.543),367P(0.647),368T(0.748)
Emu0060490.1	0.000960274	0.0078676	9.62396	-2958.14	-2953.32	4	32Y(0.598),47N(0.872),102S(0.911),123S(0.716)
Emu0060420.1	0.00231264	0.0163825	8.02042	-2530.25	-2526.24	8	35N(0.910),156K(0.916),304S(0.748),305L(0.687),306S(0.987),307R(0.962),309Y(0.950),310G(0.928)
Emu0060250.1	0.00388617	0.0249024	7.0852	-1704.25	-1700.71	2	82V(0.958),126E(0.990)
Emu0197290.1	1.01729e-05	0.000149853	18.1566	-849.97	-840.892	11	3P(0.580),11G(0.976),12C(0.993),13G(0.601),33S(0.984),35S(0.633),39V(0.889),42K(0.691),44V(0.965),49T(0.960),50S(0.892)
Emu0197400.1	0.000365448	0.00345938	11.409	-837.986	-832.282	15	81A(0.715),82G(0.991),84V(0.741),85G(0.750),86S(0.986),87I(0.998),88V(0.996),89R(0.980),90V(0.803),91L(0.826),92T(0.523),94R(0.991),95K(0.998),96T(0.974),97V(0.819)
Emu0054350.1	0.00281034	0.0192062	7.66806	-4002.21	-3998.37	6	42C(0.607),81E(0.975),144S(0.596),406D(0.583),407P(0.983),408D(0.927)
Emu0054140.1	0.00290436	0.0197067	7.60871	-4590.46	-4586.65	8	6C(0.790),7T(0.537),9L(0.765),20A(0.774),174Q(0.811),324A(0.580),331Q(0.509),340S(0.871)
Emu0054180.1	0.00290123	0.0197011	7.61065	-3812.75	-3808.95	8	124Q(0.719),125D(0.580),220S(0.781),251A(0.617),387A(0.936),388S(0.719),390S(0.901),395S(0.866)
Emu0061120.1	1.58762e-14	1.25378e-12	57.6266	-2383.39	-2354.58	73	2A(0.924),4E(0.959),6Q(0.845),7D(0.944),9S(0.999),10Y(0.999),11L(0.991),12A(0.998),15L(0.938),16L(0.997),18K(0.991),20Y(0.860),21E(0.951),22V(0.842),23H(0.996),24G(0.996),25I(0.898),27R(0.998),28R(0.709),29S(0.999),31F(0.873),32N(0.687),33T(0.998),34G(0.999),36I(0.997),37E(1.000),38H(0.993),40Y(0.731),41K(0.620),42N(0.984),44Q(0.506),45T(0.955),46H(0.728),47T(0.924),49G(0.588),50K(0.989),51M(0.99…
Emu0120510.1	0.00432552	0.0273277	6.89349	-5108.18	-5104.73	9	189S(0.811),258L(0.810),259Y(0.857),264D(0.568),504L(0.608),505A(0.823),544L(0.755),549F(0.884),550M(0.969)
Emu0121420.1	0.000254052	0.00252836	12.0857	-6418.02	-6411.98	7	141P(0.749),218D(0.532),233H(0.637),302R(0.593),421K(0.588),423D(0.938),528H(0.654)
Emu0122160.1	0.00832567	0.0464258	5.73276	-1762.98	-1760.12	1	41G(0.911)
Emu0121960.1	0.000573051	0.00510716	10.5753	-3377.13	-3371.85	18	3Q(0.918),5V(0.569),7Q(0.919),8K(0.822),11A(0.941),16A(0.643),21A(0.905),163M(0.890),330F(0.908),331L(0.914),334S(0.783),336I(0.940),337Y(0.976),341A(0.578),342R(0.955),346S(0.548),349H(0.988),354L(0.902)
Emu0121950.1	8.45613e-05	0.000975945	14.1464	-10239.6	-10232.5	21	13M(0.519),464R(0.939),472A(0.887),543V(0.892),563P(0.548),785G(0.730),995A(0.663),997A(0.914),1000M(0.996),1002E(0.977),1006F(0.834),1007L(0.954),1010S(0.944),1011V(0.856),1015I(0.942),1018T(0.529),1023V(0.740),1024D(0.911),1026A(0.926),1029W(0.512),1036S(0.966)
Emu0121910.1	9.03626e-05	0.0010345	14.0216	-10355.7	-10348.7	16	16G(0.721),41E(0.784),97A(0.718),154D(0.593),191G(0.676),202M(0.689),212E(0.648),218D(0.792),224Q(0.644),225P(0.517),231I(0.584),252E(0.509),306S(0.706),386S(0.651),587T(0.505),667V(0.697)
Emu0122680.1	3.17964e-06	5.2761e-05	20.3769	-4310.34	-4300.15	32	17D(0.808),18E(0.920),19A(0.865),20A(0.778),90T(0.645),144S(0.945),165M(0.844),192A(0.957),193E(0.622),224R(0.541),256E(0.695),267A(0.757),269T(0.836),320A(0.614),329P(0.927),330T(0.949),331E(0.531),332A(0.953),333S(0.963),336A(0.980),338S(0.985),339A(0.876),342V(0.733),347G(0.831),352A(0.844),356E(0.871),360G(0.942),361D(0.969),364P(0.973),365P(0.928),367L(0.930),368S(0.669)
Emu0122710.1	0.000697124	0.00603019	10.2134	-7353.1	-7347.99	8	445S(0.600),495V(0.762),518G(0.797),574E(0.976),602E(0.854),745G(0.850),784V(0.936),790T(0.751)
Emu0123210.1	0.00141335	0.0108893	8.91609	-3520.91	-3516.45	5	92K(0.854),100L(0.822),223G(0.887),225E(0.865),285L(0.841)
Emu0124560.1	0.00596185	0.0357837	6.32218	-3606.98	-3603.81	3	37G(0.836),125C(0.903),220S(0.962)
Emu0124710.1	0.000575799	0.00512095	10.5664	-9251.1	-9245.82	15	335S(0.707),340C(0.528),358K(0.759),444T(0.896),445Q(0.628),465H(0.766),594P(0.757),595T(0.900),599D(0.599),613K(0.615),773P(0.607),826K(0.577),827Q(0.755),829E(0.550),830V(0.947)
Emu0124930.1	2.2789e-08	5.73356e-07	29.8963	-1989.37	-1974.43	16	176S(0.957),183G(0.798),188Y(0.989),189S(0.992),191Q(0.887),193S(0.716),194V(0.988),195F(0.995),196K(0.997),198Q(0.918),199V(0.995),200Y(0.998),205E(0.854),206S(0.976),207P(0.747),210L(0.988)
Emu0124990.1	0.00187627	0.0137599	8.39984	-10160.2	-10156	4	636N(0.802),754S(0.835),779H(0.812),785V(0.872)
Emu0119510.1	1.85029e-11	8.81625e-10	43.7661	-1320.31	-1298.43	32	74P(0.728),90L(0.905),98K(0.999),99I(0.925),100N(1.000),101E(0.892),102K(0.861),104Q(0.995),105V(0.998),106I(0.987),107A(0.996),109Y(0.998),111C(0.949),112G(1.000),113K(0.534),114A(1.000),115I(0.968),116P(0.999),117N(0.887),118N(0.998),120K(0.966),121I(0.908),123R(0.997),124V(0.987),125I(0.919),126G(0.952),127M(0.635),128K(0.984),129L(0.951),130R(0.888),131G(0.811),132K(0.997)
Emu0119480.1	1.58676e-09	5.06871e-08	35.0744	-21647.1	-21629.6	29	248T(0.908),607A(0.557),1261S(0.655),1861D(0.534),2162E(0.876),2163R(0.961),2164V(0.965),2168E(0.864),2169V(0.641),2170S(0.978),2171R(0.879),2174L(0.868),2176R(0.545),2177H(0.943),2178L(0.859),2237I(0.682),2302M(0.907),2328E(0.899),2330K(0.593),2334Q(0.970),2335E(0.990),2339S(0.935),2346S(0.897),2349S(0.923),2353K(0.923),2355L(0.570),2358E(0.939),2366L(0.910),2367S(0.896)
Emu0119380.1	1.05856e-06	1.90877e-05	22.4857	-5619.89	-5608.64	70	1E(0.983),3L(0.698),4G(0.992),6K(0.526),8T(0.992),10H(0.987),12D(0.979),14L(0.545),16I(0.684),17V(0.741),18I(0.766),21R(0.505),22P(0.983),23L(0.990),25A(0.583),26S(0.984),27A(0.646),28I(0.893),30S(0.983),31G(0.601),36G(0.733),38E(0.522),39G(0.768),40S(0.566),42A(0.783),43R(0.983),44W(0.977),45G(0.975),46T(0.741),47G(0.975),48R(0.758),50N(0.991),51S(0.843),52N(0.970),53S(0.983),54S(0.504),55T(0.95…
Emu0118370.1	1.6547e-07	3.60945e-06	26.0602	-5701.62	-5688.59	7	199N(0.993),201L(0.939),202N(0.980),203R(0.754),205S(0.929),206F(0.972),718Q(0.994)
Emu0119010.1	0.000572465	0.00510716	10.5772	-4018.59	-4013.31	6	4S(0.660),243A(0.971),378V(0.974),381Y(0.977),385A(0.959),386V(0.978)
Emu0119020.1	8.50184e-07	1.55272e-05	22.9069	-5786.62	-5775.16	23	18P(0.538),248L(0.614),274N(0.610),282H(0.978),286Y(0.730),287G(0.899),289L(0.858),291E(0.872),293V(0.946),298P(0.561),304R(0.975),305P(0.725),306R(0.940),311L(0.917),312G(0.959),315N(0.802),316S(0.843),319S(0.824),323Q(0.953),325N(0.822),326K(0.797),527M(0.788),551L(0.725)
Emu0119050.1	1.29726e-06	2.30988e-05	22.0952	-4316.11	-4305.06	14	1M(0.987),6G(0.938),49A(0.547),50P(0.559),69N(0.871),115G(0.968),440G(0.668),441R(0.688),443N(0.983),446M(0.976),447S(0.993),450R(0.978),451M(0.988),452Q(0.994)
Emu0116750.1	0.00826603	0.0461696	5.74538	-3877.18	-3874.3	2	99V(0.606),111S(0.956)
Emu0116780.1	5.68053e-06	8.85727e-05	19.2677	-4844.52	-4834.89	63	18Q(0.983),23V(0.640),30S(0.902),38T(0.782),51S(0.742),59L(0.899),66G(0.765),70R(0.763),84T(0.732),87T(0.809),109N(0.712),118T(0.707),150H(0.909),161T(0.846),164R(0.740),165A(0.791),171E(0.712),180V(0.646),188I(0.689),190E(0.582),198S(0.723),216L(0.956),239K(0.973),246S(0.969),247Q(0.717),257R(0.712),266G(0.763),292R(0.761),299S(0.600),300Q(0.762),303D(0.961),305G(0.638),308P(0.569),344W(0.976),3…
Emu0117140.1	0.00180609	0.0133201	8.46916	-3533.95	-3529.71	3	250L(0.846),255P(0.923),334S(0.666)
Emu0117280.1	7.70838e-05	0.000901848	14.3206	-2485.82	-2478.66	5	1A(0.983),2T(0.991),4S(0.836),185A(0.791),257R(0.993)
Emu0119920.1	0.000933911	0.00768854	9.6751	-1823.07	-1818.23	11	3V(0.738),8Q(0.914),12P(0.885),13V(0.704),14L(0.939),15S(0.892),19N(0.935),20T(0.777),32V(0.921),35K(0.930),130D(0.699)
Emu0119760.1	2.51383e-11	1.15895e-09	43.1664	-4411.1	-4389.51	38	2L(0.839),3Q(0.932),4N(0.980),5T(0.983),6G(0.697),7K(0.984),8L(0.518),9A(0.846),10G(0.989),15R(0.745),16D(0.998),17G(0.868),18A(0.987),20I(0.776),22I(0.733),23A(0.764),24A(0.999),25K(0.997),27A(0.912),28E(0.971),29P(0.998),30H(0.999),31P(0.998),32K(0.803),33L(0.774),34P(0.997),35G(0.962),36T(0.996),37I(0.675),38Y(0.974),39T(0.706),40A(0.995),41A(0.854),42Q(0.790),43E(0.668),72V(0.595),344T(0.713)…
Emu0066720.1	3.55993e-10	1.30312e-08	37.9875	-2003.93	-1984.94	41	6V(0.846),11R(0.673),14V(0.830),79K(0.590),83I(0.749),84I(0.831),85G(0.759),86A(0.949),88V(0.987),89P(0.966),90C(0.998),91C(0.997),93D(0.988),94L(0.826),95S(0.877),96L(0.981),97A(0.516),98H(0.971),99Q(0.956),102E(0.999),103C(0.996),104L(0.872),105F(0.919),106M(0.998),108L(0.909),109L(0.793),110P(0.861),111G(0.851),113T(0.974),114F(0.987),116M(0.981),117R(0.802),118V(0.622),121R(0.998),122E(0.999)…
Emu0066740.1	9.27855e-06	0.000138593	18.3319	-7798.83	-7789.67	9	81P(0.503),204C(0.668),662S(0.655),674S(0.717),882S(0.995),883R(0.984),884S(0.988),885W(0.985),886R(0.887)
Emu0063240.1	0	0	84.2797	-7692.92	-7650.78	94	3T(0.823),7S(0.985),8S(0.991),9S(0.713),10S(0.986),13L(0.931),14L(0.900),15C(0.956),17L(0.986),18W(0.961),21M(0.807),22V(0.751),23C(0.978),25A(0.798),26P(0.749),27G(0.821),29Q(0.882),32R(0.515),33L(0.969),35E(0.993),40P(0.802),45Q(0.872),46L(0.963),47A(0.653),50D(0.992),52L(0.604),53C(0.879),54H(0.968),55Q(0.879),58R(0.764),59T(0.635),60F(0.993),62E(0.688),65R(0.976),66S(0.978),67C(0.549),68R(0.5…
Emu0068280.1	1.74197e-07	3.77088e-06	25.9609	-2883.21	-2870.23	18	57I(0.776),58H(0.850),59L(0.926),61L(0.932),62L(0.611),64W(0.978),65T(0.967),66T(0.813),69S(0.949),70N(0.980),71L(0.883),73Q(0.767),74I(0.874),75N(0.746),78I(0.970),80P(0.983),147K(0.735),199G(0.917)
Emu0069590.1	1.42353e-07	3.17835e-06	26.3508	-2614.14	-2600.96	18	138S(0.546),219Y(0.985),220H(0.983),222K(0.996),224V(0.980),225D(0.996),227W(0.992),228L(0.672),229T(0.995),231T(0.562),232K(0.869),233K(0.996),237V(0.995),239K(0.930),240Q(0.936),241R(0.991),242V(0.665),244R(0.932)
Emu0069930.1	0.00427087	0.0270425	6.91622	-5655.66	-5652.2	12	25S(0.504),38R(0.760),91G(0.679),188V(0.657),217K(0.577),227G(0.507),233V(0.526),234V(0.546),256D(0.760),263R(0.965),306L(0.894),396G(0.686)
Emu0070020.1	0.000182592	0.00189225	12.7024	-4443.98	-4437.63	13	2M(0.618),5S(0.945),10K(0.973),11T(0.605),12L(0.937),15C(0.718),20S(0.929),23Q(0.830),199L(0.913),202S(0.958),231S(0.709),268L(0.534),370K(0.556)
Emu0070490.1	0.00214766	0.0153541	8.15455	-9999.65	-9995.58	10	245S(0.778),292S(0.757),364E(0.771),377V(0.612),509H(0.595),544D(0.760),663K(0.845),697K(0.847),699N(0.880),722Q(0.706)
Emu0214570.1	0.00894599	0.0489105	5.60669	-2058.27	-2055.46	7	113V(0.969),202L(0.673),257K(0.720),258K(0.720),269C(0.862),270E(0.948),271Q(0.842)
Emu0070590.1	0.00539383	0.0330726	6.49996	-5786.85	-5783.6	6	30R(0.771),31S(0.787),32V(0.836),177P(0.740),316A(0.771),342Q(0.705)
Emu0071170.1	3.06087e-07	6.29064e-06	24.8735	-4433.87	-4421.43	27	2A(0.914),4P(0.964),7Q(0.973),9W(0.976),10D(0.984),12V(0.578),13Q(0.895),16E(0.924),17G(0.971),18A(0.968),19Y(0.933),20G(0.548),21E(0.948),102A(0.957),184K(0.900),257D(0.641),262R(0.700),269Q(0.984),271P(0.991),272L(0.648),277N(0.964),278K(0.963),279R(0.676),280P(0.547),281R(0.693),283D(0.938),284A(0.631)
Emu0071220.1	5.2635e-06	8.32883e-05	19.4133	-4328.43	-4318.72	17	24A(0.549),32G(0.608),123N(0.829),170S(0.882),171S(0.977),172P(0.930),173R(0.797),174R(0.700),176P(0.742),178S(0.987),182S(0.786),185H(0.723),188Q(0.812),191H(0.508),211R(0.905),233N(0.508),350T(0.915)
Emu0067860.1	6.4071e-13	4.10873e-11	50.3575	-4085.82	-4060.64	13	80E(0.673),260S(0.632),376S(0.962),377A(0.992),378C(0.998),379R(0.984),380G(0.926),381A(0.747),382D(0.980),384A(0.949),385V(0.819),389C(0.976),390T(0.948)
Emu0067770.1	0.00479992	0.029904	6.70768	-3866.04	-3862.69	6	28K(0.980),33L(0.537),202S(0.597),207A(0.576),246I(0.942),283G(0.968)
Emu0067620.1	1.65262e-09	5.20204e-08	34.9952	-3361.49	-3343.99	33	1M(1.000),2E(0.925),3L(0.980),4W(0.947),5I(0.804),10S(0.959),11L(0.953),137V(0.797),139P(0.981),140S(0.985),141K(0.970),143R(0.994),144C(0.975),145Y(0.991),147E(0.944),148G(0.997),150T(0.873),151Q(0.936),152E(0.976),154K(0.916),155D(0.963),156I(0.626),157V(0.733),159R(0.978),161L(0.636),162S(0.688),163S(0.883),164E(0.868),165G(0.969),166T(0.994),169Q(0.996),225K(0.943),239A(0.848)
Emu0067520.1	0.00861733	0.0475505	5.67232	-3539.18	-3536.34	5	33L(0.674),130E(0.537),136K(0.920),174R(0.638),269L(0.975)
Emu0065160.1	0.000119073	0.00132236	13.5033	-2565.08	-2558.33	10	4T(0.916),8S(0.994),11Q(0.962),12R(0.970),15G(0.698),16T(0.968),17M(0.878),18I(0.956),117R(0.856),210V(0.641)
Emu0071020.1	1.66533e-16	1.84463e-14	66.731	-4584.91	-4551.54	63	2A(0.566),3R(0.525),5H(0.866),16T(0.801),40A(0.506),89G(0.533),91Q(0.838),95Q(0.854),259T(0.751),265A(0.548),285V(0.762),312S(0.583),322H(0.644),323S(0.998),325V(0.983),326S(0.985),327V(0.914),328K(0.914),329V(0.996),330T(0.997),331S(0.836),332D(0.998),333T(0.981),334S(0.998),335A(0.987),337C(0.995),338N(0.978),339A(0.987),342K(0.985),343A(0.758),344F(0.869),346I(0.850),347K(0.590),348A(0.995),35…
Emu0070600.1	0.00203867	0.0147246	8.24905	-5557.75	-5553.63	7	56E(0.572),94A(0.540),109K(0.750),245K(0.849),249I(0.848),252G(0.766),381K(0.727)
Emu0064360.1	7.62649e-07	1.41098e-05	23.1158	-15579.5	-15567.9	81	82R(0.622),87D(0.754),353C(0.774),572S(0.623),711E(0.687),719K(0.819),725G(0.698),736V(0.549),737T(0.777),775S(0.655),818S(0.655),965T(0.632),970V(0.743),1014R(0.515),1024S(0.763),1033L(0.732),1060C(0.785),1066A(0.721),1071D(0.589),1075C(0.787),1095Q(0.869),1096E(0.845),1097L(0.889),1098K(0.696),1099S(0.686),1101E(0.738),1104T(0.879),1110P(0.670),1113Q(0.936),1117Y(0.917),1123T(0.660),1128S(0.823…
Emu0179310.1	0.00173033	0.0128826	8.54713	-4629.79	-4625.52	9	2A(0.948),3V(0.518),5P(0.960),7S(0.899),10E(0.817),620A(0.966),624Q(0.953),628S(0.969),632V(0.940)
Emu0211950.1	0.00183073	0.0134722	8.44451	-4757.33	-4753.11	132	2P(0.904),3S(0.980),5S(0.942),6H(0.584),7N(0.576),8V(0.642),9L(0.680),11K(0.944),12S(0.941),14D(0.942),15S(0.936),16A(0.650),18Q(0.904),19V(0.735),21H(0.600),23A(0.948),24K(0.748),31Y(0.731),32P(0.892),33D(0.674),35L(0.676),36K(0.943),37S(0.719),38A(0.731),39N(0.603),155A(0.718),188I(0.526),195I(0.527),207S(0.823),267S(0.739),272A(0.848),276S(0.941),277P(0.576),292S(0.615),312P(0.504),314P(0.610)…
Emu0183230.1	0.00212749	0.0152407	8.17166	-11901.3	-11897.2	7	37M(0.537),457D(0.543),490S(0.693),492E(0.925),506A(0.691),551A(0.711),559S(0.883)
Emu0183480.1	0	0	110.266	-10408	-10352.9	138	19G(0.962),45E(0.627),323I(0.777),427K(0.666),545S(0.753),549A(0.573),584R(0.574),588G(0.596),589S(0.659),591S(0.985),593D(0.651),594G(0.948),612A(0.579),633N(0.931),641S(0.741),644K(0.996),645L(0.793),649K(0.955),650K(0.997),651L(0.875),655G(0.990),658L(0.631),660K(0.600),663P(0.986),664N(0.996),671S(0.843),672N(0.775),673G(0.738),675E(0.981),680V(0.916),681E(0.949),682K(0.967),684L(0.984),685T(…
Emu0212650.1	7.30671e-12	3.66582e-10	45.5853	-3631.37	-3608.57	65	22G(0.807),38P(0.693),135M(0.520),164Q(0.779),188S(0.501),193N(0.597),194A(0.518),195M(0.520),206S(0.796),207Q(0.983),227Q(0.997),230L(0.799),231Q(0.545),239R(0.525),291F(0.989),292R(0.998),294M(0.998),295D(0.812),296P(0.861),299L(0.972),301R(0.654),302L(0.995),303W(0.993),305N(0.964),306H(0.905),307K(0.976),308N(0.981),312M(0.795),313K(0.981),314M(0.995),315S(0.997),316R(0.686),317A(0.579),321Y(…
Emu0182920.1	0	0	107.731	-11770.2	-11716.3	134	3Y(0.652),51Q(0.776),56H(0.940),75E(0.786),77G(0.995),80I(0.743),85T(0.946),139E(0.873),141P(0.870),142S(0.626),158S(0.510),169S(0.683),394R(0.986),395Q(0.961),396I(0.699),397D(0.534),398E(0.998),399L(0.944),402A(0.561),403V(0.998),405S(0.956),406I(0.993),407T(0.982),408E(0.973),409V(0.780),410L(0.978),411R(0.516),414K(0.984),415S(0.776),417M(0.648),419L(0.965),420I(0.977),421H(0.956),424L(0.957)…
Emu0182380.1	3.6361e-10	1.32531e-08	37.9462	-4118.48	-4099.5	50	2E(0.996),3E(0.989),5E(0.995),6E(0.983),7A(0.532),8A(0.502),9R(0.747),10E(0.770),11R(0.985),12R(0.988),14R(0.964),15A(0.975),16R(0.985),17Q(0.965),18E(0.998),19R(0.971),22S(0.847),23R(0.929),26E(0.549),27E(0.975),29G(0.916),30G(0.976),31Q(0.983),33D(0.998),34G(0.990),35L(0.963),40A(0.622),77E(0.539),87A(0.944),88G(0.957),89A(0.581),90G(0.637),93Q(0.570),108Q(0.771),110T(0.912),111A(0.972),133D(0.…
Emu0182280.1	0.000325388	0.00314296	11.6248	-2524.25	-2518.44	12	199R(0.969),200I(0.723),201A(0.844),202V(0.661),203V(0.983),205S(0.651),207P(0.927),211P(0.985),212T(0.668),216A(0.557),217A(0.636),218A(0.787)
Emu0181800.1	2.02224e-07	4.3445e-06	25.673	-8924.28	-8911.44	18	113V(0.802),136Y(0.574),207P(0.965),255V(0.579),282R(0.665),694V(0.627),697L(0.929),698L(0.848),699Q(0.519),700S(0.851),701S(0.787),703S(0.966),706F(0.833),707C(0.951),708G(0.874),709M(0.777),711S(0.789),713F(0.860)
Emu0181770.1	0.00179238	0.0132357	8.48302	-10643.6	-10639.4	15	42H(0.618),542E(0.626),954W(0.851),958S(0.870),963K(0.514),966T(0.744),969E(0.710),970Q(0.877),973T(0.780),974R(0.585),981N(0.717),982F(0.618),983Q(0.695),985L(0.736),990G(0.790)
Emu0181600.1	0.00351682	0.022967	7.26436	-5938.31	-5934.68	2	135G(0.530),259L(0.568)
Emu0181290.1	0.00105287	0.00850372	9.455	-2831.62	-2826.89	5	126G(0.516),141S(0.512),158E(0.843),159K(0.964),187S(0.645)
Emu0180020.1	1.90969e-05	0.00026186	16.9591	-3778.94	-3770.47	13	3S(0.990),5N(0.964),6Y(0.976),9R(0.949),11S(0.524),13D(0.993),14F(0.958),15A(0.736),21H(0.986),22A(0.944),27D(0.992),28A(0.927),77F(0.527)
Emu0179750.1	5.55372e-05	0.000669981	14.9385	-5281.63	-5274.16	30	43T(0.948),153C(0.647),173V(0.530),224P(0.603),377S(0.716),475E(0.984),476V(0.542),478A(0.987),480E(0.965),481V(0.825),484N(0.985),487T(0.632),488R(0.541),489A(0.980),490D(0.990),491W(0.927),492K(0.692),494C(0.953),496Q(0.849),497S(0.939),498R(0.504),499E(0.900),500E(0.983),503E(0.973),504C(0.773),505C(0.991),515Y(0.862),517F(0.590),519W(0.517),521E(0.935)
Emu0212280.1	5.59905e-05	0.000674496	14.9231	-2554.37	-2546.91	8	62G(0.807),124S(0.946),195S(0.868),196E(0.981),197D(0.972),199C(0.810),200W(0.856),201K(0.992)
Emu0183140.1	0.000440232	0.00408568	11.0634	-5700.05	-5694.52	12	41S(0.685),80E(0.935),87Q(0.738),91Q(0.962),103P(0.868),117A(0.518),208S(0.674),222V(0.734),243P(0.791),249D(0.592),364K(0.910),424R(0.621)
Emu0212450.1	0.0009763	0.00798357	9.59357	-2283.79	-2279	13	2E(0.948),13S(0.939),55R(0.759),186V(0.974),187L(0.781),188M(0.956),189S(0.965),191I(0.875),193A(0.628),196P(0.994),198A(0.977),199V(0.905),200A(0.853)
Emu0200450.1	0.000289448	0.00284412	11.8426	-1463.84	-1457.91	5	9S(0.991),10S(0.700),12S(0.724),22S(0.986),98A(0.630)
Emu0162500.1	9.92966e-06	0.000146847	18.2027	-1868.55	-1859.45	40	3N(0.958),8D(0.527),9L(0.868),11L(0.796),13R(0.894),16N(0.930),19T(0.851),20L(0.634),21T(0.683),24D(0.817),111P(0.893),113N(0.992),114E(0.935),115A(0.759),116S(0.866),117H(0.550),118P(0.900),119L(0.642),122T(0.723),124L(0.552),125P(0.524),127G(0.517),128S(0.823),129R(0.799),130D(0.975),133N(0.754),134H(0.911),135K(0.837),138F(0.946),139A(0.558),140K(0.786),143Y(0.880),144I(0.619),145Y(0.983),146Y…
Emu0162310.1	0.000935897	0.00769746	9.6712	-2516.45	-2511.61	7	318V(0.930),320K(0.955),322G(0.975),323Q(0.814),324R(0.995),325V(0.825),326R(0.633)
Emu0162110.1	1.64357e-12	9.66762e-11	48.5094	-10207.2	-10182.9	20	19S(0.810),21T(0.941),22H(0.605),25L(0.977),26E(0.961),27E(0.988),28E(0.988),29S(0.985),32K(0.991),33D(0.990),34V(0.699),37R(0.899),442P(0.845),763T(0.504),788E(0.829),796L(0.520),797S(0.839),798L(0.946),799N(0.899),1097S(0.659)
Emu0161790.1	0.00659676	0.0388026	6.14297	-2102.71	-2099.64	11	215M(0.990),216K(0.926),217I(0.948),218K(0.973),220V(0.950),229D(0.776),230L(0.689),234T(0.958),238K(0.926),239N(0.976),242N(0.759)
Emu0161580.1	0.00158427	0.0120109	8.70778	-3707.15	-3702.79	6	384V(0.510),385L(0.855),388L(0.908),389R(0.952),390K(0.945),391M(0.920)
Emu0161450.1	0.00126381	0.0098981	9.12049	-2695.57	-2691.01	3	120V(0.833),142K(0.914),194P(0.586)
Emu0161440.1	7.77156e-16	7.7074e-14	63.5619	-3349.86	-3318.08	41	9L(0.511),20C(0.656),23R(0.759),124V(0.514),257T(0.991),258V(0.998),260L(0.901),261A(0.992),262S(0.865),263R(0.998),264G(0.866),265E(0.982),266T(0.997),267S(0.998),268I(0.998),269E(0.995),270K(0.982),273N(0.988),274S(0.890),275K(0.585),277T(0.805),278K(0.845),280L(0.751),281A(0.747),282R(0.805),283R(0.900),284G(0.988),285R(0.816),288L(0.991),289N(0.997),290N(0.994),291W(0.945),292K(0.687),294F(0.…
Emu0161210.1	0.00080972	0.00682421	9.93752	-1713.46	-1708.49	2	2A(0.986),3F(0.974)
Emu0160400.1	0.00103795	0.00841509	9.48118	-9530.99	-9526.25	17	2G(0.826),3K(0.818),5V(0.613),7P(0.569),10G(0.576),11A(0.624),12R(0.703),15T(0.781),18D(0.884),19L(0.733),20L(0.695),202M(0.831),367P(0.645),706V(0.641),854I(0.702),923A(0.647),948L(0.854)
Emu0159110.1	0.000510057	0.00464773	10.7907	-4760.7	-4755.3	8	2E(0.678),3P(0.514),4V(0.905),5Q(0.878),7S(0.743),8L(0.903),9N(0.599),94H(0.707)
Emu0159140.1	0.00783486	0.0444305	5.83956	-2516.19	-2513.27	40	12E(0.762),13P(0.804),40E(0.740),62S(0.806),67A(0.771),68L(0.773),76N(0.756),95N(0.728),97L(0.831),133S(0.812),145S(0.813),146E(0.679),172S(0.843),184K(0.717),186R(0.729),194S(0.874),206Q(0.982),207E(0.994),208Y(0.969),210S(0.973),212V(0.817),213R(0.977),214K(0.680),215E(0.996),217Q(0.979),218R(0.815),219Y(0.982),221A(0.979),223K(0.681),226I(0.792),228Q(0.579),229V(0.983),230R(0.956),231A(0.809),…
Emu0159330.1	0.00164868	0.0123891	8.63516	-3784.48	-3780.17	12	170H(0.681),196T(0.626),207D(0.968),208Y(0.848),210D(0.726),212E(0.834),213G(0.945),215W(0.897),216S(0.955),218W(0.975),220A(0.528),221C(0.979)
Emu0159620.1	0.00429082	0.0271285	6.90789	-9185.9	-9182.44	23	20S(0.690),49Q(0.604),186C(0.584),203V(0.676),244L(0.726),279N(0.800),281L(0.901),456E(0.531),469N(0.537),470K(0.612),478E(0.502),481E(0.640),482S(0.602),485D(0.859),486S(0.572),487S(0.777),491E(0.521),492A(0.802),526D(0.599),534Q(0.505),555I(0.504),556I(0.518),574L(0.546)
Emu0159840.1	0	0	134.367	-10134	-10066.9	36	981K(0.989),982F(0.995),983Q(0.541),984L(0.957),985D(0.994),986R(0.567),987V(0.996),988H(0.997),989L(0.997),990Q(0.998),993K(0.983),994R(0.993),996S(0.998),998E(0.969),1000T(0.990),1001K(0.998),1002K(0.910),1003C(0.997),1004A(0.939),1005D(0.999),1006Q(0.997),1008L(0.989),1009L(0.996),1010L(0.993),1011G(0.989),1144G(0.557),1168A(0.786),1169A(0.678),1172D(0.742),1174A(0.979),1176L(0.712),1177L(0.62…
Emu0159860.1	0.000738772	0.00632068	10.1064	-2067.29	-2062.23	1	2S(0.971)
Emu0160160.1	0	0	74.0131	-9416.33	-9379.32	30	2G(0.972),3S(0.949),4S(0.857),5C(0.883),6N(0.988),7I(0.872),9V(0.934),10V(0.625),12L(0.977),13L(0.933),15L(0.972),75N(0.548),196T(0.701),408G(0.922),411C(0.928),412V(0.981),413E(0.872),415C(0.982),416Q(0.875),417Q(0.718),419D(0.988),422R(0.688),424T(0.975),425Y(0.881),426R(0.865),428E(0.808),432K(0.990),451E(0.914),465R(0.545),568S(0.562)
Emu0164080.1	0.00308318	0.0207059	7.50103	-6312.59	-6308.84	5	93L(0.522),145G(0.931),148D(0.623),160E(0.752),172D(0.919)
Emu0163680.1	0.00200176	0.0145055	8.28222	-6171.43	-6167.29	0
Emu0163210.1	6.11709e-05	0.000732762	14.7562	-659.103	-651.724	5	67A(0.991),68S(0.987),70N(0.995),71C(0.995),72T(0.694)
Emu0162750.1	2.59018e-10	9.64924e-09	38.6081	-18317.3	-18298	28	4S(0.718),333M(0.646),464D(0.965),467G(0.951),468H(0.674),469Y(0.772),470L(0.746),474S(0.738),475T(0.764),476D(0.965),478H(0.677),483T(0.560),485Q(0.621),487G(0.901),489S(0.699),491D(0.940),492G(0.572),493S(0.782),495L(0.847),497V(0.658),549T(0.790),583S(0.741),663V(0.607),966N(0.893),1291S(0.556),1519M(0.879),1586D(0.890),1589K(0.798)
Emu0164360.1	0	0	123.99	-6419.38	-6357.39	42	174H(0.526),233G(0.975),280R(0.572),363V(0.507),439R(0.567),452A(0.605),491G(0.831),513S(0.801),578E(0.620),579R(0.980),580N(0.631),581Q(0.757),582S(0.981),583A(0.916),584T(0.995),585G(0.805),586P(0.900),587S(0.581),589L(0.979),592P(0.992),594T(0.844),595A(0.990),596N(0.995),597Q(0.968),598S(0.992),599I(0.860),600R(0.700),601V(1.000),602T(0.987),604S(0.894),605P(0.866),606D(0.666),607V(0.996),609…
Emu0199680.1	0.00410654	0.0261964	6.98641	-3093.38	-3089.89	19	228I(0.562),275E(0.922),276E(0.887),278L(0.510),279N(0.989),281A(0.961),282C(0.919),283G(0.882),285A(0.943),288N(0.980),289G(0.602),290L(0.880),291S(0.952),292G(0.899),294E(0.640),297G(0.956),298E(0.901),299D(0.995),301N(0.539)
Emu0199790.1	0.0047874	0.0298478	6.71234	-3861.07	-3857.72	19	41I(0.602),123S(0.730),126S(0.548),171L(0.837),236N(0.667),250E(0.712),252E(0.633),255S(0.848),260K(0.776),261T(0.826),263C(0.781),265R(0.661),267L(0.634),268Q(0.790),269D(0.843),270T(0.844),280L(0.727),287S(0.511),288V(0.534)
Emu0200090.1	0.000185947	0.0019177	12.6684	-1427.67	-1421.33	9	3S(0.982),6T(0.640),8T(0.924),10P(0.659),11G(0.934),15Q(0.867),16Q(0.540),19I(0.959),20E(0.599)
Emu0199440.1	0.00735584	0.0421229	5.95067	-9795.66	-9792.68	2	133H(0.531),234R(0.519)
Emu0218510.1	0.00372415	0.0240267	7.16155	-10659.7	-10656.1	47	11T(0.521),17P(0.570),71G(0.754),217P(0.558),273P(0.516),285K(0.507),310P(0.522),313V(0.517),314V(0.557),320Q(0.557),373T(0.571),406G(0.508),497L(0.694),547V(0.605),610I(0.531),713T(0.506),746S(0.525),749T(0.794),795Q(0.898),799S(0.591),802L(0.878),804E(0.965),808I(0.923),810I(0.933),812T(0.879),813E(0.949),815L(0.760),816T(0.790),817V(0.922),818Q(0.537),820A(0.567),824L(0.683),825D(0.940),826R(0…
Emu0218460.1	4.14214e-11	1.80247e-09	42.1895	-3509.8	-3488.7	43	28L(0.994),30A(0.996),31M(0.996),32L(0.986),33K(0.976),35V(0.588),36C(0.986),37A(0.992),38A(0.582),39L(0.984),40L(0.625),42A(0.734),44V(0.528),45N(0.999),46I(0.984),47K(0.991),48L(0.776),51Q(0.985),52L(0.989),53R(0.779),55N(0.978),56V(0.991),58S(0.826),59A(0.990),61D(0.992),62L(0.508),63E(0.999),64E(0.962),65M(0.971),66A(0.977),68G(0.726),69L(0.802),70K(0.997),71R(0.997),72R(0.988),73M(0.986),74I…
Emu0110880.1	0.00553859	0.0336698	6.45289	-3013.24	-3010.01	6	35P(0.983),87G(0.656),100E(0.884),138E(0.511),160P(0.846),262S(0.610)
Emu0107980.1	0.000345053	0.00331001	11.5157	-8175.22	-8169.46	20	1L(0.847),6S(0.794),9A(0.609),11S(0.810),77E(0.574),93E(0.768),175L(0.583),213E(0.678),259W(0.680),348A(0.822),578N(0.833),580V(0.816),588T(0.906),593C(0.889),596N(0.729),598P(0.831),600S(0.726),602L(0.720),603S(0.619),609N(0.576)
Emu0107940.1	1.68945e-05	0.000234298	17.1918	-1813.64	-1805.05	17	4S(0.586),5S(0.885),7G(0.505),8P(0.980),9V(0.662),11T(0.711),12S(0.996),13G(0.992),14G(0.993),16G(0.996),18A(0.969),21S(0.785),23G(0.995),24L(0.981),25G(0.737),30L(0.982),34I(0.977)
Emu0011710.1	2.92029e-05	0.000379104	16.1537	-12844.7	-12836.6	13	2N(0.796),4Q(0.519),7S(0.946),437S(0.775),462M(0.804),545P(0.876),585S(0.502),639P(0.539),847V(0.731),932V(0.667),1017Q(0.541),1031E(0.528),1035E(0.797)
Emu0110430.1	8.50172e-07	1.55272e-05	22.907	-4792.08	-4780.62	20	19H(0.852),268R(0.511),269L(0.901),271L(0.811),272R(0.791),273F(0.989),274T(0.841),275F(0.984),278Y(0.974),280N(0.932),282S(0.864),283N(0.786),284N(0.800),285F(0.978),286L(0.842),287T(0.859),289P(0.768),290P(0.551),404D(0.924),475Q(0.975)
Emu0111310.1	8.34346e-06	0.000125727	18.5344	-1368.5	-1359.23	4	1M(0.979),2E(0.913),6K(0.984),7K(0.975)
Emu0113860.1	0.000321096	0.00310502	11.6495	-3316.46	-3310.64	10	229C(0.866),231A(0.985),232E(0.962),233N(0.968),235A(0.964),240T(0.513),242I(0.551),243F(0.891),247D(0.943),350G(0.675)
Emu0109800.1	1.59481e-08	4.15968e-07	30.5886	-1625.07	-1609.77	9	1M(0.977),2A(0.811),3S(0.634),4K(0.666),5C(0.999),7K(0.998),9D(0.857),10K(0.999),11T(0.993)
Emu0114250.1	2.08343e-05	0.000281609	16.7938	-2927.2	-2918.81	7	2S(0.993),5S(0.975),7N(0.989),8P(0.972),9N(0.513),10N(0.981),228V(0.876)
Emu0108940.1	9.93442e-06	0.000146847	18.2018	-7945.54	-7936.44	13	2Q(0.599),378S(0.553),474E(0.933),475G(0.886),476F(0.924),478N(0.962),479I(0.882),481S(0.934),482Y(0.858),484I(0.972),485E(0.847),490R(0.926),713E(0.552)
Emu0108960.1	6.36754e-05	0.000759563	14.6806	-5609.62	-5602.28	12	2S(0.943),3N(0.635),4H(0.760),5V(0.920),35N(0.521),122V(0.723),210N(0.606),404S(0.660),437T(0.790),439T(0.775),440F(0.960),453T(0.769)
Emu0109020.1	4.74706e-05	0.000583396	15.2347	-3151.29	-3143.68	6	185P(0.606),189R(0.961),192R(0.729),193R(0.902),194A(0.692),310H(0.991)
Emu0112400.1	5.48312e-05	0.000662402	14.9626	-5136.85	-5129.37	11	29K(0.521),229M(0.860),261L(0.810),262T(0.576),292L(0.519),294S(0.904),363S(0.648),395A(0.826),398K(0.756),401C(0.966),434T(0.795)
Emu0112500.1	0.000624912	0.00547215	10.4152	-3469.12	-3463.91	14	1G(0.883),3A(0.993),4T(0.921),5P(0.853),9L(0.827),10R(0.911),13G(0.938),15Y(0.560),16G(0.825),17Y(0.653),18N(0.678),20G(0.571),24H(0.818),25R(0.777)
Emu0112680.1	1.75247e-09	5.47503e-08	34.8809	-2483.11	-2465.67	14	216S(0.808),218K(0.627),222S(0.946),279G(0.511),280S(0.997),281V(0.948),282N(0.999),283T(0.989),284G(0.968),285E(0.935),286D(0.651),287Q(0.732),289Q(0.888),292G(0.640)
Emu0112700.1	0.000198955	0.00202977	12.542	-9218.05	-9211.78	10	91A(0.736),92G(0.759),139A(0.653),298E(0.699),299K(0.717),337I(0.853),338T(0.575),486T(0.507),782H(0.643),822T(0.581)
Emu0112760.1	0.00701758	0.0405783	6.03372	-15811.8	-15808.8	8	399N(0.867),1271V(0.855),1498S(0.808),1501N(0.841),1503S(0.819),1505Q(0.819),1506A(0.818),1507E(0.883)
Emu0112970.1	0	0	79.5056	-1652.32	-1612.57	40	1Q(0.998),196S(0.919),199S(0.998),200V(0.909),202S(1.000),203L(0.998),204A(0.995),206E(0.997),208G(1.000),209T(0.881),210V(0.999),211D(0.997),212R(0.894),214G(0.915),215N(0.882),216S(0.917),217S(0.998),218S(0.998),219P(0.908),221A(0.896),222S(0.998),223L(0.889),224S(0.936),225S(0.988),226K(0.997),227A(0.911),228A(0.999),229A(0.887),230S(0.935),231A(0.943),232I(0.985),233S(1.000),234I(0.998),235T(…
Emu0111890.1	6.21321e-05	0.000742192	14.7268	-1885	-1877.63	4	1P(0.996),3N(0.780),5F(0.560),6G(0.913)
Emu0111720.1	1.12635e-10	4.51017e-09	40.2342	-14492.3	-14472.2	32	142S(0.619),149T(0.657),452Q(0.981),455S(0.851),481G(0.666),563T(0.862),567V(0.762),585Q(0.639),1088E(0.966),1089R(0.969),1091Y(0.840),1092N(0.985),1093I(0.969),1095L(0.668),1096N(0.965),1098T(0.817),1099S(0.574),1101L(0.942),1106L(0.972),1148S(0.932),1269S(0.933),1464K(0.529),1467V(0.924),1469V(0.950),1470L(0.693),1471Y(0.926),1472S(0.961),1475D(0.510),1477Y(0.944),1478Y(0.984),1479K(0.664),1482…
Emu0111610.1	0.000291753	0.00286348	11.8279	-3643.02	-3637.11	65	1M(0.999),3F(0.992),5D(0.998),8R(0.985),9Q(0.997),10L(0.994),12Q(0.669),13C(0.999),14L(0.627),15S(0.617),17Q(0.669),18R(0.873),19H(0.942),20Q(0.982),22F(0.987),26E(0.980),29F(0.997),30K(0.799),31A(0.871),33A(0.648),35C(0.603),36S(0.997),38F(0.992),40K(0.996),41R(0.533),42D(0.993),43V(0.992),45H(0.704),46L(0.994),47N(0.994),48S(0.999),50G(0.633),53E(0.777),54F(0.999),55S(0.947),57L(0.975),58P(0.99…
Emu0111560.1	3.52951e-06	5.80023e-05	20.1772	-532.741	-522.652	12	2Y(0.514),15T(0.535),52Y(0.992),53S(0.999),54N(0.980),55L(0.869),56L(0.993),57R(0.999),58A(0.979),59H(0.998),60M(0.996),61D(0.999)
Emu0111510.1	0.000171694	0.00179238	12.8175	-4029.13	-4022.72	5	253R(0.931),275V(0.961),284G(0.819),317I(0.947),421A(0.681)
Emu0111470.1	0.000505535	0.00462629	10.8072	-1805.82	-1800.42	16	76V(0.571),85N(0.617),89I(0.584),94N(0.727),116S(0.631),119D(0.576),125V(0.594),129I(0.574),131H(0.618),140H(0.669),142H(0.928),148L(0.810),151S(0.748),152S(0.938),158A(0.960),165A(0.807)
Emu0114720.1	0.00158798	0.0120283	8.70352	-2626.09	-2621.74	6	2A(0.515),4S(0.914),79A(0.960),164P(0.707),191K(0.881),205T(0.502)
Emu0114880.1	1.52252e-05	0.00021535	17.3895	-4152.25	-4143.56	14	3M(0.995),4V(0.901),6D(0.986),8G(0.992),9A(0.867),11R(0.978),14R(0.898),17G(0.587),18E(0.980),19S(0.898),20S(0.928),22Q(0.709),284T(0.500),436G(0.641)
Emu0217470.1	0.00740528	0.0423606	5.93886	-4390.67	-4387.7	8	12S(0.936),45T(0.970),49T(0.916),52L(0.710),79E(0.695),80S(0.706),228V(0.960),465S(0.788)
Emu0007790.1	0.00661767	0.0388888	6.13738	-1384.54	-1381.47	28	4P(0.643),8A(0.694),9F(0.923),11L(0.706),15K(0.838),22G(0.826),25L(0.764),26K(0.778),30G(0.761),34A(0.617),39L(0.926),40L(0.943),42F(0.923),52F(0.936),55V(0.572),56G(0.984),58S(0.678),60E(0.856),73M(0.643),77A(0.907),86R(0.683),87P(0.585),88F(0.977),89E(0.595),91Q(0.711),94N(0.627),95K(0.989),96D(0.852)
Emu0115450.1	0.000525186	0.0047551	10.7366	-2628.72	-2623.35	6	21T(0.507),250E(0.963),251Q(0.980),252L(0.963),253A(0.914),256P(0.955)
Emu0115530.1	0.00016861	0.00176522	12.8514	-7303.45	-7297.02	48	2G(0.746),8G(0.656),14R(0.614),15R(0.682),19Q(0.540),21G(0.788),22G(0.519),23K(0.768),24N(0.946),26R(0.826),27E(0.603),29E(0.651),31W(0.925),32G(0.511),37K(0.511),41S(0.910),43P(0.859),45S(0.726),46V(0.715),47F(0.847),48A(0.555),51T(0.717),52A(0.815),62K(0.900),68A(0.500),88L(0.702),133R(0.641),156G(0.604),177A(0.730),188E(0.768),225E(0.565),260E(0.516),267L(0.744),279S(0.590),283S(0.806),292T(0.…
Emu0115710.1	4.53334e-05	0.00056036	15.3217	-7826.04	-7818.38	15	2A(0.731),4M(0.756),10P(0.742),11P(0.788),13N(0.670),16S(0.895),17R(0.744),24K(0.894),25R(0.530),26E(0.893),29E(0.894),30E(0.718),32K(0.838),89S(0.530),652L(0.689)
Emu0115730.1	0.00831569	0.0464166	5.73486	-1244.82	-1241.95	7	5H(0.669),34S(0.931),90N(0.724),113Q(0.679),120V(0.947),121I(0.664),122N(0.812)
Emu0115820.1	6.19735e-09	1.72736e-07	32.424	-5740.62	-5724.41	85	4T(0.729),5Q(0.987),6R(0.910),23T(0.769),24A(0.634),25S(0.911),39S(0.591),72I(0.815),75S(0.724),76G(0.680),80E(0.857),88S(0.730),101H(0.673),106G(0.835),108F(0.981),116P(0.513),123S(0.826),140F(0.916),143T(0.842),145M(0.685),147V(0.776),155S(0.829),168A(0.978),171Y(0.907),173K(0.789),175A(0.864),176T(0.767),179L(0.666),180M(0.827),201S(0.540),214V(0.635),228V(0.892),232K(0.504),239N(0.709),244E(0…
Emu0116380.1	6.0002e-10	2.04703e-08	36.9693	-5937.42	-5918.93	114	1M(0.989),3S(0.942),4G(0.541),5E(0.998),6A(0.908),7P(0.993),8A(0.995),10R(0.834),12V(0.712),13T(0.703),15D(0.983),16I(0.954),18P(0.543),20P(0.637),24A(0.849),25T(0.674),28T(0.573),29P(0.980),30S(0.912),31R(0.576),32E(0.892),34I(0.865),37Q(0.742),38E(0.559),40S(0.974),42D(0.965),44G(0.980),45G(0.752),47F(0.937),48A(0.917),49T(0.739),50P(0.811),51Q(0.978),52D(0.983),53S(0.935),54S(0.978),55A(0.731)…
Emu0116320.1	0.00158049	0.0119929	8.71214	-4873.81	-4869.46	8	29E(0.541),75G(0.802),191L(0.560),276G(0.619),278E(0.637),286D(0.874),307T(0.542),308E(0.816)
Emu0196300.1	0.00890648	0.048757	5.61445	-2053.69	-2050.88	6	5V(0.739),41D(0.875),56Q(0.612),61T(0.639),66H(0.833),74W(0.953)
Emu0156880.1	0.00711678	0.0410406	6.00894	-4926.2	-4923.2	3	221K(0.947),223S(0.959),307V(0.739)
Emu0156740.1	1.7611e-06	3.05915e-05	21.5087	-2700.73	-2689.98	30	1M(0.912),2D(0.872),3A(0.980),4S(0.957),6L(0.666),8T(0.626),9L(0.548),10Y(0.989),12C(0.695),14L(0.978),15L(0.957),20N(0.956),21I(0.658),23C(0.925),24F(0.983),25Q(0.790),47D(0.659),115G(0.577),211H(0.549),262K(0.500),287G(0.640),288A(0.742),289V(0.804),290A(0.834),292K(0.689),300A(0.764),301L(0.936),302R(0.904),305T(0.945),307M(0.671)
Emu0156510.1	3.18261e-05	0.000408802	15.9908	-3300.03	-3292.03	14	108T(0.720),113S(0.958),114F(0.596),115P(0.945),116S(0.540),119L(0.609),121K(0.983),124S(0.859),125D(0.948),128M(0.589),335V(0.976),336Q(0.976),337M(0.687),339A(0.946)
Emu0156270.1	8.99928e-05	0.00103165	14.0293	-5722.92	-5715.9	7	3S(0.990),4V(0.934),5R(0.952),6A(0.588),12S(0.988),18K(0.977),19A(0.538)
Emu0155810.1	0.000730021	0.00625764	10.1284	-1189.37	-1184.31	13	1F(0.977),2I(0.992),3C(0.987),4F(0.844),5T(0.969),18I(0.513),35Q(0.950),52V(0.537),56N(0.952),69F(0.555),70K(0.708),89Y(0.633),100T(0.567)
Emu0155600.1	0	0	88.1927	-3934.38	-3890.28	115	74R(0.741),138L(0.687),153D(0.665),167V(0.675),181S(0.580),189S(0.960),192C(0.732),193L(0.635),194D(0.916),195S(0.611),198S(0.813),199A(0.945),200P(0.991),202N(0.927),203P(0.675),204T(0.964),206K(0.992),207P(0.997),208K(0.998),210Q(0.721),211K(0.887),212Q(0.713),213Q(0.978),214H(0.636),215Q(0.713),216Q(0.972),217P(0.894),219Q(0.998),220P(0.743),221N(0.540),223P(0.997),224S(0.999),225S(0.998),226S…
Emu0195370.1	1.59003e-06	2.79041e-05	21.7047	-5688.64	-5677.78	12	174E(0.669),178T(0.951),179P(0.960),180R(0.986),181Q(0.990),182Q(0.974),183L(0.957),184L(0.886),186H(0.977),189R(0.631),190Q(0.993),191L(0.959)
Emu0195450.1	0.000425454	0.00397012	11.1268	-4019.87	-4014.3	14	2R(0.684),5V(0.932),6I(0.791),7C(0.959),8A(0.507),10L(0.806),12L(0.724),16L(0.515),79M(0.659),283T(0.581),286D(0.955),289Q(0.925),290D(0.823),291N(0.840)
Emu0195570.1	3.58458e-07	7.27926e-06	24.5691	-3695.81	-3683.53	17	117Q(0.554),398K(0.994),399R(0.975),400C(0.988),401L(0.578),402Q(0.973),403T(0.959),407Y(0.508),408I(0.938),410L(0.915),411L(0.947),412W(0.799),415D(0.992),416R(0.963),417S(0.988),419S(0.914),421N(0.943)
Emu0195720.1	2.5042e-05	0.000331137	16.4449	-2432.78	-2424.55	7	188E(0.995),191R(0.957),192R(0.991),194V(0.582),196H(0.979),197I(0.714),199Q(0.991)
Emu0195740.1	0.000883003	0.00735609	9.77812	-2048.53	-2043.64	3	4E(0.990),6T(0.944),9A(0.986)
Emu0195830.1	9.7156e-05	0.00110929	13.8853	-3505.65	-3498.71	10	392K(0.967),393L(0.955),394A(0.965),396S(0.988),398T(0.927),401T(0.979),406R(0.979),407D(0.958),408E(0.979),409L(0.793)
Emu0203540.1	6.5791e-07	1.26097e-05	23.3999	-10991.3	-10979.6	13	70Y(0.971),79E(0.767),80E(0.531),102P(0.541),103A(0.943),140S(0.926),356S(0.756),418S(0.595),419P(0.856),429L(0.862),483S(0.910),521D(0.765),586T(0.806)
Emu0196550.1	1.1737e-06	2.10305e-05	22.2874	-1149.5	-1138.35	10	123V(0.990),124T(0.623),125P(0.991),128A(0.921),129A(0.998),130S(0.757),131K(0.995),134R(0.947),135K(0.994),136N(0.986)
Emu0203970.1	0.00358985	0.023319	7.22745	-3344.15	-3340.53	7	3W(0.894),8A(0.848),9A(0.593),10E(0.548),15T(0.841),16Y(0.761),331S(0.588)
Emu0204210.1	0.00169387	0.0126839	8.58591	-7847.3	-7843.01	4	829H(0.701),830P(0.750),834R(0.707),845T(0.705)
Emu0204330.1	0.00263489	0.0182115	7.78445	-4536.29	-4532.4	23	47N(0.538),135K(0.885),143S(0.876),187W(0.640),214A(0.952),269S(0.746),334K(0.880),344M(0.940),389I(0.896),413K(0.806),417T(0.738),419N(0.868),435C(0.843),436I(0.512),457R(0.921),459G(0.938),460E(0.978),461N(0.682),462V(0.752),463K(0.945),465E(0.959),467T(0.558),468D(0.981)
Emu0204490.1	1.37191e-11	6.6483e-10	44.3516	-3053.44	-3031.26	19	128R(0.965),130C(0.983),132S(0.985),133V(0.878),134S(0.950),135C(0.958),136C(0.803),138P(0.920),139A(0.957),141P(0.983),142I(0.981),143S(0.669),145G(0.912),146A(0.981),147A(0.572),148R(0.980),150S(0.936),151A(0.941),263R(0.890)
Emu0204790.1	0.000361068	0.00342775	11.4314	-3432.06	-3426.34	1	52L(0.551)
Emu0204890.1	4.16394e-06	6.75175e-05	19.8611	-4733.59	-4723.66	15	185F(0.772),188K(0.807),190Q(0.797),192L(0.927),195R(0.966),196L(0.709),197W(0.907),198T(0.783),203S(0.818),204S(0.943),205E(0.628),206A(0.823),210L(0.895),296L(0.540),312E(0.565)
Emu0219940.1	0.00694185	0.0401963	6.05287	-4340.86	-4337.84	7	266E(0.543),267T(0.905),269S(0.609),271T(0.644),275P(0.646),276S(0.766),277S(0.877)
Emu0154400.1	0.0038305	0.0246011	7.11106	-5419.58	-5416.03	12	253C(0.958),333S(0.949),334G(0.702),336Q(0.962),338L(0.947),340F(0.834),343Y(0.884),345H(0.802),347S(0.934),351I(0.916),352F(0.895),541E(0.577)
Emu0193000.1	0	0	141.829	-6904.68	-6833.77	74	76A(0.998),77L(0.951),79G(0.999),80Y(0.783),81L(0.917),82H(0.996),83W(0.551),133H(0.550),176G(0.994),200M(1.000),201G(0.889),205N(0.998),206H(0.992),209S(0.998),210T(0.998),211R(0.902),212V(0.998),213M(0.916),214W(0.999),215T(0.998),217P(0.831),218L(0.999),219R(0.999),220E(0.928),221S(0.999),222F(0.998),223A(0.998),224Y(0.714),226R(0.997),227T(0.998),228R(0.997),229N(0.987),231S(1.000),232R(0.976…
Emu0158310.1	9.26892e-10	3.08807e-08	36.1216	-1378.41	-1360.34	27	54K(0.737),55H(0.999),56F(0.733),57L(0.965),58K(0.778),59V(0.999),60M(0.974),61R(0.795),62A(0.908),63E(0.752),64D(0.990),65V(0.998),67E(0.998),68M(1.000),69W(0.998),70F(0.719),71E(0.920),72Y(0.998),73E(0.900),74G(0.998),75T(0.998),76P(0.995),77L(0.999),78K(0.813),93S(0.531),160D(0.840),161K(0.840)
Emu0196340.1	3.43255e-06	5.66271e-05	20.2305	-5281.36	-5271.25	44	3E(0.970),6T(0.932),8W(0.893),9H(0.697),11L(0.890),18V(0.976),19L(0.956),20Q(0.718),21D(0.961),22L(0.973),23S(0.950),24Y(0.900),25P(0.869),26Q(0.968),28A(0.856),31L(0.888),32L(0.973),33D(0.861),34A(0.606),35A(0.683),37D(0.955),47K(0.918),50E(0.950),51F(0.976),60L(0.901),83L(0.649),91T(0.692),125H(0.934),140W(0.888),141A(0.900),175A(0.743),199C(0.663),202T(0.928),207S(0.595),209S(0.522),212Q(0.684…
Emu0192680.1	0.000200404	0.00204211	12.5284	-3224.72	-3218.45	13	30V(0.534),264M(0.547),278R(0.953),281G(0.984),283E(0.980),284Y(0.513),285V(0.580),286S(0.942),287M(0.957),288A(0.989),292N(0.949),295G(0.984),296S(0.970)
Emu0035830.1	0	0	86.369	-1814.5	-1771.32	55	21L(0.950),64P(0.922),102V(0.936),105G(0.760),110A(0.776),154R(0.989),156E(0.994),157R(0.984),158P(0.999),159V(0.940),160R(0.949),161T(0.918),162Q(0.941),164K(0.889),165P(0.998),166K(0.995),168L(0.946),169L(0.997),171P(0.900),172Q(0.999),176H(0.995),177Q(0.999),178P(0.917),180P(0.952),181E(0.794),182A(0.840),183P(0.924),185K(0.998),187Q(0.964),188G(0.998),189K(0.992),190G(0.892),191K(0.999),193C(…
Emu0043540.1	1.95779e-08	5.02952e-07	30.1908	-5827.31	-5812.22	17	15R(0.934),17A(0.910),48C(0.985),79A(0.812),80R(0.962),105E(0.592),110E(0.713),167K(0.521),172P(0.691),174A(0.809),176E(0.593),177E(0.611),179E(0.914),180S(0.937),212P(0.681),223P(0.696),224V(0.924)
Emu0037060.1	1.06581e-14	8.82556e-13	58.4137	-2767.52	-2738.31	40	132V(0.626),158T(0.880),217S(0.999),218D(0.965),220D(0.725),221S(0.996),223E(0.991),224D(0.889),225N(0.578),226K(0.999),227Q(0.991),228D(0.755),229S(0.903),230T(0.969),231S(0.997),232V(0.836),233L(0.995),235V(0.755),236P(0.904),239S(0.827),240L(0.990),241P(0.765),242G(0.996),243M(0.719),244A(0.998),245T(0.965),246F(0.839),250G(0.900),251K(0.999),252Q(0.933),253N(0.985),254F(0.837),255R(0.715),256…
Emu0037220.1	0.000237117	0.00238488	12.2143	-6006.39	-6000.28	17	2N(0.530),4N(0.944),5T(0.501),8T(0.900),10W(0.939),11M(0.901),15P(0.530),16V(0.676),17F(0.647),18M(0.595),22T(0.608),23D(0.983),24K(0.802),177S(0.518),251K(0.778),463N(0.960),634R(0.613)
Emu0037850.1	0.00180694	0.0133201	8.46831	-1793.59	-1789.36	19	47S(0.628),49G(0.935),51V(0.748),53T(0.956),59D(0.900),60D(0.990),61A(0.962),62G(0.931),89K(0.953),115S(0.549),116N(0.918),117S(0.912),124S(0.672),125P(0.953),126S(0.712),127A(0.724),146E(0.970),147V(0.612),150A(0.696)
Emu0037990.1	0.000988782	0.00807017	9.57024	-960.476	-955.691	3	7E(0.991),8V(0.931),82T(0.528)
Emu0038240.1	1.46251e-06	2.58792e-05	21.8651	-3053.28	-3042.35	8	20C(0.961),21S(0.674),22S(0.976),24D(0.972),110E(0.691),124P(0.671),236K(0.957),278P(0.666)
Emu0038490.1	1.76518e-09	5.49461e-08	34.8669	-5037.32	-5019.88	21	92T(0.659),582S(0.564),625I(0.900),626N(0.973),628Q(0.948),630Q(0.969),631L(0.931),632Q(0.993),635Q(0.801),636Q(0.932),637D(0.801),639E(0.940),640K(0.956),642S(0.715),644K(0.942),645A(0.537),646S(0.982),648Y(0.993),650P(0.993),654W(0.975),655V(0.825)
Emu0039170.1	1.01154e-08	2.73887e-07	31.4723	-2191.69	-2175.96	17	4I(0.868),5C(0.999),6F(0.577),8M(0.999),9F(0.687),10S(0.953),12T(0.984),13Y(0.994),14W(0.750),15K(0.634),16S(0.999),17I(0.957),18F(0.983),19T(0.848),21S(0.738),22P(0.533),23C(0.529)
Emu0039450.1	4.55357e-06	7.28657e-05	19.6901	-3415.77	-3405.92	11	2E(0.947),3R(0.974),4E(0.988),10G(0.963),11Q(0.957),14A(0.984),15D(0.919),17H(0.988),19S(0.953),225T(0.707),360G(0.605)
Emu0039580.1	3.21205e-11	1.41946e-09	42.6869	-1938.44	-1917.1	37	1M(0.691),3Q(0.883),4S(0.988),5Y(0.955),6P(0.745),7R(0.999),9F(0.885),10V(0.990),11E(0.972),12R(0.789),13T(0.976),14L(0.992),15A(0.993),17I(0.974),18K(0.949),19P(0.997),20D(0.981),21A(0.999),22I(0.890),23H(0.888),24K(0.980),25A(0.834),26E(0.992),27E(0.999),28I(0.895),29E(0.992),30D(0.997),32I(0.982),33L(0.842),34K(0.999),35S(0.998),36G(0.999),37F(0.958),39I(0.974),40L(0.995),151S(0.788),152R(0.96…
Emu0039990.1	0.0068574	0.0399227	6.07449	-2572.89	-2569.85	10	16F(0.700),17L(0.743),26V(0.629),36N(0.567),107A(0.723),109T(0.641),110L(0.867),111P(0.867),115P(0.822),186G(0.814)
Emu0042310.1	0.00375397	0.0241825	7.14724	-7707.29	-7703.71	18	38N(0.886),202G(0.758),203E(0.934),206R(0.899),207L(0.854),209C(0.519),211N(0.916),215P(0.527),217T(0.903),218S(0.906),219S(0.910),221R(0.558),222S(0.830),224G(0.539),592T(0.543),614I(0.712),704T(0.904),705D(0.660)
Emu0042210.1	0.00483907	0.030082	6.6932	-2019.16	-2015.82	5	141K(0.584),198S(0.525),199I(0.912),200L(0.929),202L(0.890)
Emu0042120.1	0.000273234	0.00270037	11.95	-14921.5	-14915.6	16	184T(0.505),552D(0.524),821R(0.673),822P(0.872),825N(0.615),830T(0.510),853A(0.552),894L(0.572),955Q(0.566),956S(0.712),957N(0.692),1060M(0.799),1080P(0.894),1081K(0.639),1088C(0.616),1155E(0.939)
Emu0042010.1	5.36339e-08	1.28857e-06	28.2382	-3070.88	-3056.76	10	196S(0.873),197L(0.952),199T(0.995),200P(0.978),201S(0.999),202E(0.950),203H(0.975),204I(0.797),205T(0.977),206R(0.843)
Emu0041990.1	5.7853e-07	1.12143e-05	23.6473	-800.311	-788.487	12	2T(0.906),3T(0.906),5R(0.999),6D(0.997),7L(0.991),8D(0.740),9M(0.993),102Q(0.789),103N(0.755),104C(0.997),105C(0.822),107L(0.845)
Emu0041780.1	6.66134e-16	6.68407e-14	63.884	-7827.59	-7795.65	40	1M(0.627),2E(0.800),3R(0.738),4L(0.900),5V(0.625),8K(0.963),13H(0.620),175H(0.800),640L(0.668),641S(0.949),642Q(0.973),644C(0.945),645P(0.947),646P(0.550),647D(0.977),652M(0.893),653G(0.939),654Q(0.740),750I(0.648),753L(0.939),755M(0.939),758P(0.967),759A(0.897),760H(0.822),761F(0.910),763L(0.802),767K(0.989),769L(0.854),770R(0.984),771V(0.768),774S(0.948),775L(0.940),781Q(0.972),782A(0.907),783D…
Emu0041650.1	0.00573318	0.0345816	6.39157	-6120.74	-6117.55	5	3A(0.517),4P(0.874),5A(0.623),168L(0.650),180S(0.912)
Emu0041510.1	0.00663253	0.0389325	6.13341	-5096.75	-5093.69	3	1K(0.925),2A(0.831),3K(0.842)
Emu0041500.1	9.79236e-06	0.000145251	18.2293	-2553.29	-2544.17	36	153P(0.967),172S(0.639),190R(0.688),204H(0.550),216T(0.925),232T(0.999),233N(0.832),234V(0.864),236N(0.996),237Y(0.992),240Y(0.823),241S(0.996),242W(0.998),243H(0.992),246C(0.998),247F(0.733),249C(0.999),251K(0.985),252C(0.664),254L(0.596),255S(0.997),257A(0.988),258N(0.772),259K(0.749),260R(0.989),262V(0.852),263I(0.787),266D(0.971),267H(0.959),269Y(0.560),270C(0.761),272D(0.649),273C(0.985),274…
Emu0041430.1	5.98655e-08	1.43023e-06	28.0254	-3783.1	-3769.09	15	1M(0.812),3N(0.977),5M(0.973),6S(0.974),7N(0.924),8C(0.981),10T(0.933),11W(0.885),14K(0.864),16S(0.976),18R(0.650),19G(0.977),37R(0.773),257E(0.972),278N(0.903)
Emu0042790.1	0.00108236	0.00866086	9.40434	-4325.6	-4320.9	2	2K(0.982),356S(0.839)
Emu0042520.1	0.00725828	0.041691	5.97421	-3606.82	-3603.83	9	47I(0.654),162M(0.962),163A(0.976),164R(0.562),165M(0.954),166V(0.932),171Q(0.941),173K(0.855),334N(0.868)
Emu0043000.1	0.00616616	0.0368219	6.26246	-5530.66	-5527.53	9	40S(0.550),55S(0.507),62Y(0.573),72G(0.771),82P(0.581),85E(0.799),86K(0.939),87V(0.861),523T(0.767)
Emu0043320.1	0.00659538	0.0388026	6.14334	-2641.93	-2638.86	4	287P(0.972),288R(0.813),289G(0.955),291Y(0.997)
Emu0043350.1	0.00199797	0.0144952	8.28566	-738.052	-733.91	3	95V(0.836),96Y(0.979),98A(0.979)
Emu0036240.1	0.00188505	0.0138123	8.39136	-4671.85	-4667.66	4	467S(0.807),510F(0.571),511P(0.887),513C(0.896)
Emu0035930.1	5.55112e-17	6.22967e-15	68.5035	-1587.06	-1552.81	13	4S(1.000),5H(0.644),6R(0.999),9F(0.970),10F(0.999),11I(0.963),12F(0.965),13C(0.988),14L(0.731),16V(0.992),17S(0.999),19S(1.000),173A(0.877)
Emu0142240.1	0.00702276	0.0405807	6.03241	-3323.54	-3320.52	5	384S(0.943),389S(0.932),392Q(0.965),394F(0.746),395Q(0.570)
Emu0146500.1	0.000132279	0.00144389	13.306	-4653.2	-4646.55	11	5V(0.961),12P(0.604),14R(0.648),15P(0.982),16L(0.552),55R(0.732),160V(0.695),162Q(0.848),164D(0.898),167S(0.986),168A(0.989)
Emu0146480.1	6.55514e-10	2.2186e-08	36.7968	-8952.83	-8934.43	41	3E(0.867),7L(0.724),8S(0.751),13E(0.831),14L(0.669),364N(0.579),393S(0.875),559D(0.981),560S(0.977),561S(0.929),562S(0.828),563S(0.879),622V(0.608),741M(0.517),821S(0.926),822N(0.959),823I(0.950),824E(0.770),825A(0.838),830L(0.905),832T(0.891),835L(0.900),836N(0.796),841F(0.660),842K(0.967),846K(0.838),848Q(0.888),849T(0.924),850L(0.890),853S(0.886),855H(0.649),856Q(0.736),859K(0.984),863P(0.896)…
Emu0146330.1	0.000242086	0.00242911	12.1757	-7274.08	-7268	11	292L(0.739),431T(0.920),433H(0.507),434T(0.912),437E(0.904),441M(0.824),471W(0.758),496R(0.768),511S(0.795),556L(0.675),599S(0.847)
Emu0146300.1	0.00342428	0.0225352	7.31226	-2363.48	-2359.82	8	12L(0.661),13Q(0.937),14A(0.668),16A(0.845),19H(0.831),22H(0.846),50G(0.858),69G(0.866)
Emu0146280.1	0.000101837	0.00114889	13.7969	-4991.59	-4984.69	28	4P(0.906),5S(0.927),8Y(0.792),9L(0.501),11A(0.818),14L(0.750),17V(0.883),20V(0.520),21N(0.764),66C(0.654),72K(0.613),76G(0.782),88V(0.521),181Q(0.917),204S(0.699),209M(0.967),211T(0.682),213H(0.699),241Q(0.618),287T(0.686),313S(0.546),326C(0.734),336E(0.502),362M(0.636),364F(0.514),365G(0.846),366R(0.809),367D(0.723)
Emu0146240.1	7.5966e-09	2.09681e-07	32.0284	-2416.39	-2400.37	38	2A(0.722),4N(0.962),5F(0.957),6N(0.962),8I(0.888),9V(0.760),10K(0.992),13Y(0.993),274S(0.988),275S(0.993),276M(0.693),277T(0.803),278M(0.998),280R(0.982),282Q(0.957),283T(0.997),287F(0.558),288L(0.959),289S(0.982),290D(0.995),291E(0.998),293E(0.998),295R(0.906),296Q(0.982),297R(0.917),298Q(0.995),299E(0.996),300E(0.962),301A(0.988),303S(0.528),306A(0.911),307G(0.996),308C(0.942),309G(0.980),311R(…
Emu0146170.1	0.00117728	0.0093231	9.25031	-1656.63	-1652	5	21L(0.938),39T(0.979),50A(0.993),66A(0.709),189V(0.952)
Emu0146120.1	2.02382e-05	0.000275737	16.8489	-1586.14	-1577.71	17	129T(0.986),130W(0.957),131P(0.944),132F(0.991),133M(0.575),134M(0.914),135T(0.976),139E(0.941),140D(0.938),141Q(0.760),142G(0.915),143I(0.592),144T(0.757),145V(0.659),146R(0.911),147L(0.832),151T(0.928)
Emu0145850.1	0	0	75.4824	-2738.84	-2701.1	70	2A(0.906),3A(0.836),4V(0.999),5A(0.995),8R(0.900),10A(0.905),13S(0.898),14R(0.801),15L(0.977),16E(0.923),17G(0.994),19R(0.989),20R(0.998),22S(0.998),23T(0.918),25Q(0.999),26Y(0.902),27A(0.784),28S(0.918),29R(0.875),32K(0.848),33L(0.997),34A(0.860),35Y(0.999),36R(0.995),37R(0.806),38V(0.999),39K(0.893),41K(0.937),42S(0.822),44G(0.962),45V(1.000),46V(0.729),47F(0.867),48L(0.854),50G(0.747),51Y(0.99…
Emu0145680.1	3.02909e-05	0.000390258	16.0844	-6234.81	-6226.77	19	243T(0.659),386V(0.582),529S(0.594),627K(0.779),628E(0.918),629Q(0.592),631D(0.933),632N(0.746),633L(0.871),636R(0.882),637T(0.826),638Y(0.917),640Q(0.717),644E(0.780),646E(0.884),652S(0.865),653V(0.844),663F(0.762),664H(0.778)
Emu0144460.1	0.00476604	0.0297363	6.72031	-1701.47	-1698.11	4	2S(0.806),218C(0.798),220Y(0.986),222S(0.939)
Emu0145030.1	6.74648e-07	1.28527e-05	23.3516	-1815.12	-1803.44	37	19S(0.801),38D(0.529),39L(0.866),42D(0.657),43F(0.595),52S(0.823),71S(0.744),77E(0.621),81I(0.588),108L(0.986),109R(0.646),110E(0.905),111L(0.836),113T(0.614),114V(0.987),116T(0.614),117M(0.932),118V(0.982),119H(0.527),121K(0.976),122R(0.937),123D(0.994),124E(0.996),125E(0.975),127A(0.841),128K(0.520),129S(0.565),130M(0.979),131A(0.746),132A(0.995),134L(0.750),135S(0.851),136K(0.996),137M(0.992),…
Emu0145170.1	0.0047511	0.0296648	6.72591	-3124.17	-3120.8	3	432T(0.853),433A(0.926),434R(0.601)
Emu0144000.1	6.30974e-06	9.6823e-05	19.0672	-3293.29	-3283.76	7	2G(0.989),3A(0.609),5S(0.981),6S(0.991),9S(0.601),12S(0.955),13S(0.998)
Emu0209980.1	9.13629e-06	0.000136708	18.3614	-8323.38	-8314.2	15	101Q(0.558),104E(0.625),119G(0.712),154H(0.659),208G(0.574),221R(0.812),222E(0.529),229F(0.941),230G(0.545),233E(0.659),237P(0.900),241R(0.814),247G(0.760),262D(0.599),344D(0.945)
Emu0209970.1	0.00483755	0.030082	6.69376	-4619.43	-4616.08	16	6E(0.957),7E(0.938),11K(0.669),13D(0.779),15Q(0.970),20Q(0.853),22R(0.914),23R(0.679),24A(0.749),26A(0.640),28E(0.900),29A(0.942),134S(0.505),146G(0.854),168S(0.551),424L(0.888)
Emu0217370.1	7.15339e-12	3.63162e-10	45.6268	-2991.96	-2969.15	36	13S(0.647),102S(0.666),109S(0.994),225G(0.995),226R(0.970),227G(0.990),228G(0.945),229A(0.599),230L(0.989),231V(0.765),233G(0.986),234G(0.995),235V(0.996),236A(0.984),237H(0.706),238K(0.966),239W(0.994),241V(0.544),242V(0.978),244V(0.696),245G(0.993),246G(0.990),248R(0.905),249V(0.805),250L(0.995),252G(0.766),253G(0.983),254V(0.991),255A(0.964),256L(0.995),257V(0.989),258K(0.996),262V(0.985),263S…
Emu0135660.1	1.18163e-08	3.17922e-07	31.1705	-2198.63	-2183.04	17	77I(0.604),156L(0.543),198K(0.726),211E(0.624),212V(0.982),216S(0.982),217D(0.992),218K(0.955),219S(0.993),220N(0.994),221M(0.998),222T(0.976),224G(0.991),225V(0.772),227L(0.992),228P(0.994),229V(0.712)
Emu0135820.1	0.00327142	0.0217474	7.39437	-2833.31	-2829.61	23	46A(0.869),61V(0.912),75I(0.670),76K(0.978),81I(0.627),86Q(0.968),90T(0.716),100Q(0.508),107R(0.640),115Q(0.633),124A(0.724),130A(0.801),152S(0.582),156D(0.884),176K(0.843),185S(0.888),201E(0.663),203S(0.897),205K(0.936),218T(0.958),219K(0.672),220S(0.733),221S(0.765)
Emu0136360.1	7.34513e-10	2.4664e-08	36.575	-11384.4	-11366.1	34	5E(0.908),6E(0.966),10A(0.707),12G(0.565),13L(0.945),14S(0.973),37R(0.917),145P(0.510),354E(0.986),355L(0.531),358C(0.951),359V(0.944),360W(0.694),361R(0.858),362H(0.947),366V(0.993),368K(0.959),369G(0.969),370E(0.595),372Q(0.809),374L(0.887),376Y(0.987),377T(0.982),378S(0.970),379S(0.983),380L(0.970),381L(0.929),383T(0.942),385G(0.545),387V(0.951),388T(0.952),488C(0.698),840A(0.552),1171N(0.851)
Emu0136580.1	0.000826713	0.00693361	9.89929	-13613.8	-13608.8	10	518S(0.505),546S(0.559),590Q(0.841),591S(0.771),592S(0.554),618N(0.613),722T(0.550),750R(0.509),922A(0.561),1002G(0.754)
Emu0137500.1	6.31183e-06	9.6823e-05	19.0666	-4473.1	-4463.56	8	3G(0.933),4S(0.989),5G(0.884),10Y(0.883),12A(0.879),16I(0.991),316L(0.514),360R(0.976)
Emu0137060.1	0.00234176	0.0165201	7.99776	-2943	-2939	9	4S(0.913),5E(0.867),6D(0.970),8F(0.931),13H(0.597),14R(0.688),15T(0.955),16F(0.545),19L(0.968)
Emu0135130.1	2.13191e-05	0.000286799	16.7502	-5460.71	-5452.33	24	1Y(0.850),27M(0.634),29Q(0.547),156N(0.847),159G(0.856),180N(0.915),211E(0.508),213D(0.521),276L(0.690),278K(0.545),281D(0.657),282C(0.615),283A(0.972),284V(0.791),286A(0.801),299A(0.624),371Q(0.754),372E(0.765),381H(0.672),398F(0.859),410S(0.561),423C(0.626),424I(0.609),425T(0.792)
Emu0135120.1	0.000101098	0.00114359	13.8106	-8460.11	-8453.21	40	144S(0.889),155S(0.942),203N(0.821),210T(0.674),261K(0.829),358N(0.550),378N(0.775),379T(0.839),383I(0.927),384C(0.727),386V(0.730),390N(0.687),398E(0.907),412K(0.827),414A(0.738),416S(0.721),424G(0.560),432A(0.588),469D(0.855),480V(0.801),488T(0.548),493C(0.760),508H(0.843),509F(0.875),512E(0.925),513H(0.831),514K(0.922),580S(0.846),635Q(0.518),664I(0.791),738M(0.763),739I(0.861),740G(0.732),742…
Emu0135110.1	5.4458e-05	0.000658826	14.9755	-4812.85	-4805.37	9	11S(0.856),15F(0.610),121A(0.512),310S(0.981),312A(0.613),314L(0.552),317E(0.952),325I(0.773),364K(0.902)
Emu0219460.1	4.05465e-10	1.45331e-08	37.7337	-9422.9	-9404.04	179	49R(0.899),61L(0.509),64S(0.691),66T(0.655),100V(0.937),153C(0.654),169L(0.526),300R(0.552),325L(0.978),328A(0.721),355G(0.757),365T(0.564),387R(0.979),407S(0.614),438S(0.776),458S(0.592),462A(0.720),463Q(0.648),464I(0.725),467K(0.641),470G(0.715),471G(0.983),473A(0.780),474A(0.728),477C(0.983),478F(0.549),479T(0.836),480V(0.722),481I(0.807),482A(0.627),483Y(0.991),485I(0.837),486I(0.751),487K(0.…
Emu0213460.1	0.00456089	0.0286238	6.79883	-2446.43	-2443.03	2	278D(0.958),280S(0.937)
Emu0213090.1	1.17684e-14	9.65119e-13	58.2079	-3778.19	-3749.09	14	2Q(0.996),3D(0.996),4H(0.985),5G(0.910),6G(0.932),7E(0.990),8R(0.994),9Q(0.982),11A(0.980),12S(0.982),365T(0.986),367S(0.697),368S(0.601),410S(0.711)
Emu0141570.1	1.40689e-09	4.56251e-08	35.3087	-7401.59	-7383.94	33	2S(0.553),3D(0.956),5E(0.773),6Q(0.861),7K(0.869),30G(0.734),88P(0.820),111P(0.888),236P(0.711),258L(0.521),323V(0.689),330S(0.952),404A(0.863),405R(0.881),408L(0.718),411L(0.948),412L(0.743),414E(0.957),415V(0.898),416I(0.811),418Q(0.953),419H(0.870),420Q(0.959),422L(0.855),423C(0.902),424F(0.932),431V(0.947),433C(0.895),434S(0.911),439F(0.984),443S(0.913),444A(0.832),445L(0.853)
Emu0141450.1	2.4946e-05	0.000330893	16.4522	-4016.77	-4008.55	63	17R(0.670),18T(0.723),19L(0.813),20R(0.703),21I(0.717),22L(0.932),25S(0.556),27L(0.661),28T(0.899),31C(0.924),32R(0.628),35S(0.946),37T(0.657),39T(0.628),48T(0.536),69N(0.982),74I(0.520),79V(0.524),81Q(0.640),84A(0.952),98T(0.566),108K(0.660),109K(0.816),121S(0.702),122S(0.710),124H(0.710),126L(0.736),127N(0.878),128T(0.941),129F(0.670),131T(0.908),132T(0.686),133H(0.909),137H(0.867),138T(0.869),…
Emu0141190.1	4.36701e-08	1.06723e-06	28.6361	-3061.39	-3047.08	34	4L(0.569),18S(0.897),20D(0.916),22E(0.920),23G(0.958),24E(0.998),25S(0.687),26S(0.980),27E(0.998),28R(0.965),29G(0.994),31R(0.982),123D(0.559),237R(0.857),254R(0.581),264R(0.832),265S(0.707),266A(0.699),267S(0.793),268S(0.734),269S(0.919),270S(0.930),271S(0.983),272E(0.642),276D(0.943),277S(0.904),278D(0.996),279K(0.953),280D(0.532),281S(0.578),282E(0.996),283G(0.833),284G(0.988),288G(0.933)
Emu0141070.1	5.96594e-09	1.6738e-07	32.4979	-6085.07	-6068.82	28	2E(0.677),7Q(0.814),9V(0.869),12R(0.724),13E(0.950),15F(0.993),16P(0.986),17L(0.566),25C(0.955),28T(0.693),29S(0.968),30E(0.807),31S(0.918),32Y(0.990),33Y(0.976),36A(0.663),37Q(0.977),39S(0.929),40Y(0.986),41E(0.991),42S(0.926),43Y(0.962),44D(0.782),52S(0.751),378S(0.923),402S(0.541),533S(0.700),539Q(0.985)
Emu0141050.1	0.00184579	0.0135714	8.42961	-10636.4	-10632.1	5	42S(0.735),556Q(0.591),586G(0.754),590P(0.568),650N(0.669)
Emu0139600.1	7.4763e-07	1.38922e-05	23.1541	-1298.38	-1286.81	23	1Y(0.997),2Y(0.994),3K(0.987),4F(0.971),5S(0.997),7F(0.677),9Q(0.993),10K(0.971),11L(0.943),14S(0.972),15A(0.920),16P(0.609),17T(0.945),18A(0.826),19A(0.637),20Y(0.988),21S(0.923),22P(0.977),27P(0.688),29V(0.643),44V(0.554),70S(0.701),75I(0.719)
Emu0139360.1	0	0	69.9139	-4444.06	-4409.11	25	63T(0.575),293N(0.988),295E(0.658),296D(0.999),297F(0.741),298S(0.797),299A(0.929),300V(0.878),301A(0.581),325S(0.951),343V(0.597),344Q(0.998),345M(0.998),346K(0.996),348L(0.993),349G(0.998),350I(0.976),351Q(0.684),352V(0.993),353D(0.994),355Q(0.998),390A(0.652),507K(0.956),509T(0.774),513F(0.594)
Emu0138220.1	0.00347079	0.0227403	7.28802	-4478.94	-4475.3	8	41S(0.944),54P(0.603),57M(0.837),69Q(0.614),83V(0.837),141M(0.762),182T(0.785),255N(0.645)
Emu0138680.1	1.65289e-09	5.20204e-08	34.9948	-2856.47	-2838.97	26	1M(0.953),3S(0.977),4V(0.991),5G(0.995),7L(0.733),8L(0.816),9M(0.570),10L(0.864),13V(0.979),14A(0.977),18S(0.996),20Q(0.710),21K(0.995),22A(0.664),122M(0.931),304F(0.886),305I(0.600),306L(0.849),307L(0.529),308A(0.962),309V(0.992),310L(0.994),311I(0.970),313S(0.955),314R(0.924),315M(0.998)
Emu0138810.1	0.00631146	0.0374864	6.2212	-7101.28	-7098.16	10	26H(0.772),49L(0.576),97I(0.694),204T(0.693),483M(0.972),568A(0.722),676K(0.640),685T(0.878),692P(0.819),698S(0.509)
Emu0129980.1	1.15907e-09	3.80218e-08	35.6861	-2114.23	-2096.39	29	95T(0.972),97P(0.759),183V(0.995),184Q(0.848),185Q(0.991),186A(0.603),187V(0.997),188Q(0.949),189S(0.999),191I(0.958),192D(0.803),193Q(0.900),194H(0.591),195Q(0.979),197I(0.813),198P(0.959),201I(0.990),202L(0.993),203R(0.970),204A(0.973),206L(0.994),207E(0.832),209F(0.999),210H(0.991),211T(0.810),212K(0.591),213H(0.628),214K(0.994),215D(0.926)
Emu0129110.1	0.00231153	0.0163825	8.02129	-5498.24	-5494.23	2	27G(0.849),29G(0.863)
Emu0128430.1	0.000148905	0.0015895	13.0841	-4559.65	-4553.11	9	2A(0.533),4H(0.988),5H(0.957),6R(0.892),7Q(0.539),10A(0.968),11G(0.600),13R(0.987),325S(0.543)
Emu0127460.1	0.00040203	0.00377634	11.2318	-3226.32	-3220.7	10	386A(0.582),387S(0.883),388G(0.955),389V(0.963),390S(0.551),392P(0.952),395D(0.942),398A(0.981),400P(0.645),401A(0.926)
Emu0127810.1	0.000432982	0.00403155	11.0942	-5542.9	-5537.35	6	62R(0.923),64T(0.944),65Q(0.778),69R(0.965),122N(0.905),426T(0.537)
Emu0126730.1	0.000359488	0.00341814	11.4395	-13143.1	-13137.4	17	66Q(0.801),70A(0.520),74R(0.591),92T(0.765),93D(0.796),94D(0.944),95L(0.825),110S(0.736),400S(0.507),1053Q(0.771),1055N(0.924),1057R(0.762),1087N(0.594),1159V(0.550),1309E(0.793),1310E(0.756),1314G(0.566)
Emu0126710.1	4.51617e-06	7.2403e-05	19.7059	-7582.8	-7572.95	17	2E(0.927),4E(0.828),5E(0.909),8R(0.831),9S(0.657),17E(0.958),19R(0.919),20R(0.604),140Q(0.800),199S(0.502),235K(0.548),256T(0.964),257D(0.543),298Q(0.692),314K(0.687),378Y(0.612),463D(0.509)
Emu0126290.1	0.00342356	0.0225352	7.31264	-3381.09	-3377.43	10	9K(0.552),18T(0.506),21Q(0.618),26K(0.765),29E(0.933),71Y(0.746),112C(0.882),114V(0.568),155A(0.826),164I(0.702)
Emu0132840.1	0	0	77.2969	-2096.89	-2058.24	42	19C(0.710),156I(0.609),187V(0.999),188S(0.845),189V(0.999),190R(0.999),192V(0.888),193R(0.953),194M(0.996),195M(0.836),196L(0.851),197C(0.999),200H(0.915),202Q(0.999),204N(0.833),206C(0.863),207I(0.999),208P(1.000),209A(0.890),211S(0.999),212G(0.994),215N(0.797),216V(0.864),217S(0.980),218Q(1.000),219E(1.000),220I(0.999),221I(0.986),222C(0.987),223E(0.996),224V(0.934),227F(0.998),228N(0.996),229F…
Emu0132220.1	0	0	132.683	-3847.79	-3781.45	78	29T(0.869),45A(0.547),183D(0.687),191E(0.539),218V(0.691),237C(0.984),238E(0.998),240K(0.999),241A(0.997),242H(0.992),243E(0.997),244T(0.966),245R(0.998),246V(0.804),247K(0.998),248A(0.992),250D(0.881),251S(0.985),252F(0.988),254M(0.987),255E(0.992),256D(0.990),258C(0.992),259V(0.858),262T(0.674),264S(0.991),266F(0.803),268K(0.996),269M(1.000),270W(0.786),272L(0.992),273N(0.917),274L(0.984),275K(…
Emu0131810.1	0.00112912	0.00900863	9.32683	-4038.25	-4033.59	10	326F(0.902),331D(0.916),403T(0.643),424K(0.647),426R(0.959),427N(0.836),430M(0.932),431L(0.522),432V(0.917),440A(0.922)
Emu0131740.1	3.33432e-05	0.000425724	15.9026	-1216.01	-1208.06	4	2Q(0.994),3L(0.989),4C(0.986),5L(0.802)
Emu0131420.1	0	0	103.021	-10131.5	-10080	129	2G(0.986),5E(0.980),7S(0.991),8L(0.927),12N(0.872),13I(0.942),14E(0.927),22R(0.963),30L(0.552),31H(0.984),33N(0.947),34H(0.944),37R(0.933),39E(0.975),40G(0.548),41L(0.945),42T(0.771),45W(0.932),46H(0.709),49L(0.919),50D(0.961),51L(0.946),54N(0.963),55C(0.562),56I(0.817),58K(0.991),59I(0.957),60E(0.790),64S(0.966),65L(0.951),66T(0.528),68L(0.665),70T(0.955),74S(0.988),75C(0.991),77T(0.983),79T(0.9…
Emu0131410.1	0.000627415	0.0054772	10.4078	-2237.51	-2232.3	15	5A(0.653),6V(0.505),9T(0.805),16P(0.825),17A(0.867),126S(0.615),128S(0.641),159A(0.632),170A(0.588),172D(0.970),175E(0.934),177M(0.938),178S(0.845),179T(0.603),180D(0.500)
Emu0130940.1	6.43929e-15	5.54755e-13	59.3859	-1299.88	-1270.19	17	71F(0.997),73G(0.998),74T(0.992),75T(0.998),76E(1.000),77T(0.998),78I(0.635),79G(0.980),80A(0.958),81R(0.997),84Q(0.999),85A(0.992),86G(0.880),88S(0.999),89M(0.997),91G(0.999),92A(0.801)
Emu0130740.1	0.00240811	0.0169462	7.94718	-2958.19	-2954.22	5	171S(0.972),172G(0.974),174T(0.778),175L(0.580),176L(0.538)
Emu0130490.1	1.17062e-12	7.23494e-11	49.1749	-6209.06	-6184.47	29	4L(0.962),6C(0.911),7C(0.968),9A(0.871),10S(0.823),12T(0.759),13A(0.965),16R(0.861),22I(0.937),25L(0.622),26S(0.628),442V(0.545),616A(0.573),617G(0.505),619H(0.992),620M(0.825),621E(0.986),624S(0.993),625K(0.994),626G(0.971),628L(0.978),630S(0.988),631D(0.973),632L(0.605),634R(0.987),635R(0.976),637R(0.901),638A(0.987),640G(0.948)
Emu0130360.1	0.00325981	0.0216872	7.40076	-3228.2	-3224.5	3	2D(0.971),4E(0.929),438F(0.800)
Emu0206740.1	0.00608853	0.0364927	6.2849	-4038.14	-4035	20	7S(0.796),152G(0.809),153Y(0.902),154M(0.546),155L(0.946),160H(0.796),161H(0.846),162G(0.730),164H(0.799),165A(0.834),173P(0.852),174F(0.617),176R(0.857),178A(0.592),179E(0.737),269N(0.710),276L(0.699),337H(0.880),366E(0.757),367P(0.838)
Emu0206760.1	0.00039328	0.00370639	11.2727	-7182.99	-7177.36	13	1A(0.532),8H(0.570),179S(0.641),259I(0.530),332S(0.681),359L(0.752),366H(0.522),368I(0.565),411N(0.616),453S(0.625),470K(0.851),499R(0.876),590K(0.514)
Emu0207050.1	0.000690642	0.00598019	10.2306	-2938.82	-2933.71	2	8S(0.997),167K(0.861)
Emu0219300.1	0.00784682	0.0444688	5.83688	-4186.11	-4183.2	12	2T(0.963),238A(0.760),249H(0.974),332P(0.706),336T(0.969),346S(0.863),381S(0.914),383G(0.643),384N(0.797),385H(0.856),391T(0.513),440S(0.527)
Emu0206400.1	6.76235e-06	0.000103362	18.935	-1314.83	-1305.36	4	3R(0.992),4R(0.941),5R(0.856),6P(0.737)
Emu0206360.1	0.0055808	0.033854	6.4394	-7524.21	-7520.99	11	115G(0.700),246A(0.729),250L(0.701),514S(0.825),546V(0.935),610S(0.925),614R(0.942),615D(0.949),640S(0.806),801M(0.545),815L(0.695)
Emu0125210.1	1.71286e-07	3.71731e-06	25.9935	-12273.5	-12260.5	22	370G(0.773),380A(0.812),558Q(0.944),559Q(0.976),560Q(0.951),561Q(0.952),562Q(0.984),563Q(0.986),567Q(0.645),568Q(0.982),569Q(0.731),570H(0.981),571Q(0.945),572Q(0.946),574M(0.935),792G(0.915),877S(0.949),880Q(0.742),934V(0.734),1037A(0.578),1073N(0.700),1299R(0.872)
Emu0125480.1	0.00809316	0.0453824	5.78252	-3620.26	-3617.37	5	15I(0.529),17R(0.683),18N(0.745),20K(0.507),100S(0.676)
Emu0125580.1	0.0017099	0.0127649	8.56876	-5747.44	-5743.15	6	592N(0.857),593N(0.927),594P(0.896),597P(0.915),598Y(0.844),599Y(0.874)
Emu0125790.1	1.44739e-05	0.000205405	17.4857	-7025.2	-7016.45	29	40E(0.574),74G(0.513),139N(0.668),150S(0.904),160R(0.975),556D(0.742),636F(0.977),637F(0.939),638N(0.739),639R(0.753),640V(0.974),643E(0.934),644W(0.975),648N(0.738),652Y(0.987),653D(0.993),657K(0.995),663K(0.998),664F(0.946),667S(0.764),669D(0.993),671I(0.655),674C(0.971),676F(0.539),677A(0.986),678N(0.739),680Y(0.971),681R(0.901),682R(0.827)
Emu0133570.1	0.00323661	0.0215833	7.41361	-2054.78	-2051.07	3	166S(0.883),172L(0.892),175S(0.988)
Emu0008070.1	9.86617e-05	0.00112498	13.8564	-2265.04	-2258.11	7	102D(0.764),234S(0.971),235L(0.978),236C(0.928),237Y(0.987),242D(0.966),245A(0.964)
Emu0008090.1	8.44366e-05	0.000975826	14.1492	-5581.24	-5574.17	32	2A(0.825),3Q(0.827),7Q(0.912),8K(0.883),9F(0.800),11E(0.833),12V(0.750),14E(0.854),18S(0.869),21V(0.791),22L(0.877),23Q(0.840),103S(0.635),119S(0.929),184S(0.769),187Q(0.815),203T(0.607),615E(0.943),616E(0.584),617M(0.868),623K(0.837),624N(0.924),625R(0.933),626L(0.914),630D(0.788),631I(0.863),633T(0.930),636I(0.881),670N(0.505),672P(0.892),673R(0.877),674H(0.842)
Emu0008200.1	5.75399e-09	1.61966e-07	32.5682	-3114.41	-3098.13	38	2A(0.526),7R(0.714),8P(0.982),10C(0.642),12P(0.997),14V(0.995),15S(0.995),19D(0.947),21C(0.895),22G(0.648),23C(0.996),24C(0.973),25K(0.631),26S(0.994),27C(0.827),30Q(0.993),31I(0.873),32G(0.994),35C(0.990),36N(0.994),37E(0.969),39D(0.680),42D(0.965),44H(0.998),46G(0.778),47M(1.000),48Y(0.993),49C(0.997),50D(0.985),51F(0.984),52S(0.934),53A(0.764),54D(0.965),55R(0.657),213T(0.771),230V(0.558),246K…
Emu0007940.1	5.62596e-07	1.09803e-05	23.7011	-3032.78	-3020.93	21	325I(0.964),326V(0.966),328L(0.615),329S(0.987),332A(0.953),333G(0.930),334L(0.979),336A(0.963),338R(0.617),339S(0.739),340D(0.997),342E(0.965),343Y(0.967),348V(0.512),350K(0.979),352A(0.938),354S(0.810),355K(0.965),357L(0.990),362D(0.989),365P(0.668)
Emu0015000.1	7.29156e-12	3.66582e-10	45.5894	-6806.71	-6783.91	23	20S(0.976),24M(0.750),29E(0.979),52I(0.768),58K(0.519),68E(0.623),77E(0.735),79K(0.864),80L(0.953),84S(0.860),88T(0.897),95G(0.915),127T(0.697),324V(0.631),342A(0.701),347S(0.984),424T(0.883),431V(0.703),432S(0.967),433V(0.960),434P(0.810),444T(0.996),449A(0.745)
Emu0220940.1	1.69145e-06	2.95019e-05	21.5861	-11419.4	-11408.6	31	11E(0.876),34S(0.771),60D(0.888),76L(0.830),161P(0.939),228D(0.568),255D(0.662),275T(0.727),484E(0.899),505T(0.520),577N(0.592),621G(0.679),623D(0.622),625S(0.649),626Q(0.761),629L(0.796),632Q(0.814),633S(0.624),636S(0.939),638L(0.895),639F(0.855),641L(0.895),723S(0.756),730A(0.882),747G(0.615),849K(0.768),851P(0.666),854L(0.538),855H(0.509),858K(0.899),860S(0.781)
Emu0007350.1	0.00741157	0.0423682	5.93737	-7367.83	-7364.86	9	20A(0.669),81E(0.597),99S(0.884),162V(0.662),183L(0.646),185S(0.743),205K(0.677),220C(0.614),223D(0.628)
Emu0007590.1	0.00300803	0.020281	7.54548	-2559.44	-2555.67	8	13A(0.604),78V(0.964),79S(0.809),80S(0.988),82R(0.977),84P(0.955),87T(0.815),116I(0.575)
Emu0009670.1	0.00175248	0.0130313	8.52398	-3383.58	-3379.32	20	5D(0.512),136K(0.841),199V(0.511),200S(0.544),202P(0.508),203K(0.628),204A(0.552),206Y(0.968),207I(0.944),208G(0.905),209T(0.906),210E(0.932),212W(0.721),214P(0.933),216E(0.944),217A(0.633),218L(0.799),250M(0.986),251L(0.902),280E(0.633)
Emu0009690.1	1.38832e-08	3.70031e-07	30.8577	-1865.19	-1849.76	7	199D(0.889),200G(0.789),202D(0.997),203S(0.986),204D(0.966),205D(0.996),207M(0.999)
Emu0010010.1	6.55032e-14	4.90067e-12	54.8362	-5304.4	-5276.98	42	165K(0.786),396A(0.574),429V(0.620),433Q(0.955),445P(0.958),446G(0.767),447P(0.512),448P(0.960),452G(0.991),454R(0.962),456E(0.717),457T(0.991),459S(0.735),460K(0.997),461G(0.940),464G(0.988),465L(0.977),467G(0.991),468S(0.947),470G(0.863),472R(0.607),473S(0.837),474G(0.709),477G(0.682),482K(0.980),483G(0.667),484A(0.904),487K(0.997),488G(0.991),489Q(0.555),490K(0.987),491G(0.982),493I(0.683),494…
Emu0010160.1	3.99747e-07	8.09843e-06	24.3591	-5509.35	-5497.17	54	31R(0.625),34G(0.722),37P(0.626),38A(0.704),43L(0.817),44E(0.663),85N(0.507),131L(0.551),210D(0.689),312E(0.959),418N(0.937),432K(0.567),437G(0.906),457I(0.951),462P(0.840),464V(0.648),465I(0.584),467P(0.915),478A(0.536),487T(0.506),489A(0.846),492S(0.965),495F(0.966),496G(0.963),498G(0.931),500F(0.992),504P(0.977),505Q(0.989),507L(0.906),509E(0.994),510T(0.982),513S(0.953),515K(0.996),516R(0.974…
Emu0010420.1	0.000319606	0.00309412	11.6582	-2704.51	-2698.68	9	102E(0.610),113Q(0.985),114S(0.772),115I(0.920),116S(0.988),117I(0.950),120L(0.571),178V(0.921),196S(0.510)
Emu0010770.1	0.00359977	0.0233656	7.2225	-2935.72	-2932.11	4	238A(0.939),239E(0.984),243A(0.629),247T(0.570)
Emu0010820.1	0.000305317	0.00297266	11.7433	-4637.91	-4632.04	6	169N(0.862),196N(0.966),243S(0.810),395A(0.888),398P(0.693),399E(0.688)
Emu0011360.1	0.000887561	0.00737817	9.76866	-3954.1	-3949.21	11	326P(0.906),329P(0.630),333I(0.935),338S(0.973),342T(0.936),344C(0.986),345S(0.948),346S(0.899),348T(0.516),349S(0.762),356K(0.571)
Emu0011490.1	0.000904735	0.00749902	9.73342	-2810.93	-2806.07	6	2S(0.781),7S(0.939),8T(0.917),9S(0.959),14K(0.913),15S(0.943)
Emu0011590.1	0.00099919	0.00813176	9.55102	-7374.94	-7370.17	15	242R(0.691),243E(0.550),247Q(0.770),249K(0.945),250P(0.738),251L(0.778),253R(0.552),254N(0.623),257A(0.780),258C(0.781),260E(0.805),262I(0.604),263W(0.715),449D(0.741),497H(0.632)
Emu0011630.1	1.04279e-10	4.19527e-09	40.3848	-4395.64	-4375.44	27	3R(0.934),50L(0.933),101K(0.871),103V(0.961),104I(0.736),109V(0.603),112I(0.835),372M(0.999),374I(0.886),375L(0.994),376Y(0.971),377L(0.904),378R(0.548),379F(0.983),380G(0.991),381A(0.996),382K(0.983),385Q(0.982),386D(0.991),387N(0.811),389V(0.641),390A(0.628),391E(0.995),392L(0.961),394T(0.943),397Q(0.951),398N(0.762)
Emu0011890.1	2.01912e-08	5.12531e-07	30.131	-3555.71	-3540.64	42	1M(0.969),2G(0.884),3R(0.787),4E(0.845),6L(0.806),7T(0.966),13R(0.943),14L(0.962),16I(0.604),17L(0.964),18L(0.954),19T(0.520),20V(0.519),24C(0.658),26H(0.956),27V(0.966),28Y(0.986),31T(0.719),39P(0.922),40T(0.906),41Q(0.784),42S(0.586),43S(0.777),46K(0.991),47A(0.716),48E(0.549),50E(0.886),52Q(0.972),54R(0.572),55S(0.588),58R(0.932),59R(0.911),60V(0.768),61S(0.721),62P(0.686),65P(0.957),66R(0.680…
Emu0011910.1	3.66473e-09	1.07043e-07	33.4454	-5192.71	-5175.99	61	225S(0.904),226S(0.954),227S(0.570),228G(0.990),229F(0.970),231D(0.962),234P(0.814),236S(0.677),238A(0.528),239R(0.579),240T(0.983),241A(0.921),242G(0.828),244N(0.973),245S(0.934),246N(0.973),247T(0.949),250P(0.675),251P(0.705),252P(0.593),255L(0.956),258P(0.542),259P(0.593),262L(0.887),263P(0.572),264S(0.882),265S(0.725),268R(0.979),270T(0.972),274P(0.581),275F(0.857),280S(0.828),281S(0.628),282…
Emu0011930.1	0.00138285	0.0107027	8.95593	-1199.46	-1194.98	4	3K(0.971),4L(0.934),22E(0.987),26A(0.879)
Emu0012400.1	0	0	70.8914	-1076.25	-1040.8	22	1T(0.885),2T(0.689),3S(0.999),4T(0.993),5W(0.959),6T(0.999),7R(0.658),8G(0.999),11T(0.974),12R(0.999),13T(0.961),14T(0.874),15G(0.997),16T(0.890),17T(0.879),18A(0.952),19A(0.998),20Q(0.954),21S(0.999),22S(0.998),24E(0.997),25G(0.926)
Emu0012540.1	3.32823e-12	1.80805e-10	47.1261	-7397.57	-7374.01	31	190A(0.863),203S(0.758),366V(0.594),410V(0.976),440Q(0.881),450S(0.746),620Q(0.773),627C(0.938),628R(0.961),632F(0.974),633Y(0.888),638C(0.944),639R(0.958),641A(0.947),643Q(0.970),646R(0.561),648G(0.805),649C(0.865),650T(0.984),651F(0.934),652Y(0.916),654P(0.941),658P(0.967),659R(0.970),664W(0.965),665T(0.697),666K(0.888),667T(0.945),668Q(0.912),669S(0.767),670S(0.854)
Emu0012980.1	0.00371883	0.0240105	7.16411	-3663.05	-3659.47	1	110L(0.588)
Emu0013000.1	0	0	80.1959	-3377.11	-3337.01	47	34P(0.806),60V(0.501),70M(0.559),71E(0.779),72L(0.998),73C(0.985),74K(0.628),79I(0.606),80R(0.998),81F(0.642),82I(0.922),83V(0.854),84T(0.774),86L(0.995),87S(0.969),88I(0.995),90I(0.628),91C(1.000),92M(0.611),94D(0.991),95S(0.994),96T(0.922),97L(0.689),100G(0.993),101W(0.948),103A(0.991),104N(0.972),106M(0.607),107R(0.998),109R(0.673),110N(0.988),111F(0.685),112L(0.991),113I(0.968),114D(0.537),11…
Emu0013390.1	0.00446148	0.0280412	6.83818	-1503.8	-1500.38	8	16T(0.597),105A(0.614),110T(0.629),122S(0.557),133F(0.968),134H(0.747),136E(0.646),137E(0.874)
Emu0013560.1	4.27815e-05	0.000530354	15.4312	-2530.11	-2522.39	5	2S(0.969),5Q(0.964),9K(0.996),10E(0.913),12Q(0.990)
Emu0013590.1	0.0001857	0.00191748	12.6709	-2663.1	-2656.76	6	2A(0.535),3T(0.919),4V(0.963),7N(0.994),10K(0.948),96N(0.985)
Emu0014260.1	3.09457e-07	6.34461e-06	24.8524	-6644.67	-6632.24	64	73S(0.763),95L(0.553),125L(0.637),156S(0.911),205Y(0.655),260S(0.702),372T(0.589),386M(0.747),397N(0.726),399P(0.529),427I(0.741),434N(0.501),466V(0.711),472N(0.859),489T(0.713),494F(0.942),500S(0.988),501S(0.977),502A(0.942),504S(0.668),505I(0.886),510F(0.919),511D(0.984),512M(0.992),514H(0.991),515V(0.906),516N(0.899),518M(0.771),519T(0.558),523V(0.882),524A(0.990),526R(0.882),529S(0.990),531A(…
Emu0014330.1	0.00117191	0.00930656	9.25867	-4944.67	-4940.04	7	3G(0.980),4G(0.719),27V(0.526),109M(0.979),152M(0.625),197E(0.901),289S(0.795)
Emu0009310.1	0.000403145	0.00378264	11.2267	-3578.16	-3572.55	6	135C(0.898),138F(0.774),140F(0.583),147P(0.770),149P(0.563),160P(0.726)
Emu0009260.1	8.65104e-07	1.5766e-05	22.8735	-7780.26	-7768.82	24	30L(0.601),97G(0.636),161K(0.637),185T(0.684),187V(0.818),189A(0.540),190L(0.904),191M(0.660),192E(0.969),193A(0.924),195K(0.864),197G(0.823),198S(0.988),199L(0.864),201L(0.945),206A(0.956),208H(0.900),213G(0.973),215F(0.855),216F(0.746),307T(0.536),395V(0.660),641G(0.522),642K(0.507)
Emu0009230.1	0.00300303	0.0202633	7.54849	-7011.97	-7008.2	7	534A(0.510),800V(0.928),801M(0.940),802V(0.941),804D(0.891),806I(0.962),808F(0.973)
Emu0009200.1	0.00097493	0.00798002	9.59615	-2019.04	-2014.24	7	1M(0.815),25K(0.505),53S(0.952),54D(0.971),102Q(0.954),107L(0.583),111T(0.582)
Emu0008840.1	2.41807e-13	1.64989e-11	52.2704	-5431.59	-5405.45	73	2A(0.720),3R(0.977),4P(0.679),5K(0.992),6A(0.572),7V(0.831),9A(0.998),10A(0.568),11I(0.739),13E(0.999),14Q(0.704),15Q(0.996),17A(0.697),19R(0.999),20L(0.853),21D(0.979),22L(0.998),26A(0.950),27I(0.676),28S(0.915),29A(0.835),30E(0.999),33M(0.998),35L(0.833),36G(0.992),40E(0.999),42L(0.998),43K(0.929),44A(0.999),45S(0.994),47A(0.732),48S(0.986),49L(0.997),50Q(0.998),51M(0.965),52Y(0.992),53Y(0.767)…
Emu0101120.1	0.00148746	0.0113577	8.82279	-2359.49	-2355.08	1	19S(0.916)
Emu0101090.1	6.21725e-14	4.69265e-12	54.9383	-4190.59	-4163.12	30	5Q(0.649),55V(0.648),184A(0.637),270Y(0.637),402K(0.999),403Y(0.993),407Q(0.618),409G(0.996),410N(0.649),412K(0.687),413G(0.810),418F(0.977),419N(0.999),423G(0.993),424C(0.987),425C(0.992),430F(0.824),431K(0.998),434A(0.698),436C(0.987),437P(0.976),438S(0.682),439H(0.997),441L(0.978),444K(0.982),446K(0.997),447A(0.824),449K(0.988),451K(0.999),453E(0.984)
Emu0099290.1	1.86492e-05	0.000256547	17.0041	-2175.61	-2167.11	18	6A(0.995),7C(0.548),9A(0.990),10V(0.992),14S(0.936),15Q(0.668),16L(0.980),17S(0.817),18T(0.640),23D(0.814),24L(0.575),71Q(0.942),81S(0.989),114N(0.657),118G(0.658),121G(0.789),124A(0.636),137D(0.715)
Emu0105740.1	0.00733188	0.0420364	5.95642	-6798.39	-6795.42	9	138D(0.607),159K(0.941),177P(0.764),216D(0.885),239T(0.876),320K(0.692),396E(0.971),598K(0.967),601H(0.655)
Emu0100520.1	0.00454132	0.028522	6.80651	-2202.73	-2199.33	3	220M(0.975),224Q(0.933),230G(0.904)
Emu0100540.1	2.96783e-05	0.000384107	16.1231	-4262.32	-4254.26	8	151C(0.974),152S(0.952),154S(0.858),158W(0.840),161C(0.948),162P(0.935),163R(0.868),392V(0.549)
Emu0100170.1	2.60303e-06	4.37966e-05	20.7599	-4595.86	-4585.48	16	2P(0.987),3G(0.949),4P(0.849),5S(0.895),7R(0.669),11T(0.933),12A(0.884),17A(0.853),18G(0.825),24W(0.891),25R(0.959),26S(0.912),27R(0.913),160K(0.706),271L(0.799),301I(0.711)
Emu0099960.1	2.19695e-10	8.29105e-09	38.9295	-2364.26	-2344.8	38	50T(0.659),55N(0.708),73T(0.632),75D(0.694),77T(0.665),79L(0.931),82L(0.974),83K(0.997),84E(0.828),85K(0.999),86T(0.950),87F(0.515),88T(0.537),90K(1.000),91E(0.862),92G(0.991),93V(0.981),94T(0.863),95R(0.973),96L(0.989),97K(0.931),99Y(0.788),100F(0.824),101K(0.997),103N(0.987),104R(0.570),105A(0.852),108R(0.990),109Y(0.986),110H(0.797),111H(0.846),112V(0.750),113T(0.972),114S(0.752),115R(0.976),1…
Emu0099930.1	3.53925e-06	5.80504e-05	20.1719	-5819.24	-5809.16	14	64E(0.914),108Y(0.741),109M(0.961),112G(0.899),114A(0.730),118W(0.935),125V(0.592),127G(0.661),128G(0.890),129M(0.951),132A(0.698),134I(0.949),244W(0.520),412M(0.572)
Emu0099870.1	0.00124792	0.00979163	9.14364	-13607.1	-13602.6	3	1M(0.581),4S(0.627),5H(0.568)
Emu0099790.1	4.1789e-09	1.21231e-07	33.19	-14267.3	-14250.7	36	12N(0.836),14V(0.661),39L(0.791),44F(0.704),46C(0.822),47I(0.517),50F(0.914),67T(0.547),69T(0.925),78W(0.539),89P(0.628),110G(0.811),378G(0.820),508D(0.748),582S(0.774),639T(0.814),703E(0.542),719D(0.901),852T(0.505),857H(0.716),977K(0.769),1002L(0.718),1004N(0.785),1006N(0.639),1036C(0.956),1037I(0.629),1042V(0.772),1043K(0.678),1045L(0.829),1047T(0.826),1048T(0.558),1049L(0.729),1050K(0.653),10…
Emu0218830.1	2.30028e-09	6.91958e-08	34.3515	-2685.82	-2668.64	30	1M(0.528),22G(0.799),25R(0.666),45P(0.521),94Q(0.566),122R(0.592),135V(0.893),136E(0.996),137T(0.997),138Q(0.998),139R(0.948),140V(0.553),141G(0.864),142Y(0.997),143P(0.580),144S(0.987),145A(0.993),146A(0.973),147A(0.724),148M(0.998),149L(0.999),150G(0.997),151R(0.572),152S(0.996),153C(0.995),154S(0.994),155L(0.989),156D(0.925),158I(0.973),161Q(0.758)
Emu0097470.1	0.00229987	0.0163327	8.03045	-3339.91	-3335.89	11	3K(0.860),4I(0.508),14G(0.921),58G(0.780),59N(0.713),77G(0.713),79V(0.669),91S(0.546),107K(0.552),153F(0.865),160T(0.514)
Emu0097630.1	0.00299352	0.0202151	7.5542	-14542.8	-14539.1	17	32T(0.528),518R(0.557),647A(0.535),890S(0.510),1071E(0.595),1114T(0.501),1157E(0.625),1170D(0.566),1206G(0.610),1225G(0.657),1227E(0.631),1263V(0.540),1299A(0.551),1346S(0.720),1387D(0.557),1394M(0.505),1406P(0.532)
Emu0097760.1	0.000775554	0.0066015	10.0169	-2164.26	-2159.26	28	2A(0.930),7S(0.982),8T(0.828),10S(0.666),13Y(0.985),14D(0.922),16E(0.998),17L(0.607),18F(0.991),19V(0.985),20D(0.901),21T(0.974),23D(0.994),27I(0.967),28C(0.982),30I(0.572),31C(0.992),33P(0.986),36A(0.966),40H(0.983),41I(0.941),46C(0.977),48L(0.987),49Q(0.996),50W(0.999),52K(0.997),223L(0.672),229S(0.534)
Emu0098340.1	0	0	97.8656	-8907.99	-8859.06	126	20A(0.612),68K(0.849),82I(0.935),112E(0.708),131T(0.845),317P(0.630),323V(0.591),391T(0.981),403A(0.631),419K(0.947),431S(0.989),434P(0.561),452L(0.531),454K(0.555),476V(0.933),478Y(0.945),480E(0.996),481Q(0.567),487D(0.818),489L(0.546),492Q(0.768),494E(0.731),495S(0.813),496D(0.911),497H(0.615),499S(0.973),501S(0.892),503Q(0.544),505L(0.782),507V(0.780),509V(0.632),511V(0.879),512Q(0.996),513S(0…
Emu0098410.1	0	0	91.4556	-4735.53	-4689.8	90	19R(0.699),86R(0.751),108F(0.806),111I(0.994),320S(0.549),331V(0.673),333A(0.649),336I(0.649),337I(0.998),339P(0.984),340G(0.855),341A(0.986),344L(0.946),345L(0.904),350Q(0.506),354G(0.900),355L(0.917),356S(0.999),357P(0.993),358L(0.915),360P(0.986),362P(0.976),363L(0.996),365L(0.996),366S(0.579),367T(0.929),368L(0.754),370C(0.913),371P(0.931),374P(0.632),375I(0.816),377S(0.859),378F(0.981),379N(…
Emu0098470.1	0.000299079	0.00291525	11.7817	-4487.95	-4482.06	15	2S(0.883),6V(0.707),8E(0.708),10A(0.808),11I(0.817),15K(0.782),19A(0.829),22N(0.602),23G(0.631),24N(0.522),30E(0.568),32L(0.544),33Q(0.776),89T(0.521),270M(0.764)
Emu0098800.1	2.22045e-16	2.36727e-14	66.1721	-2471.67	-2438.58	34	85L(0.977),86S(0.980),87L(0.987),88V(0.997),89L(0.992),91V(0.567),92F(0.993),93G(0.979),95I(0.942),96F(0.875),97G(0.993),98L(0.966),99V(0.981),100S(0.960),101S(0.648),102L(0.983),104S(0.521),108L(0.972),109L(0.958),110A(0.571),111G(0.996),114S(0.984),115Y(0.998),116V(0.892),117L(0.787),118F(0.941),119C(0.998),120S(0.995),121I(0.968),122F(0.954),123T(0.989),125S(0.986),126G(0.998),132K(0.739)
Emu0101800.1	0.00129792	0.0101373	9.07178	-3292.24	-3287.71	4	2S(0.957),3F(0.936),4L(0.981),58E(0.845)
Emu0101390.1	0.00192299	0.0140662	8.35514	-13054.4	-13050.3	13	111P(0.692),112G(0.607),226A(0.533),372L(0.555),405D(0.917),543S(0.630),601V(0.815),631S(0.708),651L(0.746),704K(0.526),812E(0.505),822M(0.623),850T(0.851)
Emu0101210.1	6.13456e-09	1.71546e-07	32.4438	-3352.27	-3336.05	32	3G(0.871),6S(0.737),8K(0.995),9P(0.610),11C(0.975),13Q(0.909),15F(0.994),16N(0.893),17A(0.678),18H(0.793),19A(0.982),20D(0.550),22G(0.946),23A(0.986),24T(0.992),25F(0.609),28Q(0.783),29W(0.970),31K(0.961),32E(0.851),33H(0.991),34E(0.724),35T(0.512),36V(0.979),38T(0.953),58S(0.575),62R(0.531),109V(0.964),131Q(0.558),245R(0.600),250L(0.576),297P(0.544)
Emu0102390.1	0.0016349	0.0123072	8.65045	-4169.31	-4164.99	4	133E(0.783),202K(0.864),416W(0.928),422D(0.984)
Emu0102410.1	0.00190222	0.0139262	8.37487	-2553.49	-2549.3	6	59I(0.944),62N(0.848),64K(0.821),66I(0.910),69R(0.755),70E(0.786)
Emu0102470.1	0.000738858	0.00632068	10.1062	-3894.95	-3889.9	4	3C(0.919),378S(0.922),379L(0.853),380S(0.943)
Emu0102580.1	0.000379458	0.00358405	11.3391	-2781.94	-2776.27	8	276Y(0.858),277I(0.919),278S(0.950),279A(0.961),283I(0.775),285F(0.956),286S(0.933),287A(0.844)
Emu0102770.1	1.54559e-07	3.42399e-06	26.1919	-1774.92	-1761.82	7	17Y(0.872),113D(0.970),114A(0.998),115D(0.987),117S(0.636),118I(0.608),119P(0.999)
Emu0102820.1	2.41226e-06	4.08218e-05	20.9057	-3516.95	-3506.49	45	36D(0.657),42G(0.516),43T(0.986),44R(0.871),46L(0.959),47L(0.990),51D(0.867),52A(0.721),53Q(0.897),54V(0.565),55K(0.980),58F(0.995),59S(0.989),60T(0.994),62L(0.863),63T(0.967),65G(0.750),66R(0.603),67R(0.982),71K(0.823),72P(0.981),74R(0.861),75S(0.988),76S(0.814),77A(0.566),78P(0.931),80A(0.984),81D(0.996),93I(0.609),105Q(0.993),106S(0.543),107R(0.990),108L(0.985),109N(0.709),111L(0.979),113D(0.9…
Emu0102930.1	7.20581e-06	0.000109178	18.8139	-6676.25	-6666.84	23	12R(0.933),238K(0.655),282R(0.737),332T(0.731),419S(0.745),610S(0.955),612S(0.897),615V(0.800),617R(0.645),619P(0.759),621T(0.516),624S(0.915),627V(0.770),630T(0.622),631A(0.892),632I(0.767),636L(0.738),638C(0.959),639Y(0.925),641Q(0.687),644F(0.858),645L(0.938),646A(0.912)
Emu0102940.1	1.62951e-05	0.000227465	17.2604	-3768.75	-3760.12	10	129K(0.989),130K(0.989),133G(0.965),134R(0.966),138S(0.918),239R(0.671),306D(0.883),336S(0.884),374Q(0.961),397T(0.506)
Emu0102950.1	0.00893259	0.0488685	5.60932	-2521.24	-2518.44	3	154A(0.969),184Q(0.748),254K(0.700)
Emu0103030.1	0.00196742	0.0143175	8.31365	-3089.76	-3085.6	2	2A(0.763),230V(0.588)
Emu0107530.1	5.77316e-15	5.02442e-13	59.6204	-5993.22	-5963.4	25	654H(0.971),655R(0.995),657E(0.997),658G(0.979),661E(0.940),665S(0.883),667I(0.671),668N(0.993),670A(0.564),671G(0.986),673I(0.977),675D(0.988),681G(0.981),682K(0.996),683L(0.990),684I(0.673),686D(0.968),689T(0.987),690E(0.963),691G(0.998),692R(0.986),695K(0.858),699T(0.983),700K(0.998),701T(0.998)
Emu0107630.1	9.79113e-06	0.000145251	18.2295	-1215.29	-1206.18	8	2V(0.934),4L(0.990),7R(0.503),8G(0.989),11G(0.981),12A(0.855),13E(0.756),14P(0.739)
Emu0106910.1	1.77136e-13	1.22829e-11	52.8816	-3854.98	-3828.54	17	402L(0.994),403N(0.959),404L(0.999),406L(0.975),409C(0.993),410C(0.896),411Q(0.997),412V(0.626),413L(0.566),416L(0.750),418G(0.989),420R(0.872),421S(0.988),423R(0.987),424L(0.941),426S(0.986),428A(0.641)
Emu0214510.1	0.00681186	0.0397934	6.08626	-2655.72	-2652.68	3	21R(0.914),45A(0.991),196Q(0.870)
Emu0214140.1	1.48423e-05	0.000210283	17.4379	-1632.9	-1624.18	6	42C(0.994),43R(0.997),44M(0.984),48H(0.993),49Q(0.998),50Q(0.971)
Emu0188260.1	3.11939e-12	1.7146e-10	47.2531	-6163.08	-6139.45	127	9T(0.940),10T(0.566),11R(0.690),14A(0.564),16T(0.836),17S(0.711),21S(0.934),25G(0.603),27S(0.834),29F(0.923),30G(0.753),37D(0.610),38G(0.925),39D(0.816),68D(0.987),84Q(0.945),93A(0.924),152D(0.556),177I(0.658),188A(0.521),203S(0.988),240R(0.624),269P(0.531),270S(0.688),272E(0.540),339T(0.751),372D(0.940),373R(0.996),374E(0.995),375Q(0.980),376R(0.996),377A(0.804),378D(0.997),379F(0.920),380R(0.99…
Emu0190000.1	3.33166e-05	0.000425724	15.9041	-810.264	-802.312	11	56A(0.999),57L(0.997),58C(0.568),60E(0.995),62Q(0.911),64R(0.954),66V(0.646),67S(0.998),71R(0.686),73L(0.861),78S(0.982)
Emu0105120.1	3.57973e-05	0.00045165	15.7682	-3581.22	-3573.34	23	73T(0.514),87T(0.521),99M(0.607),101A(0.562),201A(0.560),202R(0.933),231M(0.890),235A(0.514),347V(0.636),348L(0.990),349L(0.950),352C(0.923),353F(0.684),355E(0.960),356Y(0.955),357H(0.984),358V(0.982),359H(0.990),360I(0.544),363N(0.862),366S(0.821),367D(0.704),373K(0.969)
Emu0189520.1	1.40668e-08	3.73755e-07	30.8322	-2457.48	-2442.06	30	191A(0.713),192T(0.742),193L(0.813),195E(0.704),196A(0.995),197A(0.739),201R(0.996),202L(0.921),203L(0.770),204H(0.550),205I(0.995),206E(0.997),207E(0.993),208L(0.958),209R(0.964),210E(1.000),212Q(0.998),214K(0.687),215I(0.751),216N(0.999),218A(0.968),220V(0.755),221A(0.997),223Q(0.881),224A(0.997),227D(0.522),230L(0.509),231G(0.990),233V(0.507),235R(0.999)
Emu0213730.1	0.00311713	0.0209009	7.48131	-1507.91	-1504.17	4	177I(0.945),178S(0.985),180I(0.771),182V(0.915)
Emu0217730.1	1.95617e-11	9.21777e-10	43.6572	-15218.2	-15196.3	28	2A(0.891),5K(0.748),6S(0.885),7E(0.953),10E(0.852),11E(0.978),13R(0.838),19S(0.905),21K(0.969),23L(0.910),24R(0.871),25E(0.920),27T(0.541),28E(0.542),31E(0.777),37M(0.944),42Q(0.819),45S(0.828),46R(0.957),87H(0.665),92S(0.539),95E(0.873),402L(0.894),1459M(0.753),1540T(0.823),1558S(0.953),1561D(0.532),1566S(0.579)
Emu0190970.1	0.000104337	0.00117399	13.7513	-2451.15	-2444.27	7	18V(0.979),80D(0.513),96E(0.653),116P(0.517),151G(0.949),166K(0.694),185K(0.905)
Emu0189650.1	3.72109e-05	0.000466724	15.695	-5880.88	-5873.03	10	42P(0.929),48A(0.807),58M(0.926),174N(0.981),175S(0.969),223A(0.878),363Y(0.631),370G(0.909),375P(0.643),437T(0.587)
Emu0214250.1	0.00226507	0.0161124	8.05807	-2360.42	-2356.39	20	3G(0.903),17S(0.794),29S(0.864),35D(0.659),37N(0.886),68L(0.549),70C(0.906),93T(0.606),105P(0.551),113S(0.537),115S(0.538),121S(0.838),122E(0.584),126Q(0.795),130A(0.781),140V(0.914),143S(0.565),147S(0.814),162V(0.579),163G(0.754)
Emu0188200.1	1.51319e-08	3.9589e-07	30.6905	-6763.28	-6747.94	16	244S(0.619),246Q(0.858),251L(0.904),252S(0.995),253E(0.778),254V(0.981),257K(0.988),258K(0.999),259S(0.907),260M(0.916),263K(0.979),264Q(0.991),265M(0.982),266V(0.982),498S(0.938),632T(0.671)
Emu0034200.1	3.24085e-08	8.05866e-07	29.2138	-2416.51	-2401.91	46	21D(0.527),72T(0.830),106G(0.752),144L(0.546),145L(0.994),146H(0.824),147R(0.785),149T(0.829),150I(0.830),151L(0.978),153A(0.827),154E(0.543),155A(0.893),156I(0.991),158K(0.937),159E(0.573),160M(0.539),162G(0.988),165D(0.999),167S(0.890),171T(0.995),172F(0.991),174L(0.973),176M(0.992),177I(0.979),178G(0.997),182H(0.977),184S(0.993),185Q(0.824),187K(0.981),190K(0.999),196V(0.987),197S(0.822),198F(…
Emu0025060.1	0.00287473	0.0195838	7.62719	-1587.83	-1584.01	3	44Q(0.976),126V(0.988),132T(0.946)
Emu0025830.1	0.00283691	0.0193568	7.65108	-5937.55	-5933.73	11	38S(0.895),40L(0.904),43Y(0.966),81T(0.527),324T(0.739),351K(0.855),364G(0.510),371G(0.528),442K(0.686),589E(0.966),605A(0.704)
Emu0025930.1	0.00208956	0.0150179	8.2043	-8355.17	-8351.06	28	67K(0.707),217S(0.536),256S(0.845),281S(0.561),305T(0.725),342T(0.536),348K(0.537),459S(0.704),525P(0.513),623L(0.784),624K(0.756),627W(0.659),628D(0.641),631R(0.807),635L(0.792),636M(0.828),638K(0.756),639N(0.704),640D(0.725),647G(0.724),671M(0.576),672K(0.933),674K(0.671),675P(0.769),676K(0.772),678K(0.883),688G(0.943),689N(0.783)
Emu0030080.1	1.4434e-07	3.20593e-06	26.324	-1923.44	-1910.28	10	2V(0.994),3R(0.888),4K(0.998),5W(0.725),6S(0.701),8N(0.995),9T(0.736),10Y(0.996),11K(0.621),240S(0.653)
Emu0029680.1	2.27193e-09	6.87139e-08	34.3756	-5378.29	-5361.11	41	2K(0.792),3K(0.893),4H(0.654),7I(0.598),9Q(0.888),16I(0.718),17R(0.733),18R(0.970),20N(0.799),22R(0.803),23S(0.878),24Y(0.828),26Q(0.922),29P(0.583),31A(0.952),32N(0.519),96M(0.674),179S(0.858),203C(0.532),269Y(0.509),421R(0.514),422V(0.732),423S(0.973),425P(0.871),427L(0.928),428A(0.609),429E(0.918),433L(0.800),434Q(0.622),435E(0.945),436T(0.993),437G(0.983),438Q(0.828),439I(0.957),440S(0.859),4…
Emu0027440.1	0.000704856	0.00607858	10.193	-771.379	-766.283	2	115T(0.958),117R(0.992)
Emu0026690.1	0.000329541	0.00317588	11.6012	-1516.86	-1511.06	7	101E(0.864),102N(0.754),105R(0.899),106D(0.877),107I(0.802),110S(0.975),125P(0.869)
Emu0026450.1	0.000539884	0.00485725	10.6855	-5396.18	-5390.83	7	47G(0.689),142G(0.644),146V(0.684),220A(0.952),290A(0.698),296G(0.914),330T(0.676)
Emu0032290.1	0.000350793	0.00335041	11.485	-6567.51	-6561.77	9	4P(0.848),18F(0.962),19Y(0.929),23W(0.927),243E(0.602),286M(0.746),405M(0.948),580V(0.612),616S(0.507)
Emu0031690.1	0.00694165	0.0401963	6.05292	-4169.78	-4166.75	7	44L(0.503),80S(0.791),94E(0.929),96P(0.897),114A(0.646),150V(0.732),151A(0.855)
Emu0034010.1	2.84887e-06	4.75499e-05	20.5871	-1623.77	-1613.47	10	7N(0.503),180E(0.933),181K(0.948),182D(0.992),183K(0.996),184I(0.978),186T(0.972),187R(0.947),188T(0.998),191A(0.996)
Emu0033970.1	7.53729e-07	1.39751e-05	23.1385	-3984.83	-3973.26	46	6S(0.935),7S(0.719),46T(0.873),50L(0.641),57L(0.598),58T(0.600),60H(0.590),63F(0.564),65S(0.971),66T(0.980),67L(0.654),68P(0.986),69P(0.989),73G(0.968),76S(0.738),77G(0.660),78I(0.990),79Y(0.944),80S(0.996),81S(0.758),131S(0.622),135D(0.975),136C(0.969),137R(0.571),138F(0.995),140C(0.969),143N(0.989),144S(0.987),146R(0.949),147E(0.985),148S(0.959),150S(0.988),151S(0.663),152Q(0.963),153S(0.921),1…
Emu0033930.1	6.53153e-05	0.000774791	14.6327	-5621.8	-5614.48	20	21V(0.519),27N(0.552),78S(0.610),207Q(0.752),376A(0.867),393R(0.726),424K(0.902),428K(0.945),429G(0.884),430V(0.702),435I(0.860),436N(0.822),437R(0.890),441F(0.877),444H(0.717),445Y(0.946),448H(0.907),449L(0.797),456D(0.918),458D(0.909)
Emu0035040.1	0.000191524	0.00196808	12.6131	-1625.7	-1619.39	13	4L(0.943),6K(0.983),7I(0.643),11A(0.971),12Q(0.985),14D(0.932),16E(0.996),17F(0.948),18G(0.944),20R(0.992),79L(0.676),100H(0.665),107N(0.994)
Emu0220900.1	0.00105561	0.0085178	9.45023	-3263.12	-3258.39	9	146Q(0.947),291F(0.521),292P(0.902),295P(0.896),299L(0.742),303G(0.555),305F(0.852),309F(0.575),310L(0.553)
Emu0030900.1	4.13349e-07	8.35415e-06	24.2946	-3183.53	-3171.39	15	170L(0.648),181E(0.616),210L(0.736),211E(0.771),212R(0.993),213K(0.687),214S(0.769),216S(0.821),217L(0.732),218K(0.996),220T(0.858),221E(0.957),222S(0.691),226C(0.870),227K(0.572)
Emu0030700.1	1.55887e-05	0.000219037	17.3447	-3671.96	-3663.29	7	93T(0.892),96S(0.893),97K(0.858),98T(0.960),99E(0.921),101E(0.983),190S(0.530)
Emu0217850.1	0.00753347	0.0429349	5.90862	-3732.63	-3729.68	50	5S(0.508),13T(0.592),24G(0.808),47E(0.583),49L(0.676),53R(0.940),55T(0.548),58Q(0.955),59A(0.955),61P(0.886),120R(0.754),161Q(0.842),162R(0.625),170A(0.815),175K(0.526),185T(0.770),188H(0.588),191F(0.540),196A(0.552),199Y(0.620),224A(0.745),235C(0.733),242F(0.501),255A(0.545),263L(0.644),264G(0.740),274L(0.726),278L(0.655),284G(0.752),285H(0.977),286E(0.974),287L(0.775),289W(0.966),290K(0.644),29…
Emu0087420.1	0.00542864	0.0331906	6.48853	-2051.06	-2047.81	3	191T(0.598),192A(0.952),193P(0.971)
Emu0085780.1	0.0048077	0.0299306	6.70479	-7281.2	-7277.85	10	163E(0.667),341Q(0.924),384K(0.613),543L(0.655),602A(0.778),604V(0.800),608N(0.551),611A(0.726),612I(0.609),613A(0.799)
Emu0085560.1	0.0020622	0.0148678	8.22821	-2583.11	-2578.99	8	54Q(0.864),63Q(0.759),66V(0.573),117I(0.805),147S(0.969),153S(0.577),213P(0.624),214N(0.589)
Emu0085430.1	0.00136258	0.010565	8.98291	-4261.19	-4256.7	10	1M(0.953),2E(0.639),5T(0.857),6R(0.889),8R(0.538),11L(0.968),14I(0.944),15Q(0.727),112I(0.665),342I(0.601)
Emu0084630.1	0.000619819	0.00544432	10.4303	-3274.86	-3269.65	7	303V(0.674),356I(0.895),358V(0.747),360K(0.962),361R(0.847),362L(0.953),364S(0.534)
Emu0084390.1	0.00018897	0.00194418	12.6382	-6328.59	-6322.27	15	2L(0.662),3A(0.884),4K(0.927),6P(0.974),113S(0.601),114L(0.961),115D(0.983),116G(0.971),121V(0.767),122S(0.657),124E(0.899),416Q(0.970),439A(0.547),514Q(0.593),564T(0.667)
Emu0083830.1	0.00025894	0.00257101	12.0502	-4123.33	-4117.3	5	9S(0.914),103R(0.740),143K(0.965),292L(0.894),295S(0.549)
Emu0083720.1	0.00745664	0.0425687	5.92668	-2555.35	-2552.39	15	1L(0.532),4E(0.977),5H(0.676),7T(0.903),8L(0.706),9L(0.527),13H(0.949),14L(0.979),20Q(0.618),21K(0.939),22R(0.664),25E(0.990),27T(0.562),185I(0.580),238V(0.813)
Emu0082580.1	0.00120061	0.00948151	9.21437	-3069.72	-3065.11	5	83G(0.943),84F(0.910),85S(0.966),88L(0.984),90G(0.945)
Emu0082460.1	3.29713e-09	9.76432e-08	33.6509	-4912.71	-4895.89	12	436K(0.995),437Y(0.969),438T(0.986),439H(0.964),441H(0.990),443R(0.983),444A(0.995),445H(0.993),446T(0.983),447H(0.958),448T(0.543),452D(0.930)
Emu0215610.1	0.000132641	0.00144389	13.3009	-3187.54	-3180.89	8	3R(0.761),5G(0.859),9S(0.873),12L(0.928),15H(0.719),16K(0.951),42P(0.919),81H(0.509)
Emu0081060.1	1.5798e-05	0.00022125	17.3193	-2406.19	-2397.53	14	26V(0.965),90Q(0.562),109T(0.835),129A(0.828),274G(0.870),275T(0.912),276G(0.880),277R(0.834),279I(0.935),280N(0.979),281G(0.997),282S(0.832),289W(0.964),291L(0.893)
Emu0081010.1	0.000161361	0.00169489	12.9337	-2245.93	-2239.46	20	16D(0.711),37D(0.795),78I(0.532),81L(0.538),83V(0.570),89P(0.975),97A(0.855),98R(0.942),99C(0.983),100W(0.923),102N(0.840),104N(0.553),105I(0.918),106C(0.827),108D(0.816),110I(0.842),113T(0.646),115L(0.994),116T(0.642),117L(0.683)
Emu0215990.1	0.00596139	0.0357837	6.32232	-1694.95	-1691.79	1	41G(0.925)
Emu0081290.1	0.0072589	0.041691	5.97406	-2312.47	-2309.49	8	46D(0.774),123A(0.922),124I(0.641),127T(0.831),128L(0.636),131S(0.715),132R(0.965),195K(0.649)
Emu0081490.1	0.00146384	0.0111873	8.852	-1389.16	-1384.74	4	52H(0.604),86S(0.866),129V(0.992),133R(0.719)
Emu0169370.1	0.00275967	0.0189358	7.7009	-2246.54	-2242.69	3	46N(0.911),247G(0.921),248L(0.868)
Emu0169400.1	3.77476e-15	3.42499e-13	60.4654	-2216.34	-2186.11	36	175S(0.857),176K(0.999),177C(0.812),178A(0.992),179V(0.786),180S(0.999),181S(0.995),182Q(0.956),183K(0.989),185M(0.998),186C(0.782),187C(0.846),188R(0.960),189L(0.767),190S(0.828),191P(0.993),192F(0.548),193F(0.824),195F(0.789),197T(0.999),198S(0.996),200P(0.667),201H(0.994),202L(0.999),203Q(0.879),204L(0.905),206F(0.688),207S(0.997),208S(1.000),209M(0.999),210I(0.956),211V(0.988),212S(0.921),214…
Emu0169590.1	3.03302e-12	1.69076e-10	47.3081	-6001.45	-5977.8	19	62N(0.802),66S(0.761),187S(0.542),199S(0.622),306L(0.508),398I(0.550),399S(0.975),400S(0.969),401H(0.951),402G(0.525),403L(0.827),404S(0.987),405Q(0.988),406V(0.989),407T(0.994),409S(0.999),410T(0.592),411T(0.965),412A(0.525)
Emu0210890.1	0.00261501	0.018099	7.79813	-1077.64	-1073.75	15	5K(0.723),10Y(0.710),115S(0.662),116A(0.981),117A(0.983),118V(0.992),119A(0.996),120G(0.995),121V(0.727),122Y(0.668),123R(0.628),124V(0.777),126V(0.995),129V(0.505),131L(0.845)
Emu0128290.1	2.03646e-05	0.000277018	16.8371	-4612.15	-4603.73	17	52D(0.565),53S(0.954),55R(0.917),195L(0.506),310Q(0.517),323N(0.952),325L(0.513),327E(0.510),328K(0.779),329S(0.535),331F(0.904),336S(0.856),340Q(0.518),341G(0.585),342G(0.832),345L(0.824),346C(0.839)
Emu0167010.1	5.50069e-06	8.64004e-05	19.3292	-1944.25	-1934.59	13	4S(0.992),5H(0.865),6S(0.999),7V(0.625),9W(0.998),11S(0.922),12T(0.988),13N(0.993),14P(0.927),15K(0.997),16F(0.603),17L(0.918),18W(0.977)
Emu0170620.1	2.06653e-05	0.000280214	16.8093	-2254.85	-2246.45	13	116V(0.886),118G(0.917),119T(0.915),121Q(0.984),130T(0.913),132Q(0.973),134Q(0.969),136I(0.964),137I(0.964),139Q(0.969),140P(0.547),142Q(0.735),144Q(0.985)
Emu0170500.1	1.44606e-05	0.000205405	17.4874	-4734.62	-4725.88	16	1M(0.836),3E(0.739),6V(0.789),7E(0.652),10D(0.636),11V(0.705),12L(0.778),13L(0.834),34Q(0.732),217D(0.500),432G(0.855),433Y(0.813),434A(0.805),435P(0.956),437V(0.918),438Q(0.659)
Emu0211430.1	0.00378459	0.0243613	7.13267	-3256.73	-3253.17	8	57T(0.905),260T(0.746),304V(0.506),308I(0.813),312V(0.502),313E(0.995),316K(0.946),318L(0.769)
Emu0169990.1	0.00639232	0.0378349	6.19867	-2853.28	-2850.18	11	94S(0.563),225L(0.907),227S(0.843),230S(0.896),231S(0.517),232S(0.738),235Y(0.718),236S(0.913),238R(0.654),239A(0.623),241C(0.908)
Emu0165190.1	4.45027e-11	1.91796e-09	42.0492	-4032.21	-4011.18	16	2F(0.856),3I(0.947),4L(0.992),5T(0.737),122T(0.669),173S(0.829),282S(0.776),316L(0.976),319S(0.778),320E(0.984),321Q(0.990),322K(0.958),325H(0.994),326R(0.916),327S(0.969),384S(0.759)
Emu0164610.1	0.00733382	0.0420364	5.95596	-3706.94	-3703.96	34	2P(0.563),8P(0.537),9A(0.741),10G(0.585),12E(0.848),16K(0.800),18L(0.879),19E(0.919),22Q(0.921),24D(0.914),25M(0.736),26D(0.942),27I(0.699),28W(0.858),30S(0.939),31S(0.890),34W(0.579),36F(0.972),37S(0.892),38C(0.893),40S(0.904),41N(0.570),42S(0.569),44A(0.730),46L(0.859),69D(0.829),129S(0.507),132S(0.619),160A(0.698),169A(0.854),203G(0.792),210T(0.622),224A(0.855),246G(0.905)
Emu0166180.1	2.39528e-09	7.14312e-08	34.2727	-14774.5	-14757.3	49	140Q(0.748),156V(0.802),251S(0.700),359R(0.690),435S(0.510),443H(0.677),498E(0.887),736A(0.807),739S(0.548),800S(0.600),923S(0.539),1029T(0.677),1052G(0.801),1053Q(0.905),1054G(0.945),1056Y(0.730),1060N(0.966),1066Q(0.937),1067D(0.521),1068Q(0.719),1070S(0.932),1073N(0.947),1074A(0.865),1077Y(0.732),1078K(0.752),1082V(0.802),1083S(0.851),1084K(0.854),1090Y(0.873),1091T(0.893),1098A(0.794),1103T(0…
Emu0023820.1	5.76877e-05	0.000693961	14.8668	-1900.22	-1892.78	10	9S(0.814),11R(0.914),20K(0.833),27F(0.950),31F(0.701),32R(0.697),33R(0.960),196S(0.685),201R(0.685),204C(0.832)
Emu0016520.1	1.93072e-05	0.000263896	16.9383	-7118.28	-7109.81	15	8V(0.763),121T(0.535),124W(0.649),208P(0.556),234A(0.626),259L(0.604),289L(0.609),295P(0.921),297R(0.776),300S(0.715),302P(0.636),320T(0.686),447G(0.673),487K(0.739),493L(0.878)
Emu0021990.1	0.00109157	0.0087254	9.38881	-2967.93	-2963.24	4	176R(0.832),178V(0.914),184E(0.982),288G(0.557)
Emu0022160.1	0.00832824	0.0464258	5.73221	-3736.33	-3733.47	13	2T(0.940),4V(0.879),5G(0.906),7I(0.706),9L(0.726),13P(0.910),14M(0.868),32C(0.770),114T(0.646),149E(0.625),173T(0.560),239S(0.575),314K(0.720)
Emu0020320.1	0.00162355	0.0122434	8.66315	-2553.35	-2549.02	10	116N(0.769),275R(0.889),276F(0.676),278E(0.539),279F(0.971),280S(0.668),281L(0.798),282R(0.559),283M(0.866),284L(0.887)
Emu0016950.1	0.000718835	0.00616795	10.1568	-3992.87	-3987.8	11	20S(0.736),25D(0.677),36A(0.708),40T(0.716),75S(0.807),76P(0.513),109T(0.802),131T(0.738),241L(0.885),245S(0.869),246A(0.670)
Emu0017050.1	0.00507321	0.0313547	6.60901	-17167.7	-17164.4	7	2L(0.728),36D(0.545),139E(0.551),396K(0.648),464W(0.639),696A(0.501),1356K(0.558)
Emu0018350.1	5.97793e-08	1.43023e-06	28.0282	-3471.03	-3457.02	28	15R(0.898),79K(0.656),80Q(0.620),83R(0.654),86K(0.995),87F(0.919),89T(0.934),105V(0.905),169M(0.931),174R(0.979),175F(0.738),177Q(0.938),180T(0.966),182S(0.993),184A(0.551),185A(0.598),188E(0.953),190P(0.571),191W(0.984),192I(0.791),194G(0.768),196T(0.924),198V(0.963),199P(0.555),200A(0.981),201I(0.636),254S(0.667),258P(0.676)
Emu0019200.1	0.00298719	0.0201884	7.55801	-4443.64	-4439.86	11	178T(0.518),222K(0.602),415M(0.539),419M(0.972),421T(0.594),423G(0.890),424A(0.864),429L(0.894),431T(0.949),433N(0.930),436Y(0.842)
Emu0021130.1	0.00303437	0.0204363	7.52978	-3657.99	-3654.23	6	332S(0.808),452F(0.990),454G(0.951),455G(0.966),458G(0.748),459T(0.922)
Emu0016740.1	0.0085972	0.0475184	5.67642	-4414.2	-4411.36	13	22G(0.663),226W(0.584),273S(0.820),300R(0.521),320N(0.580),327S(0.846),329S(0.847),344R(0.698),347S(0.962),349K(0.837),371I(0.697),386S(0.564),390Q(0.572)
Emu0019990.1	0.00124265	0.00976826	9.15138	-2701.13	-2696.55	9	236G(0.898),238S(0.706),239F(0.548),241Q(0.868),243E(0.834),246M(0.987),250D(0.969),254S(0.546),258L(0.856)
Emu0047900.1	4.64986e-07	9.30954e-06	24.0679	-2284.42	-2272.39	10	3S(0.930),4V(0.941),5L(0.936),7A(0.954),8S(0.977),260V(0.972),261M(0.806),262M(0.990),263N(0.707),264N(0.897)
Emu0052860.1	0.00811193	0.045455	5.77845	-2461.68	-2458.79	5	10L(0.801),11N(0.704),12H(0.628),13M(0.524),154M(0.800)
Emu0053020.1	0.000147713	0.00157875	13.0992	-4699.06	-4692.51	15	122K(0.689),355T(0.745),368L(0.914),388S(0.810),389D(0.825),390S(0.904),392L(0.757),393H(0.924),395A(0.768),396E(0.975),398R(0.536),405G(0.568),408G(0.853),449V(0.807),452S(0.809)
Emu0044930.1	0.00240559	0.0169424	7.94908	-2282.26	-2278.28	7	9S(0.808),39G(0.939),46T(0.621),51S(0.963),52V(0.985),69M(0.578),194T(0.970)
Emu0051880.1	4.21432e-06	6.82048e-05	19.8381	-2823.97	-2814.06	17	300C(0.992),301L(0.972),302R(0.992),304L(0.963),305P(0.581),306L(0.611),307H(0.567),308H(0.960),310C(0.630),313C(0.745),314K(0.910),315R(0.990),316S(0.991),317I(0.983),319G(0.826),320S(0.993),322S(0.589)
Emu0052080.1	0.0057121	0.0345032	6.39811	-5472.76	-5469.56	8	96N(0.816),166E(0.541),196T(0.761),298K(0.710),315S(0.569),381E(0.540),385E(0.561),408G(0.654)
Emu0048220.1	0.00266059	0.0183355	7.76692	-2935.65	-2931.77	8	272F(0.938),273E(0.870),274D(0.874),276Y(0.877),278T(0.588),279V(0.593),280K(0.901),286H(0.668)
Emu0048750.1	0	0	88.7683	-7261.58	-7217.19	46	34S(0.592),187E(0.860),203T(0.540),217I(0.921),256C(0.741),269L(0.533),278I(0.631),295Q(0.891),369R(0.849),385E(0.863),389Q(0.924),477S(0.609),549E(0.865),550S(0.991),551P(0.862),552A(0.783),553Q(0.955),554E(0.996),556R(0.964),557S(0.553),560K(0.952),562L(0.964),563R(0.887),566I(0.963),568E(0.953),569N(0.992),570H(0.953),571R(0.794),572P(0.514),573H(0.941),574T(0.598),576N(0.991),577S(0.992),580E…
Emu0049070.1	0.00269838	0.0185601	7.74145	-2413.28	-2409.41	6	9R(0.720),13A(0.936),24S(0.835),34H(0.558),216F(0.551),241R(0.803)
Emu0049190.1	0.0026016	0.0180399	7.80742	-3544.54	-3540.64	4	114A(0.973),214Y(0.928),215E(0.625),238A(0.739)
Emu0049710.1	0.00063535	0.0055408	10.3846	-2416.68	-2411.48	9	3G(0.977),13F(0.685),47S(0.653),78S(0.840),105S(0.778),107L(0.531),132D(0.871),148C(0.839),152F(0.916)
Emu0045310.1	0.00438276	0.0275871	6.86999	-1134.56	-1131.13	1	73V(0.966)
Emu0187820.1	0.00167519	0.0125591	8.60611	-2310.8	-2306.5	5	70G(0.546),98E(0.782),120A(0.604),138A(0.854),197T(0.922)
Emu0187740.1	5.4705e-10	1.89318e-08	37.1495	-4473.81	-4455.23	16	37H(0.503),104E(0.797),105P(0.950),106E(0.754),107A(0.882),108K(0.950),109R(0.927),110S(0.994),111C(0.708),112R(0.920),114D(0.986),117D(0.926),129D(0.962),142P(0.608),213R(0.678),217V(0.810)
Emu0186970.1	9.91899e-08	2.26807e-06	27.0488	-2132.83	-2119.3	28	4R(0.993),6S(0.671),8E(0.994),9K(0.912),11N(0.993),12E(0.993),13C(0.620),15A(0.720),16K(0.970),19N(0.945),20T(0.695),22C(0.990),25A(0.994),26V(0.960),27G(0.990),28G(0.972),30E(0.995),32S(0.979),33E(0.993),34T(0.995),35I(0.736),36P(0.974),37V(0.992),39H(0.996),43A(0.606),46R(0.695),49G(0.992),50V(0.968)
Emu0176740.1	0.00657324	0.0387444	6.14929	-3690.02	-3686.94	82	1M(0.954),2P(0.895),3H(0.867),4S(0.815),5W(0.802),6R(0.933),7K(0.897),8A(0.936),9C(0.630),10I(0.510),12C(0.971),14C(0.963),15S(0.939),16A(0.565),18D(0.970),19H(0.791),20A(0.924),21P(0.577),22G(0.550),24D(0.975),26E(0.950),27D(0.946),29Q(0.630),31M(0.957),34L(0.674),35F(0.610),37D(0.615),38S(0.624),40C(0.956),42H(0.920),45A(0.561),46K(0.976),47V(0.561),48K(0.960),49G(0.861),51G(0.961),53L(0.810),5…
Emu0177650.1	0.000927222	0.00764824	9.68831	-3423.14	-3418.3	6	30A(0.981),46P(0.581),51E(0.710),52Q(0.912),53T(0.597),168K(0.724)
Emu0178280.1	2.68375e-11	1.22405e-09	43.0384	-953.007	-931.488	35	35I(0.811),47M(0.996),48M(0.995),49H(0.998),50Y(0.993),51P(1.000),52V(0.964),53L(0.961),54P(1.000),55F(0.976),56P(0.959),58E(0.832),59E(0.939),60C(1.000),61L(0.962),62L(1.000),63H(0.945),64T(0.970),65T(0.982),66P(0.999),69P(0.774),70L(0.792),71L(0.970),72L(0.994),73L(0.979),74P(0.968),75L(0.999),77R(0.999),78L(1.000),79S(1.000),80A(1.000),81A(1.000),82E(0.958),83H(0.999),84S(0.992)
Emu0178360.1	8.23669e-08	1.92343e-06	27.4082	-3054.3	-3040.6	14	336V(0.829),337S(0.984),338D(0.953),340E(0.990),341S(0.963),342S(0.944),346E(0.944),347R(0.738),349T(0.905),352V(0.707),354N(0.961),355H(0.931),356S(0.955),357S(0.908)
Emu0072050.1	4.8803e-05	0.000597189	15.1825	-3064.59	-3057	8	15Y(0.596),67S(0.925),68P(0.571),71R(0.980),72Q(0.721),74D(0.958),75G(0.964),77S(0.865)
Emu0175120.1	0.00126862	0.0099267	9.11354	-1997.03	-1992.47	5	181P(0.965),232D(0.945),235F(0.982),237S(0.981),238E(0.997)
Emu0175390.1	0	0	69.5511	-1707.34	-1672.56	34	1M(0.999),2D(0.993),4G(0.990),5S(0.938),7Q(0.999),8F(0.917),9T(0.996),10V(0.996),13L(0.994),14D(0.998),16H(0.989),18D(0.998),19P(0.936),20E(0.854),21A(0.995),22A(0.998),23E(0.985),24Q(0.853),25I(0.998),26R(0.883),27R(0.991),29R(0.991),31T(0.997),32P(0.998),33A(0.935),35L(0.968),36V(0.999),37A(0.999),38S(0.891),39S(0.996),40D(0.996),41Q(0.995),42S(0.998),43S(0.888)
Emu0173380.1	9.89519e-05	0.00112678	13.8509	-12600.2	-12593.3	17	32R(0.578),50Y(0.541),352C(0.522),435S(0.600),528E(0.908),531L(0.624),535T(0.729),536L(0.518),541E(0.534),543N(0.884),544Y(0.565),715T(0.896),749Q(0.552),796Q(0.756),809Q(0.594),829T(0.627),965T(0.810)
Emu0176190.1	9.94874e-09	2.70232e-07	31.5045	-4275.97	-4260.22	14	2R(0.975),3A(0.707),4A(0.970),5I(0.841),7L(0.829),9M(0.690),10H(0.995),11F(0.967),95A(0.736),122L(0.594),245I(0.637),255V(0.517),271S(0.690),311E(0.617)
Emu0173840.1	3.97571e-13	2.62859e-11	51.2941	-1489.88	-1464.24	20	18E(0.657),19I(0.998),20E(1.000),21R(1.000),22R(0.984),23L(0.615),24E(1.000),25A(0.998),26K(1.000),28K(0.831),29I(0.975),30N(0.998),31Q(0.898),32E(0.999),33A(0.999),37S(0.926),76A(0.730),80A(0.714),135P(0.865),142V(0.697)
Emu0175920.1	5.49705e-11	2.30957e-09	41.6362	-3358.49	-3337.67	42	8V(0.581),34L(0.551),41E(0.953),42D(0.998),44P(0.571),45G(0.993),46V(0.773),47Q(0.862),48G(0.997),49V(0.971),50I(0.586),51F(0.997),52P(0.663),53P(0.985),54L(0.669),55P(0.996),56A(0.996),57K(0.980),59Q(0.517),60V(0.888),62A(0.822),64A(0.685),65K(0.974),92T(0.504),168T(0.503),174V(0.692),175A(0.624),177G(0.992),178H(0.997),179F(0.701),180S(0.993),181A(0.983),182A(0.991),183L(0.659),184H(0.989),185L…
Emu0183610.1	5.51781e-14	4.23976e-12	55.1748	-2114.98	-2087.39	32	1L(0.981),2I(0.983),3L(0.994),5S(0.960),7V(0.961),8T(0.998),9P(0.993),10E(0.816),12L(0.991),13L(0.833),15D(0.703),16D(0.964),17G(0.868),18D(0.996),19K(0.998),20C(0.614),21K(0.968),22S(0.570),23S(0.959),25Q(0.928),26H(0.948),27S(0.908),28T(0.967),29L(0.995),30A(0.915),31T(0.794),32P(0.996),33S(0.996),34S(0.996),36T(0.713),37S(0.784),68G(0.777)
Emu0185400.1	0.00119653	0.00945798	9.22062	-3658.04	-3653.43	8	339T(0.586),355T(0.515),356G(0.841),359H(0.542),362R(0.921),363K(0.804),366G(0.611),367D(0.915)
Emu0184600.1	1.06359e-13	7.68762e-12	53.8838	-5647.61	-5620.67	24	2A(0.839),3A(0.967),4A(0.987),5A(0.983),7K(0.957),8S(0.973),10N(0.892),11S(0.887),12G(0.909),13I(0.985),14W(0.819),17G(0.814),34E(0.556),101S(0.839),107F(0.815),214A(0.904),237R(0.590),250L(0.712),263S(0.659),271T(0.807),273S(0.977),289K(0.849),309Q(0.734),477Q(0.885)
Emu0184390.1	5.70655e-14	4.34564e-12	55.1074	-3125.68	-3098.12	15	26S(0.777),338A(0.984),339V(0.896),343I(0.960),344K(0.992),347K(0.959),350T(0.993),351G(0.609),352D(0.999),353T(0.539),354S(1.000),356E(0.995),357F(0.991),358T(0.950),361V(1.000)
Emu0184370.1	3.62946e-06	5.93021e-05	20.1238	-5312.13	-5302.07	11	282S(0.650),364R(0.693),367A(0.952),368F(0.933),372S(0.951),373L(0.956),376A(0.935),380A(0.946),382R(0.993),383I(0.727),385Q(0.976)
Emu0185460.1	6.86607e-05	0.00080885	14.5385	-2009.67	-2002.4	9	16L(0.979),22S(0.688),43E(0.588),191N(0.704),213H(0.973),215E(0.842),217H(0.941),220R(0.930),223H(0.914)
Emu0186240.1	0.0034	0.0224458	7.32505	-4320.79	-4317.12	9	104V(0.761),186Q(0.893),188Q(0.893),297G(0.698),311S(0.671),406P(0.847),408F(0.827),412V(0.758),413H(0.835)
Emu0186350.1	1.10539e-11	5.44963e-10	44.7746	-5798.47	-5776.09	55	85C(0.993),87G(0.994),88V(0.587),108T(0.567),151S(0.783),163S(0.575),281E(0.534),347L(0.513),405M(0.632),406E(0.815),407E(0.815),408Q(0.996),409L(0.980),410F(0.974),411R(0.958),412S(0.949),413V(0.997),414E(0.980),417A(0.948),418A(0.567),420L(0.891),421T(0.876),422R(0.963),424S(0.988),426C(0.956),513R(0.930),514S(0.977),516G(0.794),518I(0.978),519L(0.733),521S(0.992),522T(0.991),523L(0.774),524G(0…
Emu0220790.1	0.00356203	0.0231736	7.24142	-5861.44	-5857.82	20	2L(0.521),4P(0.504),36D(0.919),44P(0.526),47S(0.719),48G(0.716),67S(0.509),68L(0.627),177K(0.599),181R(0.790),196P(0.841),319R(0.791),325S(0.905),328L(0.514),339P(0.605),358S(0.526),359S(0.694),376S(0.617),378H(0.801),409G(0.655)
Emu0080500.1	0.00178109	0.0131751	8.49452	-1653.59	-1649.35	4	1Q(0.842),2E(0.915),4N(0.998),177P(0.564)
Emu0202490.1	1.11494e-05	0.000162831	17.9821	-3983.22	-3974.23	12	53T(0.879),96R(0.807),253T(0.548),258S(0.554),271R(0.964),330E(0.859),354Q(0.967),355Q(0.959),356A(0.845),357D(0.955),358D(0.940),359C(0.863)
Emu0074200.1	0.00135746	0.0105348	8.9898	-4490.35	-4485.86	9	8L(0.586),78P(0.915),410K(0.881),411L(0.870),414R(0.921),415E(0.930),418L(0.951),419V(0.587),421Q(0.888)
Emu0074170.1	0.00636376	0.0377182	6.2066	-10122.2	-10119.1	11	196S(0.897),197L(0.513),198E(0.548),209S(0.779),217A(0.826),296G(0.538),300Q(0.586),531R(0.842),638T(0.665),670P(0.688),688N(0.621)
Emu0073500.1	1.30345e-05	0.000185905	17.6849	-980.492	-971.65	7	106T(0.802),107Q(0.993),108P(0.919),110T(0.993),112S(0.711),113T(0.854),114Y(0.972)
Emu0072660.1	0.000771635	0.0065747	10.0262	-3359.03	-3354.02	17	18Q(0.561),105E(0.738),123T(0.732),144M(0.607),156L(0.740),164T(0.514),181D(0.652),202S(0.561),217E(0.774),218L(0.901),220P(0.830),221Q(0.807),224D(0.590),229K(0.923),231N(0.832),235K(0.694),236A(0.768)
Emu0074980.1	2.85285e-07	5.91114e-06	25.0092	-7092.59	-7080.08	24	1M(0.938),6L(0.979),9E(0.900),10L(0.958),12L(0.600),15D(0.696),19K(0.832),20K(0.984),22E(0.980),23I(0.766),24M(0.938),291Q(0.851),293S(0.804),315T(0.544),375D(0.765),404P(0.863),417S(0.721),445T(0.504),502D(0.978),504S(0.900),572S(0.668),595S(0.945),651T(0.944),652S(0.742)
Emu0075470.1	4.03675e-10	1.45331e-08	37.7423	-1388.12	-1369.25	10	2S(0.999),3S(0.865),5F(0.871),6V(0.880),8P(0.884),9L(0.993),10F(0.999),11S(0.994),12K(0.848),235A(0.806)
Emu0077080.1	0	0	71.24	-2667.23	-2631.61	20	2D(0.999),3V(0.986),4R(0.529),5F(0.886),6Y(0.964),7P(0.961),9P(0.552),10P(0.995),11A(0.794),17P(0.576),18S(0.983),19C(0.742),22S(0.858),23L(0.997),24D(0.946),25Y(0.993),26Y(0.998),27H(0.997),30K(0.997),93G(0.511)
Emu0077510.1	0.000152526	0.00161803	13.0391	-974.257	-967.738	5	76T(0.587),77L(0.886),86Q(0.917),93A(0.981),97P(0.960)

## Sheet: KEGG enrichment (group 1)
Pathway Hierarchy1	Pathway Hierarchy2	KEGG Pathway	Pathway ID	Gene Number	Background number	P-Value	Q-Value	Gene IDs	Hyperlink
Metabolism	Biosynthesis of other secondary metabolites	Novobiocin biosynthesis	ko00401	1	1	0	0	Emu0091360.1	http://www.genome.jp/kegg-bin/show_pathway?ko00401/K00815%09yellow
Genetic Information Processing	Replication and repair	Fanconi anemia pathway	ko03460	14	56	3.59005e-06	0.000446961	Emu0153650.1,Emu0136310.1,Emu0026200.1,Emu0128430.1,Emu0088810.1,Emu0088370.1,Emu0140880.1,Emu0076210.1,Emu0135120.1,Emu0162570.1,Emu0051120.1,Emu0096870.1,Emu0135020.1,Emu0095960.1	http://www.genome.jp/kegg-bin/show_pathway?ko03460/K15078%09yellow/K10882%09yellow/K10897%09yellow/K15361%09yellow/K10888%09yellow/K15362%09yellow/K10605%09yellow/K10892%09yellow/K10858%09yellow/K03509%09yellow/K10990%09yellow/K10901%09yellow/K10993%09yellow/K10895%09yellow
Genetic Information Processing	Replication and repair	Non-homologous end-joining	ko03450	4	14	0.00179046	0.148608	Emu0214250.1,Emu0201540.1,Emu0126860.1,Emu0116780.1	http://www.genome.jp/kegg-bin/show_pathway?ko03450/K10980%09yellow/K00977%09yellow/K04799%09yellow/K03513%09yellow
Genetic Information Processing	Replication and repair	Homologous recombination	ko03440	7	37	0.00309545	0.192692	Emu0082390.1,Emu0136310.1,Emu0026200.1,Emu0088370.1,Emu0140880.1,Emu0096870.1,Emu0004310.1	http://www.genome.jp/kegg-bin/show_pathway?ko03440/K04728%09yellow/K10882%09yellow/K10897%09yellow/K15362%09yellow/K10605%09yellow/K10901%09yellow/K10683%09yellow
Cellular Processes	Cell growth and death	Ferroptosis	ko04216	9	57	0.00499143	0.207144	Emu0205190.1,Emu0158310.1,Emu0094240.1,Emu0036730.1,Emu0218270.1,Emu0034250.1,Emu0171580.1,Emu0209910.1,Emu0148680.1	http://www.genome.jp/kegg-bin/show_pathway?ko04216/K13515%09yellow/K08339%09yellow/K10435%09yellow/K13869%09yellow/K06519%09yellow/K08337%09yellow/K00657%09yellow
Environmental Information Processing	Membrane transport	Bacterial secretion system	ko03070	1	2	0.00470816	0.207144	Emu0218460.1	http://www.genome.jp/kegg-bin/show_pathway?ko03070/K03106%09yellow
Genetic Information Processing	Replication and repair	Base excision repair	ko03410	6	33	0.00620833	0.220839	Emu0103250.1,Emu0072450.1,Emu0126860.1,Emu0001030.1,Emu0175820.1,Emu0036240.1	http://www.genome.jp/kegg-bin/show_pathway?ko03410/K03652%09yellow/K10801%09yellow/K04799%09yellow/K10798%09yellow/K10800%09yellow/K10569%09yellow
Genetic Information Processing	Translation	RNA transport	ko03013	19	162	0.00763842	0.237746	Emu0206600.1,Emu0125310.1,Emu0018060.1,Emu0064360.1,Emu0118560.1,Emu0148400.1,Emu0124570.1,Emu0115010.1,Emu0015690.1,Emu0107530.1,Emu0164610.1,Emu0037990.1,Emu0162110.1,Emu0042790.1,Emu0132840.1,Emu0119050.1,Emu0115450.1,Emu0192040.1,Emu0107850.1	http://www.genome.jp/kegg-bin/show_pathway?ko03013/K03241%09yellow/K03259%09yellow/K03245%09yellow/K13133%09yellow/K14311%09yellow/K12875%09yellow/K14312%09yellow/K13171%09yellow/K03538%09yellow/K14293%09yellow/K14321%09yellow/K18645%09yellow/K14289%09yellow/K14328%09yellow/K03249%09yellow/K14308%09yellow/K13130%09yellow/K18723%09yellow/K14323%09yellow
[truncated: 241 more rows]

## Sheet: GO enrichment (group 1)
GO_class	GO ID	GO_term	Hit_number	Background number	P-Value	Q-Value	Gene IDs
Biological Process	GO:0000054	ribosomal subunit export from nucleus	1	1	0	0	Emu0119130.1
[truncated: 2,132 more rows]

## Sheet: PSG (group 2)
taskname	p_value	fdr	LR_value	lnL1	lnL2	Site_Num	Sites
[truncated: 1,022 more rows]

## Sheet: KEGG enrichment (group 2)
Pathway Hierarchy1	Pathway Hierarchy2	KEGG Pathway	Pathway ID	Gene Number	Background number	P-Value	Q-Value	Gene IDs	Hyperlink
[truncated: 212 more rows]

[truncated: 4 more sheets: GO enrichment (group 2), PSG (group 3), KEGG enrichment (group 3), GO enrichment (group 3)]
